# Supplementary material for: Developmentally dynamic chromatin state at loci regulating organ crosstalk by remote sensing and signaling
Source: Epigenetics Chromatin. 2025 Dec 3;18:82. doi: 10.1186/s13072-025-00648-9 (PMC12720468; doi:10.1186/s13072-025-00648-9)
Supplement: Supplementary file 2 — Supplementary Material 2. Table S1: List of ADME genes and their categorization. Table S2: Quantitation of histone modifications. Table S3: Statistical analysis of CUT&RUN data. Table S4: Hierarchical clustering. Table S5: Hub genes. [file 13072_2025_648_MOESM2_ESM.zip]

Archive with 6 entries (5 files):
- New folder/
- New folder/Table S1 - gene list.csv
- New folder/Table S2 - gene quantitations.xlsx
- New folder/Table S3 - statistical calculations.xlsx
- New folder/Table S4 - hierarchical clustering.xlsx
- New folder/Table S5 - hub genes.csv
