# Supplementary material for: Developmentally dynamic chromatin state at loci regulating organ crosstalk by remote sensing and signaling
Source: Epigenetics Chromatin. 2025 Dec 3;18:82. doi: 10.1186/s13072-025-00648-9 (PMC12720468; doi:10.1186/s13072-025-00648-9)
Supplement: Supplementary file 2 — Supplementary Material 2. Table S1: List of ADME genes and their categorization. Table S2: Quantitation of histone modifications. Table S3: Statistical analysis of CUT&RUN data. Table S4: Hierarchical clustering. Table S5: Hub genes. [file 13072_2025_648_MOESM2_ESM.zip › New folder/Table S1 - gene list.csv]

GeneName	FinalClass	EnsemblGeneID
Abca1	ABC Transporter	ENSMUSG00000015243
Abca12	ABC Transporter	ENSMUSG00000050296
Abca13	ABC Transporter	ENSMUSG00000004668
Abca2	ABC Transporter	ENSMUSG00000026944
Abca3	ABC Transporter	ENSMUSG00000024130
Abca4	ABC Transporter	ENSMUSG00000028125
Abca5	ABC Transporter	ENSMUSG00000018800
Abca6	ABC Transporter	ENSMUSG00000044749
Abca7	ABC Transporter	ENSMUSG00000035722
Abca9	ABC Transporter	ENSMUSG00000041797
Abcb10	ABC Transporter	ENSMUSG00000031974
Abcb11	ABC Transporter	ENSMUSG00000027048
Abcb4	ABC Transporter	ENSMUSG00000042476
Abcb5	ABC Transporter	ENSMUSG00000072791
Abcb6	ABC Transporter	ENSMUSG00000026198
Abcb7	ABC Transporter	ENSMUSG00000031333
Abcb9	ABC Transporter	ENSMUSG00000029408
Abcc1	ABC Transporter	ENSMUSG00000023088
Abcc10	ABC Transporter	ENSMUSG00000032842
Abcc12	ABC Transporter	ENSMUSG00000036872
Abcc2	ABC Transporter	ENSMUSG00000025194
Abcc3	ABC Transporter	ENSMUSG00000020865
Abcc4	ABC Transporter	ENSMUSG00000032849
Abcc5	ABC Transporter	ENSMUSG00000022822
Abcc6	ABC Transporter	ENSMUSG00000030834
Abcc8	ABC Transporter	ENSMUSG00000040136
Abcc9	ABC Transporter	ENSMUSG00000030249
Abcd1	ABC Transporter	ENSMUSG00000031378
Abcd2	ABC Transporter	ENSMUSG00000055782
Abcd4	ABC Transporter	ENSMUSG00000021240
Abce1	ABC Transporter	ENSMUSG00000058355
Abcf2	ABC Transporter	ENSMUSG00000028953
Abcf3	ABC Transporter	ENSMUSG00000003234
Abcg1	ABC Transporter	ENSMUSG00000024030
Abcg2	ABC Transporter	ENSMUSG00000029802
Abcg4	ABC Transporter	ENSMUSG00000032131
Abcg5	ABC Transporter	ENSMUSG00000040505
Abcg8	ABC Transporter	ENSMUSG00000024254
Abcb1a	ABC Transporter	ENSMUSG00000040584
Abcb1b	ABC Transporter	ENSMUSG00000028970
Abca8b	ABC Transporter	ENSMUSG00000020620
Abcb8	ABC Transporter	ENSMUSG00000028973
Abcf1	ABC Transporter	ENSMUSG00000038762
Abcd3	ABC Transporter	ENSMUSG00000028127
Adh4	DME	ENSMUSG00000037797
Adh5	DME	ENSMUSG00000028138
Adh7	DME	ENSMUSG00000055301
Adhfe1	DME	ENSMUSG00000025911
Akr1a1	DME	ENSMUSG00000028692
Akr1b10	DME	ENSMUSG00000061758
Akr1d1	DME	ENSMUSG00000038641
Aldh16a1	DME	ENSMUSG00000007833
Aldh18a1	DME	ENSMUSG00000025007
Aldh1a1	DME	ENSMUSG00000053279
Aldh1a2	DME	ENSMUSG00000013584
Aldh1a3	DME	ENSMUSG00000015134
Aldh1b1	DME	ENSMUSG00000035561
Aldh1l1	DME	ENSMUSG00000030088
Aldh1l2	DME	ENSMUSG00000020256
Aldh2	DME	ENSMUSG00000029455
Aldh3a1	DME	ENSMUSG00000019102
Aldh3a2	DME	ENSMUSG00000010025
Aldh3b1	DME	ENSMUSG00000024885
Aldh3b2	DME	ENSMUSG00000075296
Aldh4a1	DME	ENSMUSG00000028737
Aldh5a1	DME	ENSMUSG00000035936
Aldh6a1	DME	ENSMUSG00000021238
Aldh7a1	DME	ENSMUSG00000053644
Aldh8a1	DME	ENSMUSG00000037542
Aldh9a1	DME	ENSMUSG00000026687
Aox1	DME	ENSMUSG00000063558
B3gat2	DME	ENSMUSG00000026156
Cbr1	DME	ENSMUSG00000051483
Cbr3	DME	ENSMUSG00000022947
Ces4a	DME	ENSMUSG00000060560
Ces5a	DME	ENSMUSG00000058019
Comt	DME	ENSMUSG00000000326
Cyp11a1	DME	ENSMUSG00000032323
Cyp11b1	DME	ENSMUSG00000075604
Cyp11b2	DME	ENSMUSG00000022589
Cyp17a1	DME	ENSMUSG00000003555
Cyp19a1	DME	ENSMUSG00000032274
Cyp1a1	DME	ENSMUSG00000032315
Cyp1a2	DME	ENSMUSG00000032310
Cyp1b1	DME	ENSMUSG00000024087
Cyp20a1	DME	ENSMUSG00000049439
Cyp24a1	DME	ENSMUSG00000038567
Cyp26a1	DME	ENSMUSG00000024987
Cyp26b1	DME	ENSMUSG00000063415
Cyp26c1	DME	ENSMUSG00000062432
Cyp27a1	DME	ENSMUSG00000026170
Cyp27b1	DME	ENSMUSG00000006724
Cyp2e1	DME	ENSMUSG00000025479
Cyp2r1	DME	ENSMUSG00000030670
Cyp2s1	DME	ENSMUSG00000040703
Cyp2u1	DME	ENSMUSG00000027983
Cyp2w1	DME	ENSMUSG00000029541
Cyp39a1	DME	ENSMUSG00000023963
Cyp46a1	DME	ENSMUSG00000021259
Cyp4b1	DME	ENSMUSG00000028713
Cyp4x1	DME	ENSMUSG00000047155
Cyp7a1	DME	ENSMUSG00000028240
Cyp7b1	DME	ENSMUSG00000039519
Cyp8b1	DME	ENSMUSG00000050445
Ephx1	DME	ENSMUSG00000038776
Ephx2	DME	ENSMUSG00000022040
Fmo1	DME	ENSMUSG00000040181
Fmo2	DME	ENSMUSG00000040170
Fmo3	DME	ENSMUSG00000026691
Fmo4	DME	ENSMUSG00000026692
Fmo5	DME	ENSMUSG00000028088
Gclc	DME	ENSMUSG00000032350
Gclm	DME	ENSMUSG00000028124
Ggt1	DME	ENSMUSG00000006345
Gpx1	DME	ENSMUSG00000063856
Gpx2	DME	ENSMUSG00000042808
Gpx3	DME	ENSMUSG00000018339
Gpx4	DME	ENSMUSG00000075706
Gpx5	DME	ENSMUSG00000004344
Gpx6	DME	ENSMUSG00000004341
Gpx7	DME	ENSMUSG00000028597
Gpx8	DME	ENSMUSG00000021760
Gsr	DME	ENSMUSG00000031584
Gsta1	DME	ENSMUSG00000074183
Gsta2	DME	ENSMUSG00000057933
Gsta3	DME	ENSMUSG00000025934
Gsta4	DME	ENSMUSG00000032348
Gsta5	DME	ENSMUSG00000074179
Gstm1	DME	ENSMUSG00000058135
Gstm2	DME	ENSMUSG00000040562
Gstm3	DME	ENSMUSG00000004038
Gstm4	DME	ENSMUSG00000027890
Gstm5	DME	ENSMUSG00000004032
Gsto1	DME	ENSMUSG00000025068
Gsto2	DME	ENSMUSG00000025069
Gstp1	DME	ENSMUSG00000060803
Gstz1	DME	ENSMUSG00000021033
Nat2	DME	ENSMUSG00000051147
Nat8	DME	ENSMUSG00000030004
Nqo1	DME	ENSMUSG00000003849
Nqo2	DME	ENSMUSG00000046949
Por	DME	ENSMUSG00000005514
Sult1a1	DME	ENSMUSG00000030711
Sult1b1	DME	ENSMUSG00000029269
Sult1c2	DME	ENSMUSG00000023122
Sult1e1	DME	ENSMUSG00000029272
Sult2a1	DME	ENSMUSG00000078798
Sult2b1	DME	ENSMUSG00000003271
Tpmt	DME	ENSMUSG00000021376
Ucp1	DME	ENSMUSG00000031710
Ucp2	DME	ENSMUSG00000033685
Ugt1a1	DME	ENSMUSG00000089960
Ugt1a10	DME	ENSMUSG00000090165
Ugt1a5	DME	ENSMUSG00000089943
Ugt1a8	DME	ENSMUSG00000089675
Ugt1a9	DME	ENSMUSG00000090175
Ugt2a2	DME	ENSMUSG00000029268
Ugt2a3	DME	ENSMUSG00000035780
Ugt3a1	DME	ENSMUSG00000049152
Ugt3a2	DME	ENSMUSG00000072664
Xdh	DME	ENSMUSG00000024066
Galnt12	DME	ENSMUSG00000039774
Alg2	DME	ENSMUSG00000039740
Mgat1	DME	ENSMUSG00000020346
Mgat4b	DME	ENSMUSG00000036620
Mgat3	DME	ENSMUSG00000042428
Ugt1a7c	DME	ENSMUSG00000090124
Ugt1a6a	DME	ENSMUSG00000054545
Mgat5	DME	ENSMUSG00000036155
Mgat4d	DME	ENSMUSG00000035057
Ucp3	DME	ENSMUSG00000032942
Gcnt7	DME	ENSMUSG00000074569
Cyp51	DME	ENSMUSG00000001467
Akr7a5	DME	ENSMUSG00000028743
Galnt16	DME	ENSMUSG00000021130
Gcnt1	DME	ENSMUSG00000038843
Chst7	DME	ENSMUSG00000037347
Ggt7	DME	ENSMUSG00000027603
Chst3	DME	ENSMUSG00000057337
Plaat1	DME	ENSMUSG00000022525
Galnt17	DME	ENSMUSG00000034040
Cyp4f18	DME	ENSMUSG00000003484
Alg11	DME	ENSMUSG00000063362
Chst14	DME	ENSMUSG00000074916
Galnt6	DME	ENSMUSG00000037280
Nat9	DME	ENSMUSG00000015542
Alg3	DME	ENSMUSG00000033809
Gcnt3	DME	ENSMUSG00000032226
Gstm6	DME	ENSMUSG00000068762
Akr1e1	DME	ENSMUSG00000045410
Comtd1	DME	ENSMUSG00000021773
Mgat4a	DME	ENSMUSG00000026110
Chst10	DME	ENSMUSG00000026080
Ggt5	DME	ENSMUSG00000006344
Gstt1	DME	ENSMUSG00000001663
Gstt4	DME	ENSMUSG00000009093
Gstt2	DME	ENSMUSG00000033318
Galnt15	DME	ENSMUSG00000021903
Mgat5b	DME	ENSMUSG00000043857
Chst15	DME	ENSMUSG00000030930
Ces2c	DME	ENSMUSG00000061825
Chst12	DME	ENSMUSG00000036599
B3gat1	DME	ENSMUSG00000045994
Galnt4	DME	ENSMUSG00000090035
Mgat4c	DME	ENSMUSG00000019888
Chst1	DME	ENSMUSG00000027221
Alg13	DME	ENSMUSG00000041718
Fmo6	DME	ENSMUSG00000095576
Gstcd	DME	ENSMUSG00000028018
Alg5	DME	ENSMUSG00000036632
Mgat2	DME	ENSMUSG00000043998
Alg8	DME	ENSMUSG00000035704
Chst9	DME	ENSMUSG00000047161
Galnt1	DME	ENSMUSG00000000420
Ephx4	DME	ENSMUSG00000033805
Sult6b1	DME	ENSMUSG00000038045
Ugt8a	DME	ENSMUSG00000032854
Nat14	DME	ENSMUSG00000035285
Ephx3	DME	ENSMUSG00000037577
Galnt18	DME	ENSMUSG00000038296
Chst8	DME	ENSMUSG00000060402
Gstk1	DME	ENSMUSG00000029864
Alg1	DME	ENSMUSG00000039427
Alg6	DME	ENSMUSG00000073792
Chst4	DME	ENSMUSG00000035930
Chst5	DME	ENSMUSG00000031952
Sult1c1	DME	ENSMUSG00000023943
Cbr4	DME	ENSMUSG00000031641
Nat1	DME	ENSMUSG00000025588
Nat8l	DME	ENSMUSG00000048142
Gcnt2	DME	ENSMUSG00000021360
Galntl5	DME	ENSMUSG00000028938
Galnt11	DME	ENSMUSG00000038072
Chst11	DME	ENSMUSG00000034612
Ces1d	DME	ENSMUSG00000056973
Ces1g	DME	ENSMUSG00000057074
Galnt13	DME	ENSMUSG00000060988
Galnt5	DME	ENSMUSG00000026828
Chst13	DME	ENSMUSG00000056643
Galnt2	DME	ENSMUSG00000089704
Chst2	DME	ENSMUSG00000033350
Sult4a1	DME	ENSMUSG00000018865
Pnpla5	DME	ENSMUSG00000018868
Alg12	DME	ENSMUSG00000035845
Alg9	DME	ENSMUSG00000032059
Alg10b	DME	ENSMUSG00000075470
Galnt3	DME	ENSMUSG00000026994
Ggt6	DME	ENSMUSG00000040471
Galnt10	DME	ENSMUSG00000020520
Ugt2a1	DME	ENSMUSG00000106677
Nat10	DME	ENSMUSG00000027185
Galnt14	DME	ENSMUSG00000024064
B3gat3	DME	ENSMUSG00000071649
Alg14	DME	ENSMUSG00000039887
Cyp4v3	DME	ENSMUSG00000079057
Pnpla1	DME	ENSMUSG00000043286
Galnt9	DME	ENSMUSG00000033316
Pnpla7	DME	ENSMUSG00000036833
Galnt7	DME	ENSMUSG00000031608
Galntl6	DME	ENSMUSG00000096914
Aacs	Other	ENSMUSG00000029482
Aasdh	Other	ENSMUSG00000055923
Ace	Other	ENSMUSG00000020681
Ache	Other	ENSMUSG00000023328
Acsbg1	Other	ENSMUSG00000032281
Acsbg2	Other	ENSMUSG00000024207
Acsf2	Other	ENSMUSG00000076435
Acsf3	Other	ENSMUSG00000015016
Acsl1	Other	ENSMUSG00000018796
Acsl3	Other	ENSMUSG00000032883
Acsl4	Other	ENSMUSG00000031278
Acsl5	Other	ENSMUSG00000024981
Acsl6	Other	ENSMUSG00000020333
Acsm3	Other	ENSMUSG00000030935
Acsm5	Other	ENSMUSG00000030972
Acss1	Other	ENSMUSG00000027452
Acss2	Other	ENSMUSG00000027605
Agxt	Other	ENSMUSG00000026272
Agxt2	Other	ENSMUSG00000089678
Alb	Other	ENSMUSG00000029368
Alpi	Other	ENSMUSG00000079440
Alpl	Other	ENSMUSG00000028766
Atp7a	Other	ENSMUSG00000033792
Atp7b	Other	ENSMUSG00000006567
Bche	Other	ENSMUSG00000027792
Bdh2	Other	ENSMUSG00000028167
Cat	Other	ENSMUSG00000027187
Cftr	Other	ENSMUSG00000041301
Cltrn	Other	ENSMUSG00000015401
Cndp1	Other	ENSMUSG00000056162
Cndp2	Other	ENSMUSG00000024644
Cryz	Other	ENSMUSG00000028199
Cyb5b	Other	ENSMUSG00000031924
Cyb5r3	Other	ENSMUSG00000018042
Cyb5r4	Other	ENSMUSG00000032872
Dhrs1	Other	ENSMUSG00000002332
Dhrs11	Other	ENSMUSG00000034449
Dhrs4	Other	ENSMUSG00000022210
Dhrs7b	Other	ENSMUSG00000042569
Dpyd	Other	ENSMUSG00000033308
Duox1	Other	ENSMUSG00000033268
Duox2	Other	ENSMUSG00000068452
Epx	Other	ENSMUSG00000052234
Esd	Other	ENSMUSG00000021996
Flvcr1	Other	ENSMUSG00000066595
Flvcr2	Other	ENSMUSG00000034258
Gss	Other	ENSMUSG00000027610
Gusb	Other	ENSMUSG00000025534
Hmgcr	Other	ENSMUSG00000021670
Hpgds	Other	ENSMUSG00000029919
Hs3st1	Other	ENSMUSG00000051022
Hs3st3b1	Other	ENSMUSG00000070407
Hs3st5	Other	ENSMUSG00000044499
Hs6st1	Other	ENSMUSG00000045216
Hsd11b1	Other	ENSMUSG00000016194
Hsd17b1	Other	ENSMUSG00000019301
Hsd17b12	Other	ENSMUSG00000027195
Hsd17b2	Other	ENSMUSG00000031844
Hsd17b3	Other	ENSMUSG00000033122
Hsd17b4	Other	ENSMUSG00000024507
Hsd17b6	Other	ENSMUSG00000025396
Hsd3b1	Other	ENSMUSG00000027871
Hsd3b2	Other	ENSMUSG00000063730
Hsd3b7	Other	ENSMUSG00000042289
Hsdl2	Other	ENSMUSG00000028383
Iapp	Other	ENSMUSG00000041681
Kat2a	Other	ENSMUSG00000020918
Kat2b	Other	ENSMUSG00000000708
Lpo	Other	ENSMUSG00000009356
Maoa	Other	ENSMUSG00000025037
Maob	Other	ENSMUSG00000040147
Mat1a	Other	ENSMUSG00000037798
Mgst1	Other	ENSMUSG00000008540
Mgst2	Other	ENSMUSG00000074604
Mgst3	Other	ENSMUSG00000026688
Mpo	Other	ENSMUSG00000009350
Mthfr	Other	ENSMUSG00000029009
Nags	Other	ENSMUSG00000048217
Ndst3	Other	ENSMUSG00000027977
Nfe2l2	Other	ENSMUSG00000015839
Nos1	Other	ENSMUSG00000029361
Nos3	Other	ENSMUSG00000028978
Npc1l1	Other	ENSMUSG00000020447
Pde6g	Other	ENSMUSG00000025386
Pkd2	Other	ENSMUSG00000034462
Plg	Other	ENSMUSG00000059481
Pon1	Other	ENSMUSG00000002588
Pon3	Other	ENSMUSG00000029759
Ptgis	Other	ENSMUSG00000017969
Ralbp1	Other	ENSMUSG00000024096
Rhag	Other	ENSMUSG00000023926
Rhbg	Other	ENSMUSG00000104445
Shbg	Other	ENSMUSG00000005202
Sod1	Other	ENSMUSG00000022982
Sod2	Other	ENSMUSG00000006818
Sod3	Other	ENSMUSG00000072941
Srd5a2	Other	ENSMUSG00000038541
Tap1	Other	ENSMUSG00000037321
Tbxas1	Other	ENSMUSG00000029925
Tpo	Other	ENSMUSG00000020673
Tspo	Other	ENSMUSG00000041736
Ttr	Other	ENSMUSG00000061808
Tyms	Other	ENSMUSG00000025747
Vkorc1	Other	ENSMUSG00000096145
Cyb5r1	Other	ENSMUSG00000026456
Uchl5	Other	ENSMUSG00000018189
Tmem63a	Other	ENSMUSG00000026519
Pde1b	Other	ENSMUSG00000022489
Ddo	Other	ENSMUSG00000063428
Exosc3	Other	ENSMUSG00000028322
Baat	Other	ENSMUSG00000039653
Galns	Other	ENSMUSG00000015027
Spg7	Other	ENSMUSG00000000738
Dpep1	Other	ENSMUSG00000019278
Pxdn	Other	ENSMUSG00000020674
Cyb561	Other	ENSMUSG00000019590
Ctsb	Other	ENSMUSG00000021939
Elp3	Other	ENSMUSG00000022031
Chrna2	Other	ENSMUSG00000022041
Lipi	Other	ENSMUSG00000032948
Naa16	Other	ENSMUSG00000022020
Uchl1	Other	ENSMUSG00000029223
Pde6d	Other	ENSMUSG00000026239
Hnmt	Other	ENSMUSG00000026986
Nanos3	Other	ENSMUSG00000056155
Dnase1l3	Other	ENSMUSG00000025279
Unc93b1	Other	ENSMUSG00000036908
Hsd17b14	Other	ENSMUSG00000030825
Kcnj11	Other	ENSMUSG00000096146
Dpysl3	Other	ENSMUSG00000024501
Igf2bp1	Other	ENSMUSG00000013415
Ids	Other	ENSMUSG00000035847
Trex2	Other	ENSMUSG00000031372
Gm21974	Other	ENSMUSG00000030804
Pde2a	Other	ENSMUSG00000030653
Scrn3	Other	ENSMUSG00000110195
Hnrnpa3	Other	ENSMUSG00000008226
Pde11a	Other	ENSMUSG00000059005
Sulf2	Other	ENSMUSG00000075270
Sfxn3	Other	ENSMUSG00000006800
Sfxn2	Other	ENSMUSG00000025212
As3mt	Other	ENSMUSG00000025036
Them4	Other	ENSMUSG00000003559
Them5	Other	ENSMUSG00000028145
Ctsk	Other	ENSMUSG00000028148
Akap9	Other	ENSMUSG00000028111
Crot	Other	ENSMUSG00000040407
Atrnl1	Other	ENSMUSG00000003623
Sfxn4	Other	ENSMUSG00000054843
Ddost	Other	ENSMUSG00000063698
Cda	Other	ENSMUSG00000028757
Dhrs7	Other	ENSMUSG00000028755
Psmb8	Other	ENSMUSG00000021094
Tap2	Other	ENSMUSG00000024338
Ppt2	Other	ENSMUSG00000024339
Stk19	Other	ENSMUSG00000015474
Naa35	Other	ENSMUSG00000061207
Acot2	Other	ENSMUSG00000021555
Acot1	Other	ENSMUSG00000021226
Acot4	Other	ENSMUSG00000072949
Acot3	Other	ENSMUSG00000052392
Acot6	Other	ENSMUSG00000021228
Gm3776	Other	ENSMUSG00000043487
Acot13	Other	ENSMUSG00000006717
Gpld1	Other	ENSMUSG00000021340
Ndst1	Other	ENSMUSG00000054008
Arsi	Other	ENSMUSG00000036412
Pde6a	Other	ENSMUSG00000024575
Gm38392	Other	ENSMUSG00000103766
Naa15	Other	ENSMUSG00000063273
Mpc2	Other	ENSMUSG00000026568
Tomm40l	Other	ENSMUSG00000005674
Apoa2	Other	ENSMUSG00000005681
Fcer1g	Other	ENSMUSG00000058715
Liph	Other	ENSMUSG00000044626
Hs6st2	Other	ENSMUSG00000062184
Gpc3	Other	ENSMUSG00000055653
Tpst1	Other	ENSMUSG00000034118
Tst	Other	ENSMUSG00000044986
Pde4c	Other	ENSMUSG00000031842
Get3	Other	ENSMUSG00000052456
Gm21985	Other	ENSMUSG00000096764
Lypla1	Other	ENSMUSG00000025903
Sulf1	Other	ENSMUSG00000016918
Dpys	Other	ENSMUSG00000022304
Letmd1	Other	ENSMUSG00000037353
Scrn2	Other	ENSMUSG00000020877
Pnmt	Other	ENSMUSG00000038216
Arsg	Other	ENSMUSG00000020604
Nherf1	Other	ENSMUSG00000020733
Arvcf	Other	ENSMUSG00000118669
Satl1	Other	ENSMUSG00000025527
Ackr2	Other	ENSMUSG00000044534
Cyb561d1	Other	ENSMUSG00000048796
Naa11	Other	ENSMUSG00000046000
Hs6st3	Other	ENSMUSG00000053465
Nherf2	Other	ENSMUSG00000002504
Gfer	Other	ENSMUSG00000040888
Ndst2	Other	ENSMUSG00000039308
Pm20d2	Other	ENSMUSG00000054659
Gnpnat1	Other	ENSMUSG00000037722
Ddhd1	Other	ENSMUSG00000037697
Kyat1	Other	ENSMUSG00000039648
Exosc2	Other	ENSMUSG00000039356
Ttbk2	Other	ENSMUSG00000090100
Cyb561d2	Other	ENSMUSG00000037190
Naa80	Other	ENSMUSG00000079334
Gal3st3	Other	ENSMUSG00000047658
Mus81	Other	ENSMUSG00000024906
Naaladl1	Other	ENSMUSG00000054999
Sfxn5	Other	ENSMUSG00000033720
Aanat	Other	ENSMUSG00000020804
Dpysl4	Other	ENSMUSG00000025478
Lsm8	Other	ENSMUSG00000044155
Sgsh	Other	ENSMUSG00000005043
Hsd11b2	Other	ENSMUSG00000031891
Dpep3	Other	ENSMUSG00000031898
Dpep2	Other	ENSMUSG00000053687
Dtd2	Other	ENSMUSG00000020956
Gal3st4	Other	ENSMUSG00000075593
Daglb	Other	ENSMUSG00000039206
Pde7a	Other	ENSMUSG00000069094
Naaladl2	Other	ENSMUSG00000102758
Nceh1	Other	ENSMUSG00000027698
Acot7	Other	ENSMUSG00000028937
Kcnab2	Other	ENSMUSG00000028931
Exosc5	Other	ENSMUSG00000061286
Dpysl5	Other	ENSMUSG00000029168
Abhd1	Other	ENSMUSG00000006638
Folh1	Other	ENSMUSG00000001773
Lipk	Other	ENSMUSG00000024771
Lipn	Other	ENSMUSG00000024770
Lipm	Other	ENSMUSG00000056078
Nipa2	Other	ENSMUSG00000030452
Nipa1	Other	ENSMUSG00000047037
Acss3	Other	ENSMUSG00000035948
Mtch2	Other	ENSMUSG00000027282
Esx1	Other	ENSMUSG00000023443
Serpina7	Other	ENSMUSG00000031271
Aadacl3	Other	ENSMUSG00000078507
Aadacl4fm1	Other	ENSMUSG00000028593
Aadacl4	Other	ENSMUSG00000070609
Dhrs3	Other	ENSMUSG00000066026
Exosc10	Other	ENSMUSG00000017264
Msh2	Other	ENSMUSG00000024151
Ints12	Other	ENSMUSG00000028016
Metap1	Other	ENSMUSG00000005813
Kyat3	Other	ENSMUSG00000040213
Hs2st1	Other	ENSMUSG00000040151
Npc1	Other	ENSMUSG00000024413
Olah	Other	ENSMUSG00000026645
Sgo2a	Other	ENSMUSG00000026039
Aadacl2	Other	ENSMUSG00000091376
Kcnab1	Other	ENSMUSG00000027827
Pde4a	Other	ENSMUSG00000032177
Magt1	Other	ENSMUSG00000031232
Plbd2	Other	ENSMUSG00000029598
Naa25	Other	ENSMUSG00000042719
Aoc1	Other	ENSMUSG00000029811
Scrn1	Other	ENSMUSG00000019124
Hsd17b13	Other	ENSMUSG00000034528
Hsd17b11	Other	ENSMUSG00000029311
Pde6b	Other	ENSMUSG00000029491
Naalad2	Other	ENSMUSG00000043943
Rmdn2	Other	ENSMUSG00000036368
Pde5a	Other	ENSMUSG00000053965
Ndst4	Other	ENSMUSG00000027971
Arsj	Other	ENSMUSG00000046561
Zbp1	Other	ENSMUSG00000027514
Ctsz	Other	ENSMUSG00000016256
Pde9a	Other	ENSMUSG00000041119
Dpysl2	Other	ENSMUSG00000022048
Gm16867	Other	ENSMUSG00000093954
Pde1a	Other	ENSMUSG00000059173
Cyb5r2	Other	ENSMUSG00000048065
Pepd	Other	ENSMUSG00000063931
Ppp1r9a	Other	ENSMUSG00000032827
Pon2	Other	ENSMUSG00000032667
Ank	Other	ENSMUSG00000022265
Cpq	Other	ENSMUSG00000039007
Pde7b	Other	ENSMUSG00000019990
Col18a1	Other	ENSMUSG00000001435
Faah	Other	ENSMUSG00000034171
Trex1	Other	ENSMUSG00000049734
Atrip	Other	ENSMUSG00000025646
Naa30	Other	ENSMUSG00000036282
Acot12	Other	ENSMUSG00000021620
Arsb	Other	ENSMUSG00000042082
Pde8b	Other	ENSMUSG00000021684
Ccn1	Other	ENSMUSG00000028195
Hs3st2	Other	ENSMUSG00000046321
Hs3st4	Other	ENSMUSG00000078591
Spns1	Other	ENSMUSG00000030741
Slx1b	Other	ENSMUSG00000059772
Naa60	Other	ENSMUSG00000005982
Slx4	Other	ENSMUSG00000039738
Pde4b	Other	ENSMUSG00000028525
Acot11	Other	ENSMUSG00000034853
Cyb5rl	Other	ENSMUSG00000028621
Ldah	Other	ENSMUSG00000037669
Fa2h	Other	ENSMUSG00000033579
Hsdl1	Other	ENSMUSG00000034189
Mpc1	Other	ENSMUSG00000023861
Pde10a	Other	ENSMUSG00000023868
Igf2r	Other	ENSMUSG00000023830
Asrgl1	Other	ENSMUSG00000024654
Dagla	Other	ENSMUSG00000035735
Cyb561a3	Other	ENSMUSG00000034445
Glyat	Other	ENSMUSG00000063683
Ttbk1	Other	ENSMUSG00000015599
Gnmt	Other	ENSMUSG00000002769
Guca1a	Other	ENSMUSG00000023982
Pdcd6	Other	ENSMUSG00000021576
Arsk	Other	ENSMUSG00000021592
Acot8	Other	ENSMUSG00000017307
Abhd15	Other	ENSMUSG00000000686
Dhrs13	Other	ENSMUSG00000020834
Rhcg	Other	ENSMUSG00000030549
Pde8a	Other	ENSMUSG00000025584
Ctsl	Other	ENSMUSG00000021477
G0s2	Other	ENSMUSG00000009633
Prkab2	Other	ENSMUSG00000038205
Sfxn1	Other	ENSMUSG00000021474
Letm1	Other	ENSMUSG00000005299
Nhlrc1	Other	ENSMUSG00000044231
Exosc9	Other	ENSMUSG00000027714
Gns	Other	ENSMUSG00000034707
Atg9b	Other	ENSMUSG00000038295
Glyatl3	Other	ENSMUSG00000091043
Orm1	Other	ENSMUSG00000039196
Orm2	Other	ENSMUSG00000061540
Uroc1	Other	ENSMUSG00000034456
Pde3b	Other	ENSMUSG00000030671
Acsm1	Other	ENSMUSG00000033533
Acsm4	Other	ENSMUSG00000047026
Pde4d	Other	ENSMUSG00000021699
Cdkn1c	Other	ENSMUSG00000037664
Gal3st2	Other	ENSMUSG00000093805
Gal3st2b	Other	ENSMUSG00000094651
Plbd1	Other	ENSMUSG00000030214
Pde6h	Other	ENSMUSG00000064330
Nnmt	Other	ENSMUSG00000032271
Ppt1	Other	ENSMUSG00000028657
Hars2	Other	ENSMUSG00000019143
Ust	Other	ENSMUSG00000047712
Arsa	Other	ENSMUSG00000022620
Dhrs2	Other	ENSMUSG00000022209
Gzmb	Other	ENSMUSG00000015437
Exosc4	Other	ENSMUSG00000034259
Eaf2	Other	ENSMUSG00000022838
Pla1a	Other	ENSMUSG00000002847
Naa50	Other	ENSMUSG00000022698
Srrt	Other	ENSMUSG00000037364
Naa10	Other	ENSMUSG00000031388
Dhrs9	Other	ENSMUSG00000027068
Cybrd1	Other	ENSMUSG00000027015
Spns2	Other	ENSMUSG00000040447
Spns3	Other	ENSMUSG00000020798
Cyb5d2	Other	ENSMUSG00000057778
Ctns	Other	ENSMUSG00000005949
Prpf8	Other	ENSMUSG00000020850
Atrn	Other	ENSMUSG00000027312
Hsd17b10	Other	ENSMUSG00000025260
Sat1	Other	ENSMUSG00000025283
Acot9	Other	ENSMUSG00000025287
Tnip1	Other	ENSMUSG00000020400
Slx4ip	Other	ENSMUSG00000027281
Kat14	Other	ENSMUSG00000027425
Dtd1	Other	ENSMUSG00000027430
Naa20	Other	ENSMUSG00000002728
Xpr1	Other	ENSMUSG00000026469
Pde3a	Other	ENSMUSG00000041741
Hs3st3a1	Other	ENSMUSG00000047759
Dhrs7c	Other	ENSMUSG00000033044
Kcnab3	Other	ENSMUSG00000018470
Cyb5d1	Other	ENSMUSG00000044795
Naa38	Other	ENSMUSG00000059278
Sat2	Other	ENSMUSG00000069835
Mpdu1	Other	ENSMUSG00000018761
Ercc4	Other	ENSMUSG00000022545
Inmt	Other	ENSMUSG00000003477
Pde1c	Other	ENSMUSG00000004347
Naa40	Other	ENSMUSG00000024764
Dnttip2	Other	ENSMUSG00000039756
Tusc3	Other	ENSMUSG00000118664
Dpp8	Other	ENSMUSG00000032393
Letm2	Other	ENSMUSG00000037363
Ddhd2	Other	ENSMUSG00000061313
Hgsnat	Other	ENSMUSG00000037260
Hs3st6	Other	ENSMUSG00000039628
Hagh	Other	ENSMUSG00000024158
Tpsg1	Other	ENSMUSG00000033200
Mtch1	Other	ENSMUSG00000024012
Gal3st1	Other	ENSMUSG00000049721
Dbnl	Other	ENSMUSG00000020476
Exoc6	Other	ENSMUSG00000053799
Pde6c	Other	ENSMUSG00000024992
Tpst2	Other	ENSMUSG00000029344
Dpp7	Other	ENSMUSG00000026958
Gamt	Other	ENSMUSG00000020150
Slc10a1	SLC Transporter	ENSMUSG00000021135
Slc10a2	SLC Transporter	ENSMUSG00000023073
Slc10a3	SLC Transporter	ENSMUSG00000032806
Slc10a4	SLC Transporter	ENSMUSG00000029219
Slc10a5	SLC Transporter	ENSMUSG00000058921
Slc10a6	SLC Transporter	ENSMUSG00000029321
Slc10a7	SLC Transporter	ENSMUSG00000031684
Slc11a1	SLC Transporter	ENSMUSG00000026177
Slc11a2	SLC Transporter	ENSMUSG00000023030
Slc12a1	SLC Transporter	ENSMUSG00000027202
Slc12a2	SLC Transporter	ENSMUSG00000024597
Slc12a3	SLC Transporter	ENSMUSG00000031766
Slc12a5	SLC Transporter	ENSMUSG00000017740
Slc12a6	SLC Transporter	ENSMUSG00000027130
Slc12a8	SLC Transporter	ENSMUSG00000035506
Slc12a9	SLC Transporter	ENSMUSG00000037344
Slc13a1	SLC Transporter	ENSMUSG00000029700
Slc13a2	SLC Transporter	ENSMUSG00000001095
Slc13a3	SLC Transporter	ENSMUSG00000018459
Slc13a4	SLC Transporter	ENSMUSG00000029843
Slc13a5	SLC Transporter	ENSMUSG00000020805
Slc15a1	SLC Transporter	ENSMUSG00000025557
Slc15a2	SLC Transporter	ENSMUSG00000022899
Slc15a3	SLC Transporter	ENSMUSG00000024737
Slc15a4	SLC Transporter	ENSMUSG00000029416
Slc15a5	SLC Transporter	ENSMUSG00000044378
Slc16a1	SLC Transporter	ENSMUSG00000032902
Slc16a10	SLC Transporter	ENSMUSG00000019838
Slc16a11	SLC Transporter	ENSMUSG00000040938
Slc16a14	SLC Transporter	ENSMUSG00000026220
Slc16a2	SLC Transporter	ENSMUSG00000033965
Slc16a3	SLC Transporter	ENSMUSG00000025161
Slc16a4	SLC Transporter	ENSMUSG00000027896
Slc16a5	SLC Transporter	ENSMUSG00000045775
Slc16a6	SLC Transporter	ENSMUSG00000041920
Slc16a7	SLC Transporter	ENSMUSG00000020102
Slc16a8	SLC Transporter	ENSMUSG00000032988
Slc16a9	SLC Transporter	ENSMUSG00000037762
Slc17a1	SLC Transporter	ENSMUSG00000021335
Slc17a2	SLC Transporter	ENSMUSG00000036110
Slc17a3	SLC Transporter	ENSMUSG00000036083
Slc17a5	SLC Transporter	ENSMUSG00000049624
Slc17a6	SLC Transporter	ENSMUSG00000030500
Slc17a7	SLC Transporter	ENSMUSG00000070570
Slc17a8	SLC Transporter	ENSMUSG00000019935
Slc17a9	SLC Transporter	ENSMUSG00000023393
Slc19a1	SLC Transporter	ENSMUSG00000001436
Slc19a2	SLC Transporter	ENSMUSG00000040918
Slc19a3	SLC Transporter	ENSMUSG00000038496
Slc1a1	SLC Transporter	ENSMUSG00000024935
Slc1a2	SLC Transporter	ENSMUSG00000005089
Slc1a3	SLC Transporter	ENSMUSG00000005360
Slc1a4	SLC Transporter	ENSMUSG00000020142
Slc1a5	SLC Transporter	ENSMUSG00000001918
Slc1a6	SLC Transporter	ENSMUSG00000005357
Slc1a7	SLC Transporter	ENSMUSG00000008932
Slc20a1	SLC Transporter	ENSMUSG00000027397
Slc20a2	SLC Transporter	ENSMUSG00000037656
Slc22a1	SLC Transporter	ENSMUSG00000023829
Slc22a12	SLC Transporter	ENSMUSG00000061742
Slc22a13	SLC Transporter	ENSMUSG00000074028
Slc22a14	SLC Transporter	ENSMUSG00000070280
Slc22a15	SLC Transporter	ENSMUSG00000033147
Slc22a16	SLC Transporter	ENSMUSG00000019834
Slc22a17	SLC Transporter	ENSMUSG00000022199
Slc22a18	SLC Transporter	ENSMUSG00000000154
Slc22a2	SLC Transporter	ENSMUSG00000040966
Slc22a3	SLC Transporter	ENSMUSG00000023828
Slc22a4	SLC Transporter	ENSMUSG00000020334
Slc22a5	SLC Transporter	ENSMUSG00000018900
Slc22a6	SLC Transporter	ENSMUSG00000024650
Slc22a7	SLC Transporter	ENSMUSG00000067144
Slc22a8	SLC Transporter	ENSMUSG00000063796
Slc23a1	SLC Transporter	ENSMUSG00000024354
Slc23a2	SLC Transporter	ENSMUSG00000027340
Slc25a1	SLC Transporter	ENSMUSG00000003528
Slc25a10	SLC Transporter	ENSMUSG00000025792
Slc25a11	SLC Transporter	ENSMUSG00000014606
Slc25a12	SLC Transporter	ENSMUSG00000027010
Slc25a13	SLC Transporter	ENSMUSG00000015112
Slc25a20	SLC Transporter	ENSMUSG00000032602
Slc25a22	SLC Transporter	ENSMUSG00000019082
Slc25a3	SLC Transporter	ENSMUSG00000061904
Slc25a31	SLC Transporter	ENSMUSG00000069041
Slc25a33	SLC Transporter	ENSMUSG00000028982
Slc25a37	SLC Transporter	ENSMUSG00000034248
Slc25a4	SLC Transporter	ENSMUSG00000031633
Slc25a5	SLC Transporter	ENSMUSG00000016319
Slc26a1	SLC Transporter	ENSMUSG00000046959
Slc26a11	SLC Transporter	ENSMUSG00000039908
Slc26a2	SLC Transporter	ENSMUSG00000034320
Slc26a3	SLC Transporter	ENSMUSG00000001225
Slc26a4	SLC Transporter	ENSMUSG00000020651
Slc26a7	SLC Transporter	ENSMUSG00000040569
Slc26a9	SLC Transporter	ENSMUSG00000042268
Slc27a1	SLC Transporter	ENSMUSG00000031808
Slc27a2	SLC Transporter	ENSMUSG00000027359
Slc27a4	SLC Transporter	ENSMUSG00000059316
Slc27a5	SLC Transporter	ENSMUSG00000030382
Slc27a6	SLC Transporter	ENSMUSG00000024600
Slc28a1	SLC Transporter	ENSMUSG00000025726
Slc28a2	SLC Transporter	ENSMUSG00000027219
Slc28a3	SLC Transporter	ENSMUSG00000021553
Slc29a1	SLC Transporter	ENSMUSG00000023942
Slc29a2	SLC Transporter	ENSMUSG00000024891
Slc29a3	SLC Transporter	ENSMUSG00000020100
Slc29a4	SLC Transporter	ENSMUSG00000050822
Slc2a1	SLC Transporter	ENSMUSG00000028645
Slc2a10	SLC Transporter	ENSMUSG00000027661
Slc2a12	SLC Transporter	ENSMUSG00000037490
Slc2a13	SLC Transporter	ENSMUSG00000036298
Slc2a2	SLC Transporter	ENSMUSG00000027690
Slc2a3	SLC Transporter	ENSMUSG00000003153
Slc2a4	SLC Transporter	ENSMUSG00000018566
Slc2a5	SLC Transporter	ENSMUSG00000028976
Slc2a6	SLC Transporter	ENSMUSG00000036067
Slc2a7	SLC Transporter	ENSMUSG00000062064
Slc2a8	SLC Transporter	ENSMUSG00000026791
Slc2a9	SLC Transporter	ENSMUSG00000005107
Slc30a1	SLC Transporter	ENSMUSG00000037434
Slc30a10	SLC Transporter	ENSMUSG00000026614
Slc30a3	SLC Transporter	ENSMUSG00000029151
Slc30a4	SLC Transporter	ENSMUSG00000005802
Slc30a5	SLC Transporter	ENSMUSG00000021629
Slc31a1	SLC Transporter	ENSMUSG00000066150
Slc31a2	SLC Transporter	ENSMUSG00000066152
Slc32a1	SLC Transporter	ENSMUSG00000037771
Slc33a1	SLC Transporter	ENSMUSG00000027822
Slc34a1	SLC Transporter	ENSMUSG00000021490
Slc34a2	SLC Transporter	ENSMUSG00000029188
Slc35a1	SLC Transporter	ENSMUSG00000028293
Slc35a2	SLC Transporter	ENSMUSG00000031156
Slc35a3	SLC Transporter	ENSMUSG00000027957
Slc35a4	SLC Transporter	ENSMUSG00000033272
Slc35a5	SLC Transporter	ENSMUSG00000022664
Slc35b1	SLC Transporter	ENSMUSG00000020873
Slc35b3	SLC Transporter	ENSMUSG00000021432
Slc35b4	SLC Transporter	ENSMUSG00000018999
Slc35c1	SLC Transporter	ENSMUSG00000049922
Slc35c2	SLC Transporter	ENSMUSG00000017664
Slc35d1	SLC Transporter	ENSMUSG00000028521
Slc35d2	SLC Transporter	ENSMUSG00000033114
Slc35d3	SLC Transporter	ENSMUSG00000050473
Slc35e1	SLC Transporter	ENSMUSG00000019731
Slc35f1	SLC Transporter	ENSMUSG00000038602
Slc35g3	SLC Transporter	ENSMUSG00000018776
Slc36a1	SLC Transporter	ENSMUSG00000020261
Slc36a2	SLC Transporter	ENSMUSG00000020264
Slc37a1	SLC Transporter	ENSMUSG00000024036
Slc37a3	SLC Transporter	ENSMUSG00000029924
Slc37a4	SLC Transporter	ENSMUSG00000032114
Slc38a1	SLC Transporter	ENSMUSG00000023169
Slc38a2	SLC Transporter	ENSMUSG00000022462
Slc38a3	SLC Transporter	ENSMUSG00000010064
Slc38a4	SLC Transporter	ENSMUSG00000022464
Slc38a5	SLC Transporter	ENSMUSG00000031170
Slc38a7	SLC Transporter	ENSMUSG00000036534
Slc39a14	SLC Transporter	ENSMUSG00000022094
Slc39a7	SLC Transporter	ENSMUSG00000024327
Slc39a8	SLC Transporter	ENSMUSG00000053897
Slc3a1	SLC Transporter	ENSMUSG00000024131
Slc3a2	SLC Transporter	ENSMUSG00000010095
Slc40a1	SLC Transporter	ENSMUSG00000025993
Slc41a1	SLC Transporter	ENSMUSG00000013275
Slc43a1	SLC Transporter	ENSMUSG00000027075
Slc43a2	SLC Transporter	ENSMUSG00000038178
Slc43a3	SLC Transporter	ENSMUSG00000027074
Slc44a1	SLC Transporter	ENSMUSG00000028412
Slc44a2	SLC Transporter	ENSMUSG00000057193
Slc44a3	SLC Transporter	ENSMUSG00000039865
Slc44a5	SLC Transporter	ENSMUSG00000028360
Slc45a1	SLC Transporter	ENSMUSG00000039838
Slc45a2	SLC Transporter	ENSMUSG00000022243
Slc46a1	SLC Transporter	ENSMUSG00000020829
Slc47a1	SLC Transporter	ENSMUSG00000010122
Slc47a2	SLC Transporter	ENSMUSG00000069855
Slc4a1	SLC Transporter	ENSMUSG00000006574
Slc4a10	SLC Transporter	ENSMUSG00000026904
Slc4a2	SLC Transporter	ENSMUSG00000028962
Slc4a4	SLC Transporter	ENSMUSG00000060961
Slc4a5	SLC Transporter	ENSMUSG00000068323
Slc4a7	SLC Transporter	ENSMUSG00000021733
Slc50a1	SLC Transporter	ENSMUSG00000027953
Slc51a	SLC Transporter	ENSMUSG00000035699
Slc51b	SLC Transporter	ENSMUSG00000053862
Slc52a3	SLC Transporter	ENSMUSG00000027463
Slc5a1	SLC Transporter	ENSMUSG00000011034
Slc5a11	SLC Transporter	ENSMUSG00000030769
Slc5a12	SLC Transporter	ENSMUSG00000041644
Slc5a2	SLC Transporter	ENSMUSG00000030781
Slc5a3	SLC Transporter	ENSMUSG00000089774
Slc5a5	SLC Transporter	ENSMUSG00000000792
Slc5a6	SLC Transporter	ENSMUSG00000006641
Slc5a7	SLC Transporter	ENSMUSG00000023945
Slc5a8	SLC Transporter	ENSMUSG00000020062
Slc5a9	SLC Transporter	ENSMUSG00000028544
Slc6a1	SLC Transporter	ENSMUSG00000030310
Slc6a11	SLC Transporter	ENSMUSG00000030307
Slc6a12	SLC Transporter	ENSMUSG00000030109
Slc6a13	SLC Transporter	ENSMUSG00000030108
Slc6a14	SLC Transporter	ENSMUSG00000031089
Slc6a15	SLC Transporter	ENSMUSG00000019894
Slc6a17	SLC Transporter	ENSMUSG00000027894
Slc6a18	SLC Transporter	ENSMUSG00000021612
Slc6a19	SLC Transporter	ENSMUSG00000021565
Slc6a3	SLC Transporter	ENSMUSG00000021609
Slc6a4	SLC Transporter	ENSMUSG00000020838
Slc6a5	SLC Transporter	ENSMUSG00000039728
Slc6a6	SLC Transporter	ENSMUSG00000030096
Slc6a7	SLC Transporter	ENSMUSG00000052026
Slc6a9	SLC Transporter	ENSMUSG00000028542
Slc7a1	SLC Transporter	ENSMUSG00000041313
Slc7a10	SLC Transporter	ENSMUSG00000030495
Slc7a11	SLC Transporter	ENSMUSG00000027737
Slc7a13	SLC Transporter	ENSMUSG00000041052
Slc7a14	SLC Transporter	ENSMUSG00000069072
Slc7a2	SLC Transporter	ENSMUSG00000031596
Slc7a3	SLC Transporter	ENSMUSG00000031297
Slc7a4	SLC Transporter	ENSMUSG00000022756
Slc7a5	SLC Transporter	ENSMUSG00000040010
Slc7a6	SLC Transporter	ENSMUSG00000031904
Slc7a7	SLC Transporter	ENSMUSG00000000958
Slc7a8	SLC Transporter	ENSMUSG00000022180
Slc7a9	SLC Transporter	ENSMUSG00000030492
Slc9a1	SLC Transporter	ENSMUSG00000028854
Slc9a2	SLC Transporter	ENSMUSG00000026062
Slc9a3	SLC Transporter	ENSMUSG00000036123
Slc9a6	SLC Transporter	ENSMUSG00000060681
Slc9a7	SLC Transporter	ENSMUSG00000037341
Slc9a8	SLC Transporter	ENSMUSG00000039463
Slc9a9	SLC Transporter	ENSMUSG00000031129
Slc9b2	SLC Transporter	ENSMUSG00000037994
Slc9c1	SLC Transporter	ENSMUSG00000033210
Slco1c1	SLC Transporter	ENSMUSG00000030235
Slco2a1	SLC Transporter	ENSMUSG00000032548
Slco2b1	SLC Transporter	ENSMUSG00000030737
Slco3a1	SLC Transporter	ENSMUSG00000025790
Slco4a1	SLC Transporter	ENSMUSG00000038963
Slco4c1	SLC Transporter	ENSMUSG00000040693
Slc25a51	SLC Transporter	ENSMUSG00000045973
Slc25a39	SLC Transporter	ENSMUSG00000018677
Slc25a17	SLC Transporter	ENSMUSG00000022404
Slc30a9	SLC Transporter	ENSMUSG00000029221
Slc45a3	SLC Transporter	ENSMUSG00000026435
Slc39a12	SLC Transporter	ENSMUSG00000036949
Slc49a4	SLC Transporter	ENSMUSG00000022848
Slc6a8	SLC Transporter	ENSMUSG00000019558
Slc25a40	SLC Transporter	ENSMUSG00000054099
Slc18a2	SLC Transporter	ENSMUSG00000025094
Slc26a10	SLC Transporter	ENSMUSG00000040441
Slc39a5	SLC Transporter	ENSMUSG00000039878
Slc66a1	SLC Transporter	ENSMUSG00000028744
Slc38a6	SLC Transporter	ENSMUSG00000044712
Slc39a9	SLC Transporter	ENSMUSG00000048833
Slc8a3	SLC Transporter	ENSMUSG00000079055
Slc44a4	SLC Transporter	ENSMUSG00000007034
Slc17a4	SLC Transporter	ENSMUSG00000021336
Slc5a10	SLC Transporter	ENSMUSG00000042371
Slc22a23	SLC Transporter	ENSMUSG00000038267
Slc39a1	SLC Transporter	ENSMUSG00000052310
Slc27a3	SLC Transporter	ENSMUSG00000027932
Slc25a43	SLC Transporter	ENSMUSG00000037636
Slc25a44	SLC Transporter	ENSMUSG00000050144
Slc25a16	SLC Transporter	ENSMUSG00000071253
Slc46a3	SLC Transporter	ENSMUSG00000029650
Slc25a14	SLC Transporter	ENSMUSG00000031105
Slc39a4	SLC Transporter	ENSMUSG00000063354
Slc35e2	SLC Transporter	ENSMUSG00000042202
Slco5a1	SLC Transporter	ENSMUSG00000025938
Slc25a32	SLC Transporter	ENSMUSG00000022299
Slc30a8	SLC Transporter	ENSMUSG00000022315
Slc4a8	SLC Transporter	ENSMUSG00000023032
Slc39a11	SLC Transporter	ENSMUSG00000041654
Slc25a19	SLC Transporter	ENSMUSG00000020744
Slc25a38	SLC Transporter	ENSMUSG00000032519
Slc25a25	SLC Transporter	ENSMUSG00000026819
Slc9a4	SLC Transporter	ENSMUSG00000026065
Slc24a5	SLC Transporter	ENSMUSG00000035183
Slc18a3	SLC Transporter	ENSMUSG00000100241
Slc25a45	SLC Transporter	ENSMUSG00000024818
Slc38a10	SLC Transporter	ENSMUSG00000061306
Slc9a5	SLC Transporter	ENSMUSG00000014786
Slc12a4	SLC Transporter	ENSMUSG00000017765
Slc7a6os	SLC Transporter	ENSMUSG00000033106
Slc25a21	SLC Transporter	ENSMUSG00000035472
Slc35f6	SLC Transporter	ENSMUSG00000029175
Slc4a1ap	SLC Transporter	ENSMUSG00000029141
Slc16a12	SLC Transporter	ENSMUSG00000009378
Slc37a2	SLC Transporter	ENSMUSG00000032122
Slc25a18	SLC Transporter	ENSMUSG00000004902
Slc6a20a	SLC Transporter	ENSMUSG00000036814
Slc39a13	SLC Transporter	ENSMUSG00000002105
Slc25a53	SLC Transporter	ENSMUSG00000044348
Slc14a1	SLC Transporter	ENSMUSG00000059336
Slc14a2	SLC Transporter	ENSMUSG00000024552
Slc66a2	SLC Transporter	ENSMUSG00000034006
Slc25a34	SLC Transporter	ENSMUSG00000040740
Slc9b1	SLC Transporter	ENSMUSG00000050150
Slc39a6	SLC Transporter	ENSMUSG00000024270
Slc25a46	SLC Transporter	ENSMUSG00000024259
Slc8b1	SLC Transporter	ENSMUSG00000032754
Slc23a3	SLC Transporter	ENSMUSG00000026205
Slc4a3	SLC Transporter	ENSMUSG00000006576
Slc36a4	SLC Transporter	ENSMUSG00000043885
Slc8a1	SLC Transporter	ENSMUSG00000054640
Slc25a30	SLC Transporter	ENSMUSG00000022003
Slc18b1	SLC Transporter	ENSMUSG00000037455
Slc26a6	SLC Transporter	ENSMUSG00000023259
Slc35f4	SLC Transporter	ENSMUSG00000021852
Slc39a2	SLC Transporter	ENSMUSG00000072572
Slc6a16	SLC Transporter	ENSMUSG00000094152
Slc38a8	SLC Transporter	ENSMUSG00000034224
Slc25a41	SLC Transporter	ENSMUSG00000011486
Slc25a23	SLC Transporter	ENSMUSG00000046329
Slc12a7	SLC Transporter	ENSMUSG00000017756
Slc18a1	SLC Transporter	ENSMUSG00000036330
Slc25a42	SLC Transporter	ENSMUSG00000002346
Slc25a48	SLC Transporter	ENSMUSG00000021509
Slc8a2	SLC Transporter	ENSMUSG00000030376
Slc35e3	SLC Transporter	ENSMUSG00000060181
Slc26a5	SLC Transporter	ENSMUSG00000029015
Slc41a2	SLC Transporter	ENSMUSG00000034591
Slc25a27	SLC Transporter	ENSMUSG00000023912
Slc35b2	SLC Transporter	ENSMUSG00000037089
Slc6a2	SLC Transporter	ENSMUSG00000055368
Slc24a4	SLC Transporter	ENSMUSG00000041771
Slc25a29	SLC Transporter	ENSMUSG00000021265
Slc25a47	SLC Transporter	ENSMUSG00000048856
Slc46a2	SLC Transporter	ENSMUSG00000028386
Slc41a3	SLC Transporter	ENSMUSG00000030089
Slc25a26	SLC Transporter	ENSMUSG00000045100
Slc38a9	SLC Transporter	ENSMUSG00000047789
Slc35f3	SLC Transporter	ENSMUSG00000057060
Slc25a36	SLC Transporter	ENSMUSG00000032449
Slc16a13	SLC Transporter	ENSMUSG00000044367
Slc35f2	SLC Transporter	ENSMUSG00000042195
Slc4a9	SLC Transporter	ENSMUSG00000024485
Slc25a2	SLC Transporter	ENSMUSG00000050304
Slc48a1	SLC Transporter	ENSMUSG00000081534
Slc30a2	SLC Transporter	ENSMUSG00000028836
Slc39a10	SLC Transporter	ENSMUSG00000025986
Slc24a2	SLC Transporter	ENSMUSG00000037996
Slc52a2	SLC Transporter	ENSMUSG00000022560
Slc45a4	SLC Transporter	ENSMUSG00000079020
Slc38a11	SLC Transporter	ENSMUSG00000061171
Slc4a11	SLC Transporter	ENSMUSG00000074796
Slc22a21	SLC Transporter	ENSMUSG00000063652
Slc36a3	SLC Transporter	ENSMUSG00000049491
Slc24a3	SLC Transporter	ENSMUSG00000063873
Slc25a35	SLC Transporter	ENSMUSG00000018740
Slc30a6	SLC Transporter	ENSMUSG00000024069
Slc22a19	SLC Transporter	ENSMUSG00000024757
Slc35g2	SLC Transporter	ENSMUSG00000070287
Slc25a24	SLC Transporter	ENSMUSG00000040322
Slc30a7	SLC Transporter	ENSMUSG00000054414
Slc24a1	SLC Transporter	ENSMUSG00000034452
Slc25a15	SLC Transporter	ENSMUSG00000031482
Slc26a8	SLC Transporter	ENSMUSG00000036196
Slc35e4	SLC Transporter	ENSMUSG00000048807
Slc35g1	SLC Transporter	ENSMUSG00000044026
Slc25a28	SLC Transporter	ENSMUSG00000040414
Slc34a3	SLC Transporter	ENSMUSG00000006469
Slc39a3	SLC Transporter	ENSMUSG00000046822
Slc35f5	SLC Transporter	ENSMUSG00000026342
Ahr	Transcriptional Regulator	ENSMUSG00000019256
Arnt	Transcriptional Regulator	ENSMUSG00000015522
Hnf4a	Transcriptional Regulator	ENSMUSG00000017950
Nr1i2	Transcriptional Regulator	ENSMUSG00000022809
Nr1i3	Transcriptional Regulator	ENSMUSG00000005677
Nr3c1	Transcriptional Regulator	ENSMUSG00000024431
Ppara	Transcriptional Regulator	ENSMUSG00000022383
Ppard	Transcriptional Regulator	ENSMUSG00000002250
Pparg	Transcriptional Regulator	ENSMUSG00000000440
Rxra	Transcriptional Regulator	ENSMUSG00000015846
