# Supplementary material for: Developmentally dynamic chromatin state at loci regulating organ crosstalk by remote sensing and signaling
Source: Epigenetics Chromatin. 2025 Dec 3;18:82. doi: 10.1186/s13072-025-00648-9 (PMC12720468; doi:10.1186/s13072-025-00648-9)
Supplement: Supplementary file 2 — Supplementary Material 2. Table S1: List of ADME genes and their categorization. Table S2: Quantitation of histone modifications. Table S3: Statistical analysis of CUT&RUN data. Table S4: Hierarchical clustering. Table S5: Hub genes. [file 13072_2025_648_MOESM2_ESM.zip › New folder/Table S2 - gene quantitations.xlsx]

## Sheet: original
GeneName	250831_ADME_pairwise_peaksum_brainH3K4me3__brainH3K4me3EARLY1	250831_ADME_pairwise_peaksum_brainH3K4me3__brainH3K4me3LATE1	250831_ADME_pairwise_peaksum_brainH3K4me3__brainH3K4me3EARLY2	250831_ADME_pairwise_peaksum_brainH3K4me3__brainH3K4me3LATE2	250831_ADME_pairwise_peaksum_brainH3K4me3__brainH3K4me3EARLY3	250831_ADME_pairwise_peaksum_brainH3K4me3__brainH3K4me3LATE3	250831_ADME_pairwise_peaksum_brainH3K4me3__brainH3K4me3EARLY4	250831_ADME_pairwise_peaksum_brainH3K4me3__brainH3K4me3LATE4	250831_ADME_pairwise_peaksum_brainH3K4me3__Length_bp	250831_ADME_pairwise_peaksum_brainH3K9ac__brainH3K9acEARLY1	250831_ADME_pairwise_peaksum_brainH3K9ac__brainH3K9acLATE1	250831_ADME_pairwise_peaksum_brainH3K9ac__brainH3K9acEARLY2	250831_ADME_pairwise_peaksum_brainH3K9ac__brainH3K9acLATE2	250831_ADME_pairwise_peaksum_brainH3K9ac__brainH3K9acEARLY3	250831_ADME_pairwise_peaksum_brainH3K9ac__brainH3K9acLATE3	250831_ADME_pairwise_peaksum_brainH3K9ac__brainH3K9acEARLY4	250831_ADME_pairwise_peaksum_brainH3K9ac__brainH3K9acLATE4	250831_ADME_pairwise_peaksum_brainH3K9ac__Length_bp	250831_ADME_pairwise_peaksum_brainH3K27ac__brainH3K27acEARLY1	250831_ADME_pairwise_peaksum_brainH3K27ac__brainH3K27acLATE1	250831_ADME_pairwise_peaksum_brainH3K27ac__brainH3K27acEARLY2	250831_ADME_pairwise_peaksum_brainH3K27ac__brainH3K27acLATE2	250831_ADME_pairwise_peaksum_brainH3K27ac__brainH3K27acEARLY3	250831_ADME_pairwise_peaksum_brainH3K27ac__brainH3K27acLATE3	250831_ADME_pairwise_peaksum_brainH3K27ac__brainH3K27acEARLY4	250831_ADME_pairwise_peaksum_brainH3K27ac__brainH3K27acLATE4	250831_ADME_pairwise_peaksum_brainH3K27ac__Length_bp	250831_ADME_pairwise_peaksum_brainH3K27me3__brainH3K27me3EARLY1	250831_ADME_pairwise_peaksum_brainH3K27me3__brainH3K27me3LATE1	250831_ADME_pairwise_peaksum_brainH3K27me3__brainH3K27me3EARLY2	250831_ADME_pairwise_peaksum_brainH3K27me3__brainH3K27me3LATE2	250831_ADME_pairwise_peaksum_brainH3K27me3__brainH3K27me3EARLY3	250831_ADME_pairwise_peaksum_brainH3K27me3__brainH3K27me3LATE3	250831_ADME_pairwise_peaksum_brainH3K27me3__brainH3K27me3EARLY4	250831_ADME_pairwise_peaksum_brainH3K27me3__brainH3K27me3LATE4	250831_ADME_pairwise_peaksum_brainH3K27me3__Length_bp	250831_ADME_pairwise_peaksum_kidneyH3K4me3__kidneyH3K4me3EARLY1	250831_ADME_pairwise_peaksum_kidneyH3K4me3__kidneyH3K4me3LATE1	250831_ADME_pairwise_peaksum_kidneyH3K4me3__kidneyH3K4me3EARLY2	250831_ADME_pairwise_peaksum_kidneyH3K4me3__kidneyH3K4me3LATE2	250831_ADME_pairwise_peaksum_kidneyH3K4me3__kidneyH3K4me3EARLY3	250831_ADME_pairwise_peaksum_kidneyH3K4me3__kidneyH3K4me3LATE3	250831_ADME_pairwise_peaksum_kidneyH3K4me3__kidneyH3K4me3EARLY4	250831_ADME_pairwise_peaksum_kidneyH3K4me3__kidneyH3K4me3LATE4	250831_ADME_pairwise_peaksum_kidneyH3K4me3__Length_bp	250831_ADME_pairwise_peaksum_kidneyH3K9ac__kidneyH3K9acEARLY1	250831_ADME_pairwise_peaksum_kidneyH3K9ac__kidneyH3K9acLATE1	250831_ADME_pairwise_peaksum_kidneyH3K9ac__kidneyH3K9acEARLY2	250831_ADME_pairwise_peaksum_kidneyH3K9ac__kidneyH3K9acLATE2
Aacs	121524	129907	138650	151319	137190	146819	141758	137121	3088	9400.73	15988.1	10859.4	13407.6	10364.6	19516.4	12126.7	18755.9	14503	9032.05	13178.3	12690.1	8765.06	11259.8	11618.9	13305.2	10999.5	17898	0	0	0	0	0	0	0	0	0	102913	123665	104050	111914	97883.9	120421	121498	92546.7	2712	5634.07	10368.8	5507.94	9118.6
Aadacl3	0	0	0	0	0	0	0	0	0	0	0	0	0	0	0	0	0	0	0	0	0	0	0	0	0	0	0	0	0	0	0	0	0	0	0	0	0	0	0	0	0	0	0	0	0	0	0	0	0
Aadacl4	0	0	0	0	0	0	0	0	0	0	0	0	0	0	0	0	0	0	0	0	0	0	0	0	0	0	0	0	0	0	0	0	0	0	0	0	0	0	0	0	0	0	0	0	0	0	0	0	0
Aadacl4fm1	0	0	0	0	0	0	0	0	0	0	0	0	0	0	0	0	0	0	0	0	0	0	0	0	0	0	0	0	0	0	0	0	0	0	0	0	0	0	0	0	0	0	0	0	0	0	0	0	0
Aanat	0	0	0	0	0	0	0	0	0	0	0	0	0	0	0	0	0	0	9838.73	4921.65	15563.4	4306.74	9949.92	7299.93	17077.9	5831.22	4086	958.248	4155.33	1517.81	13633	6318.98	38899.5	7828.13	33021.9	4638	0	0	0	0	0	0	0	0	0	3291.57	2303.21	4560.21	2157.24
Aasdh	93788.6	70404	86867.3	84578.1	69403	91761.1	98855.3	89105.1	1635	28324.5	33852.1	24908.8	36273.9	18030.8	31237	28535.3	34949.4	1277	18353.2	15149.1	18074.9	15409.5	18677.5	18652.2	20837.9	17944.3	1240	0	0	0	0	0	0	0	0	0	102398	106810	102464	120545	106133	120072	115144	109630	1269	11541.1	24072.9	14519.4	26989.9
Abca1	57088.5	77309.4	54098.6	65646.2	74921.7	67092.7	57473.3	61202.7	4508	10456.1	10570.3	10666.7	9512.1	16105.1	9034.41	10399.6	9380.28	7189	8414.71	10918.6	8520.48	11672.3	10211.1	8800.06	9425.77	8396.9	9475	14621.2	2728.11	17464.2	3999.25	19915.5	5387.35	23712.4	7940.98	3785	88160.9	115929	89692.8	117271	89917.8	113114	79416.3	102679	2717	6503.98	7695.72	6663.14	9145.47
Abca12	0	0	0	0	0	0	0	0	0	0	0	0	0	0	0	0	0	0	6527.46	1511.3	8239.39	2740.14	6914.43	2283.61	6079.78	2001.3	1727	2893.54	24168.7	3187.41	18906.2	4368.43	13832.4	6538.05	11694.5	8618	0	0	0	0	0	0	0	0	0	0	0	0	0
Abca13	0	0	0	0	0	0	0	0	0	9120.14	6969.88	8945.38	4919.92	10271.8	5303.37	10465.7	6473.71	5918	6652.31	1576.6	9569.13	2302.41	7690.2	2038.77	7536.66	1625.16	1961	3745.33	27126.3	4599.67	24700.2	5910.71	19024.4	5541.59	16545.1	31029	3660.49	29544.6	1793.89	36412.1	2464.4	31557.6	5478.8	46735.8	2169	9943.25	3192.91	9097.43	3267.56
Abca2	14879.8	48264.1	19001.3	52019.3	30652.8	50305	23124.7	52222.1	9862	7673.25	11501.7	8819.9	9918.42	9552.02	12245	10332.5	12711.8	24193	4395.36	14861.8	9363.99	9412.4	7102	9098.63	9309.14	9202.61	16967	17150.8	869.971	16809.5	2103.3	23711.2	7129.46	28470.2	4855	5440	42923.5	72945.7	43206.5	62297.9	55326.1	61205.8	64333.1	59323.3	3411	4703.11	4341.97	4456.58	3077.88
Abca3	59546.7	60256.9	67683.3	60612.5	84452.9	72571.6	78465	75919.2	5938	14963.4	17618.3	16906.6	17398	15972	20814.1	19705.6	19856	6418	10506	21168.7	17238.9	12377	21342.8	29605.9	23578.7	26471.5	2985	16493.9	1115.87	14258.6	2526.64	30893.2	7369.83	38604.1	2057.24	1891	78764.7	160530	69202.3	149907	108162	130428	108024	117731	4140	5747	8340.07	6339.97	7446.13
Abca4	8778.75	12764.1	9438.38	14407.6	16559.8	19296.8	17341.6	24862.8	4509	13244	10378.3	13122.4	10277.9	17009	11636	13112.6	10343.5	10071	8297.57	1901.37	10754.6	1523.34	7073.02	2802.57	10021	2684.2	3483	23367.4	20616	23774.2	20475	24846.3	27352	26808.2	25236.2	31498	15342.6	29283.2	16565	34348.2	21332.3	51711.7	19160.3	49198.4	3873	7289.38	7824.59	7024.2	7837.69
Abca5	71113.5	77780.4	67510.6	73362.9	87872.7	81779.5	85107.2	86446.7	3625	24659	21112.4	18069.9	23209.5	21650.3	26997.6	23061.7	24189	2941	10669.8	10550	11132.6	8633.18	13456.6	14980.4	14198.9	13468.4	2602	4017.35	2649.72	6906.17	3282.8	21166.3	5817.64	18708.7	12961.2	1848	109851	113097	114138	113673	138436	94113.9	130158	103859	2091	12965.1	15209.2	13278.7	11316.8
Abca6	0	0	0	0	0	0	0	0	0	0	0	0	0	0	0	0	0	0	0	0	0	0	0	0	0	0	0	0	0	0	0	0	0	0	0	0	0	0	0	0	0	0	0	0	0	0	0	0	0
Abca7	45204.5	59073.5	51757.2	59226.3	56296.9	51952.1	58001.7	62246.6	5899	7525.08	10452.6	11982.8	11629.7	8932.88	12857.3	14284.8	14027.7	5577	7254.87	6607.92	11210	4126.2	9027.77	6827.29	9211.63	6521.53	9165	49852.9	4426.32	42150.2	6412.89	62281.7	17777	63868	15276.2	17762	53176.1	50652.2	47322.2	41452.3	57419	43259.4	67464.9	39659.8	3650	5199.94	5750.16	5869.15	5540.26
Abca8b	23485.5	96198.2	19875.5	81146.9	31469.6	50029.3	31978.3	61124.5	3673	16823	29198.4	15490.1	31321.3	14041.1	19289.1	16386.8	20477.5	2470	16334.3	12255.2	13555.2	16996.6	12174.5	10426	13091.2	9089.11	4714	0	0	0	0	0	0	0	0	0	31713.1	26593.3	38468.8	34699.5	34019.8	19315.3	27897.2	38743.5	1375	10658.1	5756.36	7883.4	5150.43
Abca9	0	0	0	0	0	0	0	0	0	0	0	0	0	0	0	0	0	0	0	0	0	0	0	0	0	0	0	0	0	0	0	0	0	0	0	0	0	0	0	0	0	0	0	0	0	0	0	0	0
Abcb10	102246	95507.6	109544	100955	139725	136330	137841	132676	4499	17585.7	18682.4	17973.4	16926.2	16115.8	23154.9	19407	25542.7	4215	10682.8	6482.88	12544.3	3935.34	16320.5	11217.4	16718	14838.8	1486	0	0	0	0	0	0	0	0	0	98776.9	142176	105561	135247	136164	129109	124090	97234.2	4406	10186.9	15240.3	7397.02	13536.3
Abcb11	0	0	0	0	0	0	0	0	0	0	1.27	2872.71	184.58	19487.5	959.5	1312.08	652.62	672	0	0	0	0	0	0	0	0	0	14326.6	10626.1	17865.9	4763.82	10520.2	9365.99	13357.2	6805.04	6288	0	0	0	0	0	0	0	0	0	8207.97	1419.41	2667.54	1275.93
Abcb1a	58128.5	65496.4	59081.1	77026.6	72741.3	69513.8	61352.7	70556.6	5017	27632.2	16323.4	24538.8	18852.2	23841.6	15427.2	22383.3	16699.4	5456	14158	21141	14720.4	12954.3	26799.8	19597.6	28537.1	22840.3	2255	16580	44323.1	17694.7	31913.8	29671.1	39505.6	31792.4	37780.1	4129	62853.1	88671.1	59347.1	103421	59113.2	62078.4	61743.8	69523.5	4212	12064.6	15751.8	12764.5	17836.2
Abcb1b	68271.3	74281.7	73054.4	96592.4	65152.8	102297	65009.4	106643	2939	39409.6	19497.2	39999.3	18864.1	16749	21410.6	22778.3	21965.4	6242	0	0	0	0	0	0	0	0	0	10153.5	6566.48	10980.8	9441.54	30063.1	7111.33	32041.4	5850.74	1873	89569	106304	97933.4	120843	62793.7	68761.4	67935.2	64610	1546	14354	6955.02	11690.6	8750.37
Abcb4	52892	72942.1	58799.7	75873.4	64854.1	108734	84156.6	101755	2352	30471.6	18425.9	29510.4	22725.4	21750.4	20678.4	26811.2	19520	2912	0	0	0	0	0	0	0	0	0	12691.2	8526	10168.2	9856.47	20092.3	3307.84	28637.5	5244.53	1902	55448.4	95096.1	69576.8	95659.1	47000.1	53233.1	51997.6	62774.2	1594	11907.9	11740.9	10043.7	15253.9
Abcb5	0	0	0	0	0	0	0	0	0	18564.4	8095.63	15061.8	10608.4	14737.8	11635.1	17212.9	8309.87	2936	0	0	0	0	0	0	0	0	0	3728.84	57932.7	5939.23	44534.2	5995.77	24920.7	5659.15	25930	7066	0	0	0	0	0	0	0	0	0	8722.73	6697.05	7750.06	9838.23
Abcb6	87126.3	82422.2	96726.7	85705.5	89697.2	113911	108552	111926	5412	11422.6	12862.1	12899.9	12601.1	12577	17876.8	15363.8	18249.7	9499	11005.8	12130	15639.4	8192.47	19465.4	21678	19804.6	19270.1	4066	0	0	0	0	0	0	0	0	0	97777.8	108301	97231.2	113687	110683	103417	115471	92550.8	4530	7818.09	19516.4	9744.69	18915.3
Abcb7	45315.2	36112.8	43474.4	38141.8	114886	33125.9	110611	33323.7	2658	41808.3	25271	36747.9	32192.9	18993.4	20553.8	23266.6	17892.3	1911	13436.9	10633.3	13078.7	14668.6	48789.9	9149.65	45780.4	11912.9	1516	6620.39	29790.2	7008.08	19980.5	19145.9	509.74	14798.2	17740.9	8469	42874.5	46896.7	43887.4	42890.3	143789	44908.5	104375	45521.4	2055	15022.2	20043.8	16528.7	19699.8
Abcb8	57519	53666.3	61297.4	60872.7	66272.6	72570.7	75851.1	78791.3	9829	8551.96	13695.4	10240.7	12139	11604.4	12690.5	11727	13166.7	9932	11832.5	17815.8	13670.8	14054.1	14167.8	21236.8	15229.7	19151.7	18046	38964.9	2573.65	29691.7	5320.86	57659	14877.1	74566.1	9856.69	5255	62260	64426.1	56750.6	61627	72062.8	87865.7	71522.7	81394.3	1920	5610.19	7002.94	7416.19	6542.58
Abcb9	21615.3	45860.5	24138.1	56888.4	35051.7	91911	41736.5	96552.4	4811	8183.85	13568.6	8144.65	12829.9	8373.89	22491.6	9812.17	19978.2	10087	9754.8	10963.3	13032	8195.11	10239.7	20056.9	11807.8	20338.5	11813	12841	1829.63	9007.21	3095.37	29676.3	3762.15	30523	3088.1	3441	16715.3	90157.8	18217.7	78537.2	39092.3	85635.5	46979.4	77938.9	3392	4042.62	6674.2	4871.85	5520.22
Abcc1	87467.1	95113.1	90402.2	81689.5	85484.1	81900.9	80310.7	81379.9	2781	33953.1	19885.5	31695.6	22042.6	22257.4	18155.3	20984.4	17393	3989	5689.62	13926.9	10386.5	11684.1	10808.9	12449.3	11736.8	13116.4	3939	0	0	0	0	0	0	0	0	0	100031	83999.2	106012	89532.1	99887.2	63026.8	83043.6	54937.4	2016	7738.9	7584.03	8941.38	7697.59
Abcc10	128381	98465.9	143433	121168	147522	159709	168365	152279	4982	15870.1	14640.4	17213	16601.7	19412	22792.9	21329	21647.1	10558	10622.8	13273.9	16140.8	9573.51	15591.5	19744.5	19107.5	19213.2	9399	27031.1	8069.99	30334.9	15306.4	41342.1	9104.57	40376.8	8973.61	3515	109323	163952	116677	156645	139713	148289	155542	134043	3802	6042.06	8584.29	6491.45	8196.51
Abcc12	4523.69	9006.27	3995.03	9088.95	13901.2	17161.5	10730.8	15312.5	1670	4664.71	11506.8	4201.05	10037.3	5306.33	9537.32	8993.34	9869.69	6247	6123.44	24621.1	7455.13	28452.4	5113.45	4042.05	6195.66	3417.36	22168	1927.03	10661.1	1674.78	12585.4	4997.24	25213.6	6149.73	23546.2	6371	0	0	0	0	0	0	0	0	0	5458	5140.53	5234.96	3587.6
Abcc2	0	0	0	0	0	0	0	0	0	0	0	0	0	0	0	0	0	0	0	0	0	0	0	0	0	0	0	6191.64	16049.2	8334.13	16441.8	13891.5	32805.5	13147.5	26833.6	3726	4648.02	38220.3	4888.9	37171.2	3878.19	58652	2241.94	50461.7	2357	3290.02	11386.1	4028.34	12672.4
Abcc3	0	0	0	0	0	0	0	0	0	5737.88	8716.22	8364.56	6308.73	9222.94	8821.09	10693.4	9446.02	6348	6356.32	10021.3	9845.64	9179.49	7183.91	5008.16	9763.33	6606.99	8604	22814.2	14618.6	19051.7	15976.4	35200.6	39647.5	34253	40263.8	7877	25231	27497.9	20247.4	33746.8	44791.3	18353.1	50236.7	29593.9	1213	6205.99	3781.87	5744.69	3548.72
Abcc4	26291.2	34944.9	29079.6	42175.3	41704.5	48940.7	48403.4	47099.7	6490	12607.2	9556.43	13153.4	9526.38	12707.2	11278.6	16800.1	11281	21556	5263.62	5117.86	6102.34	3207.56	5195.03	7108.89	8871.14	6909.99	5423	13394.5	15863.7	14298.6	16227	17966.9	24175.3	19052.7	26518.5	60091	48266.1	70640.8	44450.8	79694.1	47122.2	58169.7	50324.9	66099.7	3764	8995.95	5132.47	9543.11	6130.52
Abcc5	126390	119794	129602	120671	110581	115683	110748	109955	3334	18561.8	19556.4	17873.7	18641.3	17583.7	18037.3	19496.9	19728.1	5637	11111.1	17665.8	13181.5	11755.5	15584.2	22079.7	21410.2	20518.1	3292	0	0	0	0	0	0	0	0	0	73022	103794	74911.2	111903	102243	114059	98779.2	95552.7	3154	6512.67	6857.31	7779.12	6123.17
Abcc6	0	0	0	0	0	0	0	0	0	0	0	0	0	0	0	0	0	0	0	0	0	0	0	0	0	0	0	12387.5	11912	12869.8	12006.6	29533	27245.9	30311.1	23970.8	3853	14360.6	74808.3	17518.4	88299.5	28613.1	91716	45074.2	108224	830	5777.39	13010.6	7428.3	10149
Abcc8	18492.2	48556.7	23743.7	46844.4	32422.4	62003.7	34112.9	66323.9	11151	7421.46	11961.6	8923.86	11498.4	8871.79	14452.7	12646.6	13822.7	17657	12446.7	15389.5	14023.6	16224.3	12365.5	11821.1	13635.3	11461.3	27394	9238.12	7844.03	10049.4	7527.5	19119.7	14304	23774.8	18537.8	11052	0	0	0	0	0	0	0	0	0	4365.99	2656.81	3988.29	2997.64
Abcc9	15550.5	16736.4	19146.3	15750.3	20219.7	22747.1	33586.2	25904.5	1281	22125.8	10494.9	22941.5	12312	26553.9	15974.3	32182.7	15286.5	1248	0	0	0	0	0	0	0	0	0	9712.23	26575.9	10650.4	26107.4	17127.5	41281.7	17835.6	37259.9	16952	54426	25682.5	61100.5	22267	51555	19684.7	48880.3	21589.2	2567	13713.2	4906.55	14346.4	8384.88
Abcd1	61072.9	78087.2	64101.6	79102.4	72880.8	84132.2	65967.2	74930.8	5280	19660.4	26927.2	24517.9	25729.7	17565.2	25699.3	22630.2	29372.9	4574	11648	17609.8	14458.9	10392.8	15173	14624.7	14842.4	15261.6	4850	1090.64	12751.1	1054.63	20389.2	14536.7	773.988	11757.7	31747.7	6540	73978.1	83787	68826.8	75421.4	70869.1	73125.5	66580.1	64809.1	5216	9805.94	14130.3	9666.38	15980.7
Abcd2	78190.8	117016	69636.2	93277.8	71035.9	57585.6	54085.6	55701.6	6900	23175.4	30460.4	24477.3	33169.8	15884.3	18093.1	20309.2	16446	5942	17840.6	14806.8	12492.4	23079.2	10952.2	10026.9	10000.9	9242.84	7421	0	0	0	0	0	0	0	0	0	91588.4	27816.5	98308.5	30242.6	78359.3	18384.6	63176.5	22465.5	3016	15217.8	7915.33	15255.8	7340.7
Abcd3	137978	123767	150020	127248	125467	121351	123902	102736	2700	19899.5	20616.3	20344	21103.2	18934.6	16218.6	20909.6	17835.3	5185	13245.9	9387.86	12234.2	6992.93	15558.6	10156.1	17089.9	9149.29	4183	0	0	0	0	0	0	0	0	0	143086	124416	137858	121737	126304	122215	105933	107764	2707	9230.58	12171.6	8570.42	12846.1
Abcd4	142080	174371	152527	172939	140539	182737	207089	202651	813	22685.5	26115	26409.7	31610.6	29174	27716.4	33380.9	27969.7	4802	8037.4	6424.48	13019.3	4267.52	10298.4	13198.1	13752.8	9770.76	5876	0	0	0	0	0	0	0	0	0	90058.6	103039	105647	109678	108534	119791	109207	105187	4762	11070.3	13436.6	10407	12722.8
Abce1	93604.4	100534	98002.8	99862.2	75462.8	87053.5	72307.8	83750.4	4248	28414.2	33078.8	27399.5	35718.6	23404.9	24711.3	24931.3	31534	4569	16758.9	15389.4	15518	13510.3	25966.5	22071.7	27595.6	21543.6	1754	0	0	0	0	0	0	0	0	0	119530	117505	119964	115201	107575	101145	88690.8	91114.8	3919	10328.3	19918.6	12257.7	21769.6
Abcf1	175539	108849	209322	133667	139763	150974	186788	137215	1281	37383.3	41542.7	39131.2	27589.1	42943.3	46879.3	60654.6	55494.8	811	7861.59	15027.7	15515.8	5159.51	19408.5	22880.4	17189.5	23749.6	2105	0	0	0	0	0	0	0	0	0	260336	347460	281431	314394	295820	251906	256025	230613	818	7036.11	15067.4	6009.28	14061.9
Abcf2	115597	90333.4	129239	102437	129433	151060	147839	136982	2319	9181.41	11451	11006	12071.2	10317.6	15761.3	10783.8	16245.6	8307	15927.4	9210.4	14170.5	7866.7	21935.5	22829.6	21119.3	23901.6	2306	0	0	0	0	0	0	0	0	0	130846	131529	134698	130587	135269	139989	136318	131361	2396	9827.17	13319.4	7210.95	11014
Abcf3	92259.3	86208.3	110819	98552.3	97916.5	117168	114076	114386	2859	20031.6	23826.6	19551	21311.5	16882.2	27046.6	25064.4	24088.8	2878	10571.4	9488.96	12705.4	7639	12520.7	17251.8	18830.5	21065.9	2545	0	0	0	0	0	0	0	0	0	118748	133551	131211	116357	129784	136691	120239	118875	2551	9781.21	20039.7	11455.9	21398
Abcg1	39500.2	82911.7	40716	77909	58960.9	74841	51468.2	84524.6	8814	7514.82	13613.6	8634.92	13445.5	7966.27	12740.3	10968.8	13915.1	26142	13942.7	19716.9	15082.1	17208.4	13203.4	17080.2	12481.9	18189.1	21506	6543.96	3766.3	5020.82	5561.71	14399	9421.81	17171.8	6613.58	2135	25508.8	42906.6	23282.4	35228.5	30697.5	36827.8	33480.3	36292.3	4846	6410.86	4441.88	5663.26	4061.01
Abcg2	49229.6	60451.5	44859.4	62462.4	60712.5	76732.6	69364.4	73786.5	2495	85784.9	49968.7	63807	48432.3	39541	42857.5	50965.4	47934.4	1208	0	0	0	0	0	0	0	0	0	0	0	0	0	0	0	0	0	0	120405	158709	109236	153726	126783	156078	132020	121229	1219	8600.79	13888.2	8185.52	13425.7
Abcg4	91179.1	82641.2	110296	87397.7	91122.3	115800	96861.8	127757	6762	20952.9	18835.1	24306.9	18256.8	15707.8	21998.5	21321.2	23580.7	9634	20438.7	33003.8	19624.9	23653.9	25729.9	30460.6	27642.4	31970	5408	4413.12	3137.23	9619.63	2699.39	19215.2	4171.05	18391.4	4869.78	1515	62637.8	57443.7	64542.6	58302.4	93366.9	66254.6	108828	57691.4	4715	7198.7	7893.75	7077.04	6797.9
Abcg5	6962.78	14071.7	8209.4	9875.82	22750.3	13042.8	13061.9	28294.2	2456	7728.95	8147.23	8608.95	7920.47	8489.49	4989.37	12382.8	7642.26	3617	20901.3	5667.88	15481.3	5161.78	14306.5	4293.77	14075.8	5534.34	1532	15337	29540.5	16601	30484.2	22892	43174	22885.1	40618.4	12597	31091.1	19857.4	25136.2	20574.5	26697.3	9782.4	35303	17570.8	1763	12020.3	4119.28	10013.6	4060.21
Abcg8	0	0	0	0	0	0	0	0	0	8906.78	7026.53	7212.41	6396.61	6487.87	5911.72	10737.9	7158.33	3943	6242.93	4589.93	6912.45	5049.82	5871.25	5145.62	7461.61	4839.04	4833	8764.64	25204.6	9997.76	24444.3	19188.6	41213.9	17257.4	37083.7	11804	0	0	0	0	0	0	0	0	0	6358.38	2661.63	5123.02	4047.32
Abhd15	38701.3	45577.5	43187.8	55094.8	83844	110374	98812	127504	4542	11743.1	8240.98	10210.8	7576.47	11912.2	14672.2	16277.2	15863.1	4129	5958.98	6021.31	14337.2	1987.56	9950.35	12188	10144.1	10229.5	2972	36549.7	11456.9	30190.1	13859.4	86508.2	30877.4	93544.4	26722.5	4553	72746.8	127123	71485.9	127713	104584	111227	123925	102817	4286	7719.78	10832.5	7590.13	8755.96
Ace	28339.2	28832.6	35389	33431.4	51710.6	57860	57811.3	75534.2	3332	10625.2	10349.1	13114.2	10702.1	12082	14160.2	16271.8	14018.1	3897	5901.82	4272.38	10952.2	4436.69	3648.28	6138.21	6602.13	6012.56	1682	10440.5	6008.89	10344.4	7156.57	23684	15460.8	25923.5	12347.9	13846	21939.4	53988.6	20372.5	35838.6	35398.5	55127.2	35245.7	31283.3	2578	5876.82	4705.22	7789.3	3261.09
Ache	70436.3	80799.7	78804.2	87673.8	84934.3	104442	94983.3	110207	10344	19289.3	24371.2	21278.5	23420.4	20759.3	29112.4	22316.5	29243.7	8562	13945	21044.4	15562.5	13964.7	16091.5	21960.8	15647.4	20602.3	10957	30222.7	1679.47	26237.8	2318.8	47823.6	4470.16	47670.3	6187.21	5728	61088.5	92971.5	59241.7	89220	75751.9	86975.9	84968	74470.6	7071	7388.36	9902.77	6393.54	9177.27
Ackr2	0	0	0	0	0	0	0	0	0	0	0	0	0	0	0	0	0	0	1897.61	896.06	11962.2	1576.54	4471.19	3652.55	3090.83	2884.11	1384	5252	7855.19	4195.37	17446.8	13278.5	21847.2	14608.1	25621	2157	0	0	0	0	0	0	0	0	0	5338.26	1848.43	7401.05	1551.28
Acot1	48231.9	36758.4	47641.9	33066.3	72739.4	78075.7	68347.1	69625.4	4576	12901.1	11769.5	16710.2	10728.5	20353.1	14939.4	19945	18023.1	3427	19990.4	10087.8	20932.3	7746.82	26635.1	16031.6	23507.6	16503.8	3193	0	0	0	0	0	0	0	0	0	35152.3	53512.2	38513.9	61097.2	61072	49724.5	73622	66099.7	3621	8470.49	9580.86	8482.37	10358.2
Acot11	6346.1	17784	10272.9	20304.8	38863.6	27272.4	35496.4	41262.7	2500	8221.65	13594.6	10547.7	10360	15467.3	17561.3	18150.6	16050.2	6654	14261	13531.3	16465.5	12645.5	19877.7	14667.4	19972.4	15394	12127	11876.6	7456.44	11569.9	8609.21	18930	13011.8	21336.7	16141.3	2296	10583.2	64312.5	11411.9	67588.1	19655.9	87772.3	18589	76706.5	2726	5500.55	8063.93	6191.9	7908.47
Acot12	18674.6	51403.3	21382.4	54500.7	44496.8	65353.4	34015.8	64783.5	1992	26735.8	35699.4	25009.1	22547.7	20441.6	29268.7	24637.6	28004.8	1610	0	0	0	0	0	0	0	0	0	22483.8	10847.6	20982.6	11278.2	27245.7	15287.3	36334.1	12146.8	2168	19563.3	68692.4	13348.4	65696	14588.2	78878.9	21512.2	60827.9	2177	7089.33	9186.12	5186.49	8744.72
Acot13	106812	80804	112462	78314.9	72822.8	80958.8	77827	73180.7	3898	46863.3	28862.3	38912.6	31414.6	28229.6	36513.5	37139.4	40461.5	2135	14578.3	16855.7	15414.3	10904.4	20767.2	18166	26917.7	19991.5	1761	0	0	0	0	0	0	0	0	0	103221	100839	111727	101139	92347.7	86844.7	84772	88483.1	3070	6299.83	15126.2	7595.23	17084.5
Acot2	78515.7	73364.5	76950	76285.7	93673.1	127623	123660	107923	2364	18458.3	19293.3	26687.2	25751.9	24325.9	30078.6	27192.9	31218.9	1961	27415.5	32924.7	24064.4	21396.1	46893.1	36568.1	45784.6	35876.7	1453	0	0	0	0	0	0	0	0	0	80309.8	147288	79379.2	142551	144126	110279	130895	98372.6	1929	12454.4	21054.1	10680.3	22578.8
Acot3	31904.6	52485.9	39498.1	47035.1	58318.1	80486	64368.9	80823.1	3188	13822.1	16949.3	18236.9	16864.1	15086.5	23588.2	21841.8	25309.6	2099	6652.55	7492.63	6846.98	5722.14	7237.1	13302.3	9145.32	11979.3	2053	16952.6	5087.04	15437.7	5956.84	27404.5	8901.39	30724.1	7158.1	5338	36824.3	104763	39422.1	113393	63135.6	84211.8	63270.3	103602	2341	6104.16	14784.5	8484.02	15223.7
Acot4	63707.6	71326.6	64191.9	88162	103699	170810	151850	188429	1416	14883.8	16097.8	17343.2	16242.5	32124.6	23090.1	31713.3	29930.7	1622	8656.84	17867.9	11223	5016.85	15340.9	21828.7	16206.5	23937.7	1259	4063.05	3752.17	2993.89	1363.98	20203.3	6975.94	34711.6	6770.51	1026	60871.3	160895	68243	148122	142974	124789	149280	96154.6	1390	9429.34	16760.2	10368.3	12439.4
Acot6	102575	95427.2	114466	100311	131268	174535	158199	189287	1486	31234	29502.9	38445.7	27725.5	33955.2	42091.8	41179.9	48568.1	1224	16546.9	27582.1	14325.1	14078.6	29495.5	34044.5	29472.4	35475.1	1262	0	0	0	0	0	0	0	0	0	100531	213293	101199	183832	167320	155609	201381	134068	1268	10563	19577.9	13654.8	20563.5
Acot7	19575.2	43415	23931.2	41791.5	36900.8	54126.2	32627.1	68684.5	18606	7164.93	15932.1	9234.4	13344.6	10861.7	16436.3	11578	17108.5	43321	10661	23968	11910.6	19168.7	12168.6	18722.8	12362	20566.4	49743	18696.9	915.87	16941.2	1681.98	27449.3	2199.75	26033.4	2133.28	11473	54888.5	42190.6	57638.9	42836.6	65625.5	29544.6	75121.8	30162	8699	6426.04	5371.69	5773.48	5209.77
Acot8	154360	118609	164558	120483	121390	108947	133574	109181	2517	12492.6	21686.8	14208.3	20707.4	13965.2	21389.2	17249.8	25004.1	5619	16078.7	18912.1	20780.9	14646	21599.9	23704.7	19478.9	21743	4576	0	0	0	0	0	0	0	0	0	126785	111604	132656	108755	121657	114478	111404	97916.1	2516	8421.94	10597.1	9437.69	9511.69
Acot9	76195.9	73116.3	80381.7	82141.7	82847.1	82510.3	71753.1	75109.6	1056	40220.2	44314.7	41615.5	40378.8	32700	21947.4	24832.3	25332.9	1045	9506.42	14595.7	12377.2	13091.7	21851.2	16823.7	19171.5	14819.8	1036	0	0	0	0	0	0	0	0	0	67674.3	87548.5	66335.2	91740.4	74171.6	88760.2	56713	80967.6	1046	17490.7	20620.6	10703.6	16636.9
Acsbg1	11166.7	5984.48	10165.8	7055.3	20807.8	15724.1	18013.6	12813.3	2167	0	0	0	0	0	0	0	0	0	12802	1794.11	14619.8	2957.99	14170.4	5191.44	14201.8	4087.8	2106	0	0	0	0	0	0	0	0	0	0	0	0	0	0	0	0	0	0	6444.55	3537.81	6424.99	2256.5
Acsbg2	0	0	0	0	0	0	0	0	0	0	0	0	0	0	0	0	0	0	1225.02	987.63	11190.4	882.43	2732.3	1192.93	5676.55	1099.15	1124	0	0	0	0	0	0	0	0	0	0	0	0	0	0	0	0	0	0	0	0	0	0
Acsf2	8911.87	11527.5	12849.9	11296.7	35562.9	24435.6	29807.3	31520.3	3645	10636.9	7834.06	9792.83	3805.07	7358.44	8921.86	14739.5	6095.14	2161	0	0	0	0	0	0	0	0	0	34250.8	45160.1	35264.2	52180.9	61054.9	63154.8	71976.8	59376.4	7321	54971.1	52308	65369.3	64032.1	66992.7	51805.8	80393.5	67167.2	1816	10024.6	6554.41	9133.97	5513.33
Acsf3	39863.2	48580.9	45002.1	48151.2	77188.6	66054.9	61998.9	55149.5	8603	13781.4	17318.6	13636.5	14113.3	11277.7	17343.6	16516.8	17252.7	16351	14760.6	9633.3	18795.3	6334.6	15240.1	7244.27	17436	7960.09	19128	5153.89	1208.06	4447.99	3362.72	10622.5	8778.28	11408.1	7601.35	4916	100682	179782	114092	151223	149105	152914	139028	136493	1077	7599.59	5100.38	6278.81	5583.3
Acsl1	20317.7	34972	23637.6	32447.1	26143.9	33973.4	26567.9	34589.4	11248	10098.1	15631.3	10361.9	16164.1	9745.08	11671	10721.8	13301.3	18679	5956.7	14472.6	7996.91	12197	9502.08	14571.7	11030.2	15284.5	6145	7576.14	248.835	9641.82	865.333	11472.1	1039.29	10897.9	1820.89	6289	17681.6	49888.6	16619.2	49704.5	19184.6	51457.1	20804.6	64500.2	13068	6214.05	9862.65	6245.71	9735.87
Acsl3	152024	142278	154121	142202	143544	141077	135519	125927	3811	32616	26304.9	29411.2	25179.7	22662.2	26513.5	26400	25313.8	5433	29016.1	34527.5	30999.3	25433.3	58565.9	41835.5	55321.4	39784.1	2681	0	0	0	0	0	0	0	0	0	125650	134283	124063	130986	106717	117748	104714	103120	3895	19027	23467	17367.3	23862.5
Acsl4	96944.1	74337.5	98365	76192.5	70080.4	57975.8	70232.9	54783.5	3047	49004	39051.6	50919.6	37585.2	23923.8	25876.8	28855.1	29548	2717	15462.7	19130.5	14723.2	17163.7	24085.8	19818.1	23956.1	19476.2	2727	5600.19	21561	6030.76	16291.4	19876.7	956.033	16094	17018.5	5462	101580	92469.6	89954.8	85935.9	71551.7	77916.8	69842.9	79584.6	2654	9411.42	15066.8	11751	16415.5
Acsl5	84961.3	115744	90415	121344	131306	124829	122839	112462	2980	29892.9	36317.1	27881.2	42509.1	32591.1	32671.6	34794.4	29727.9	3002	11991.6	24656.3	12918.2	25823.4	14477.8	26984.6	14228.8	29615.2	2957	4101.5	2096.48	6384.17	6211.9	13844	7521.4	17230.4	8641.21	2000	138358	135526	135899	125922	148419	115079	146855	130074	2524	19619.8	19047.1	14520	18085
Acsl6	36478.7	50517	38683.1	44287.2	44047.3	39369.7	34568.6	44738.8	10516	9587.26	15229.5	9827.18	15647.8	8781.18	15152.1	9625.21	14697.1	19205	8685.04	14530.8	9755.83	14915.9	9722.97	12241.4	10203.6	11592.1	18962	0	0	0	0	0	0	0	0	0	29044.8	27529.5	34438.3	41316.2	30426.9	24086	30966.8	27119.7	1365	5041.37	2182.29	4318.66	1087.64
Acsm1	0	0	0	0	0	0	0	0	0	0	0	0	0	0	0	0	0	0	0	0	0	0	0	0	0	0	0	5107.3	26601.8	5803.02	21123.9	9857.33	28829.8	11960.4	29789.1	4945	3058.34	36589.5	1094.95	35770.6	3033.45	55669.1	3893.31	67657.2	2226	4417.26	8598.55	5280.47	8503.12
Acsm3	0	0	0	0	0	0	0	0	0	6113.88	5874.5	10215.9	5826.72	7749.9	4773.77	7411.47	4827.72	1777	0	0	0	0	0	0	0	0	0	0	0	0	0	0	0	0	0	0	6453.61	31979.2	2257.27	14728.7	3326.26	43611.7	3861.79	7498.99	1835	9733.45	8817.34	8062.31	6022.9
Acsm4	0	0	0	0	0	0	0	0	0	0	0	0	0	0	0	0	0	0	0	0	0	0	0	0	0	0	0	5593.35	31219.4	5783.83	22162	15174	25311.3	12184.5	23564.2	3906	0	0	0	0	0	0	0	0	0	0	0	0	0
Acsm5	0	0	0	0	0	0	0	0	0	10888.5	4822.84	15262.9	6323.51	11958.8	6813.04	12751.2	6182.77	1761	0	0	0	0	0	0	0	0	0	7046.92	23663.8	8164.85	21354.6	11542.2	31996.9	13868.6	32660.8	7102	1378.07	20828.4	1613.32	22126.4	2424.21	38722.8	1634.99	40331.7	3827	6016.62	10560.4	7025.74	8530.34
Acss1	20799.3	15965.4	21614.4	15493.4	24111.1	27496.9	24073.6	29369.5	10348	20951.8	9494.21	21108.4	9882.65	17292.7	12204	18661.1	11033	9032	19398.9	6998.98	20240	7557.39	18520	12587.5	17752.3	12577.6	11625	7890.88	39877.6	7587.68	44884.1	13513	15506.8	14614.1	14644.4	5714	100085	159069	93795.2	165989	90330.3	116225	86737.2	130500	2410	12150.2	9453.52	11420.9	9523.6
Acss2	59648.5	90374.4	66948.1	87044.5	69922.8	90587.3	78806.5	91365.5	8271	19892.8	30859.2	19331.3	30592.4	19405.2	29855.9	20742.2	30185.8	5750	10834	30176.7	16131.5	21628.4	14733.3	28622.2	14406.5	28945.5	5468	2392.13	5370.7	2405	897.75	18896.3	6716.82	15295.6	3965.65	1560	53997.4	80969.4	61385.2	76155.2	79005.6	82199.1	85269	76349.3	3448	7969.49	10924.4	9220.93	9435.52
Acss3	9921.35	10434.2	10274.2	14382.5	21026.3	11251.7	14174	8953.31	2043	12366.6	9900.96	11113.2	9727.79	8416.64	7832.32	13430	6827.78	6853	0	0	0	0	0	0	0	0	0	16564.3	47786.1	19770.8	42572.6	16990.1	35363.2	18600.5	40245.2	3272	52056.3	75805.7	44908.7	82867	48016.6	72460.7	44092.8	100922	2599	9206.75	7387.61	8087.83	10283.6
Adh4	0	0	0	0	0	0	0	0	0	0	0	0	0	0	0	0	0	0	0	0	0	0	0	0	0	0	0	0	0	0	0	0	0	0	0	0	0	0	0	0	0	0	0	0	0	0	0	0	0
Adh5	209845	160136	220879	180207	162405	183307	219808	175065	1699	77303.8	54634.7	74321.6	58940.6	54814.9	55957.5	68274.8	63737.5	1700	15567.3	14278.9	15776.4	8298.6	28977.4	24569.7	33680	24291.9	1698	0	0	0	0	0	0	0	0	0	183755	195093	182362	216032	201742	164769	180584	149938	1693	13121.1	17731.4	11122.9	19067.9
Adh7	0	0	0	0	0	0	0	0	0	0	0	0	0	0	0	0	0	0	0	0	0	0	0	0	0	0	0	2257.64	22307.9	3389.46	20175.4	8130.68	23540.6	7901.96	24731.2	3062	0	0	0	0	0	0	0	0	0	6243.39	15781.8	12731.1	14297.6
Adhfe1	112752	96764.3	118156	99526.6	113314	107718	98519	114588	5525	19700.6	14660.7	19635.5	16919.8	15641.3	15699.1	19212	14629.9	13171	10232.8	7825.95	10765	7559.5	15502.5	13930.7	16778.6	11845.5	7032	6165.8	3307.52	4621.78	7250.03	21106.7	37310.3	23045	20878.4	2009	132436	145818	121611	144092	109723	144575	91799.7	130785	5685	8558.19	14026.9	10107.3	14424.4
Agxt	0	0	0	0	0	0	0	0	0	0	0	0	0	0	0	0	0	0	0	0	0	0	0	0	0	0	0	3655.7	10114.4	2932.44	13486.5	9484.82	29550.2	8394.92	22950.2	5551	0	0	0	0	0	0	0	0	0	7711.85	3779.24	6933.16	3297.89
Agxt2	0	0	0	0	0	0	0	0	0	0	0	0	0	0	0	0	0	0	0	0	0	0	0	0	0	0	0	0	0	0	0	0	0	0	0	0	0	0	0	0	0	0	0	0	0	5206.44	5171.46	5315.67	6739.31
Ahr	51419.5	56536.2	55196.8	64737.4	49561.4	62691.4	52968.4	58668	4700	21495.1	15594.1	20418.6	19868.2	22824.6	16786.8	18293.6	16810.4	5072	10133.6	11751	7068.99	8663.27	13041.3	14803.6	12283	15727.1	2343	13982.9	3672.57	15344.1	2831.75	18055.5	4534.73	22766.1	5914.22	4451	69261.6	106781	75238.2	106725	67050	83069.6	69684.8	81676.9	4171	7223.54	10140.4	7500.91	12901.3
Akap9	125730	72882	127725	61718.5	67166.6	47528.9	63358.7	51013.9	5192	20949.7	14868.8	21250.7	17501.8	15320	10074.3	15366.1	10880.3	9540	26661.4	8281.97	21375.7	8114.72	24885.3	5481.25	21702.2	6744.82	5699	0	0	0	0	0	0	0	0	0	91863.4	80406	90426.6	77228.9	69175.3	73954	58186.4	74001.8	3392	7823.01	8213.31	6393.73	8827.85
Akr1a1	216292	128362	204865	134104	167965	90337.1	112212	82540.6	1938	42656.1	47660.5	46807.9	47098.3	41917.6	37042.4	40112.5	40997.3	1330	25733.8	19214.6	17443.9	17073.1	25348.6	21136.3	31079.6	24558.1	1320	0	0	0	0	0	0	0	0	0	116257	83847	115551	83604.7	80705.6	111046	64471.6	98622.3	2892	16221.3	24970.7	19880.4	24239.8
Akr1b10	23741.8	91640.6	26876.2	108416	50531.8	80173.1	50459.2	95372	1359	13805.2	22826.6	11061.3	32118.9	18143.1	21576	20453.9	21036.8	1527	10474.1	10600.9	8125.43	9804.65	12334.5	13710.7	16067.1	12920.8	1343	18500.4	9663.21	17951.9	12602.4	34567.2	13260	31843.7	7207.42	1535	145891	156023	133556	172833	116447	155982	112814	149653	1378	21493	30942.8	16327.2	31001.9
Akr1d1	0	0	0	0	0	0	0	0	0	0	0	0	0	0	0	0	0	0	0	0	0	0	0	0	0	0	0	0	0	0	0	0	0	0	0	0	0	0	0	0	0	0	0	0	0	0	0	0	0
Akr1e1	95456.9	101106	91060	101418	56650.7	57420	57308.1	54503.5	2011	41360.2	33079.5	35354.7	30522.3	16549.3	19644.7	20881.4	20404.3	4202	21202.5	24460.5	15381.7	25825.7	26550.2	17101.3	26339.7	20438.4	1222	0	0	0	0	0	0	0	0	0	122033	105043	113935	128283	76558	143713	66742.5	122866	1314	12030	17194.8	9404.08	16878.2
Akr7a5	70982.9	77850.5	85603.8	79555.1	91970.6	105914	101781	105232	4937	24793.9	25080.8	21717.2	23986.6	25784.4	34617	33414.1	34984.8	2437	9548.61	7780.76	13987.2	5373.83	14246.1	15219.2	12196	16493	2411	5132.9	2625.49	4051.77	1643.87	15372.5	4955.04	17462.9	2711.18	2268	103490	151334	114686	138332	141026	134461	140637	124597	3623	6207.79	13812.6	5676.84	11318.6
Alb	0	0	0	0	0	0	0	0	0	0	0	0	0	0	0	0	0	0	0	0	0	0	0	0	0	0	0	3562.34	28707.4	4814.87	15256	4760.71	12328	5878.53	16803.5	3241	0	0	0	0	0	0	0	0	0	5245.94	2573.09	9510.98	2645.59
Aldh16a1	140877	100018	148076	117554	164736	143939	176667	158807	1242	13201.2	14457.9	15139.9	11886.4	19740.1	16804.8	20626	15126.1	5752	36282.7	30895.3	30596.6	21158.7	53710.2	44718.6	47222.9	45592.5	1221	0	0	0	0	0	0	0	0	0	59717.7	101330	68987.3	95009.1	96010.1	128480	95087.3	101687	3093	7665.47	15603.4	8353.74	13755.3
Aldh18a1	139779	102039	137652	96208.1	97850.7	83611.7	113260	82871.5	3560	14949.2	14933.5	16986.3	14843.3	13676.8	15729.4	20035.6	14513	6203	15275.3	9021.57	17029.2	6856.41	16228.2	11870.8	17365.1	10400.3	3640	0	0	0	0	0	0	0	0	0	151743	78190.1	153705	86446.2	136566	66677.2	131187	83072.8	2477	9042.16	6153.02	8785.29	5763.98
Aldh1a1	0	0	0	0	0	0	0	0	0	0	0	0	0	0	0	0	0	0	3670.85	8884.72	4857.39	17023.9	3186.34	12953.6	4275.77	11567.9	6737	0	0	0	0	0	0	0	0	0	0	0	0	0	0	0	0	0	0	3137.75	900.87	4875.86	504.96
Aldh1a2	7071.17	3945.05	7608.05	4322.24	16234.8	6214.77	11412	6564.09	2155	10747.7	3908.86	11198.3	1408.34	4509.13	3128.38	13370.9	4163.76	1269	0	0	0	0	0	0	0	0	0	23874.6	33610.8	25994	28821.5	21126.7	33344.7	20357	32492.2	42616	87942.7	32904.8	89449.3	30620.9	81237.6	18422.9	79084.7	27432.2	4428	10421.9	2521.96	11667.6	2107.08
Aldh1a3	20622.4	22809.3	21747.1	25449	50725.3	39157.9	50676.2	48740.1	6209	13420.5	6528.24	14502.6	4429.2	12635.6	8065.98	15521.9	8160.55	10755	0	0	0	0	0	0	0	0	0	27195	35186.7	24026	38282.7	34313.7	47178.1	34226.4	46828.2	28787	70800.9	82931.6	80068.3	79620.2	88682.8	64475.8	93968.2	59858.3	6555	7587.38	5961.65	9169.11	5747.1
Aldh1b1	49685.2	40717.6	49671.3	41394.7	62743.4	64353.4	70365.8	71567.4	1891	18859	12785.9	15602.4	13734.1	22239	13918.5	23040.8	19113.7	2102	14866.6	2513.82	16194.1	2674.57	14039.5	6710.88	14403	6432.99	2897	4260.2	32406	4752.2	49046.5	9099.85	22371.3	7114.51	16552.2	7714	39181	55551.2	27607.5	58224.2	54956.2	41965.8	69226.2	48903.8	1007	9019.42	6069.88	12663.1	6664.38
Aldh1l1	20998.5	8353.79	20420.6	8603.27	28562.3	17614.7	20298.4	19485.8	2452	7418.29	8504.78	7662.6	7898.09	8378.23	10858.6	9467.41	9274.78	8624	6297.03	4486.31	9891.79	3909.91	9620.27	4566.09	9952.91	3959.66	7437	10941.9	16259	11119.5	20970.4	19207.1	36754.2	22322.8	33965.2	5070	14443.7	133945	15792.2	117007	16468.7	125464	20265.9	113777	3094	7242.64	9593.97	6870.89	9429.62
Aldh1l2	132105	99299.8	142878	97337.2	148697	95817.9	125522	103217	2352	43318.8	20250.2	37152.4	30856.1	39344.2	18226.9	39231.2	19104.9	2446	18869.5	9814.26	17904.6	9232.28	22175.1	9763.15	24699.8	17707.3	1810	5584.48	5031.87	3224.44	12122.8	20488.5	28928.3	18065.7	46964.9	1049	80919	68948.4	64938.6	72678	75356.4	57590.5	84523.8	61459.3	1616	8703.6	10658.6	12675.1	10333.6
Aldh2	132325	129530	134673	137067	156533	202548	198846	203303	1787	18902.7	28377.5	26384.7	24426.5	21187.7	35482	31998.6	37269.8	1714	11597.1	15248.4	11146.4	20436.8	12059	25303	13946.7	23807.2	2545	0	0	0	0	0	0	0	0	0	62795.2	99125.1	60753.8	96725.9	81099.6	115555	81991.3	109413	3052	6174.37	9566.33	6930.38	9619.77
Aldh3a1	0	0	0	0	0	0	0	0	0	3879.58	6322.65	4615.36	4394.57	17939.2	9987.64	3700.06	6488.12	1010	5735.54	4220.38	8426.55	5193.33	5027.3	7330.98	5973.23	5244.98	2938	16367.6	16610.3	18091.7	20302.8	44201.9	34110.1	44749.7	32652.2	3355	0	0	0	0	0	0	0	0	0	2938.73	357.22	2670.04	1.26
Aldh3a2	91165.6	98620.5	96995.6	94186.3	90257.8	96417.1	104604	73950.3	3012	27753.4	38274.1	30133.4	40080.7	45214.4	34492.5	44406.1	35724.6	1694	26213.3	31949.5	30886.8	27707	41911.4	27814.1	39607.6	23977.2	1830	0	0	0	0	0	0	0	0	0	110928	130099	124398	122171	135333	116777	132004	116583	2111	12409.9	15782.3	11738.2	15388.8
Aldh3b1	44877.7	62568.6	48946.6	63840.8	72654.5	79964.7	76488.2	77497.5	4203	8358.89	21618.3	9625.45	17414.9	11113.9	17222.8	16915.2	18162.7	2908	13031.5	16883.5	16237.8	14313.9	16238	19292.3	17423.3	17746.8	5817	3734.22	1862.99	4805.1	7716.88	10923.8	18790.7	11709.5	16212.6	3294	42051.8	71044.8	49256.5	68256.1	55732.6	78551.8	58867.2	70327	5039	5970.45	6863.2	5075.64	6234.1
Aldh3b2	1534.19	5893.76	2811.58	4385.79	12322	16415.7	7220.14	16954.4	2856	5915.23	9959.44	7724.7	8136.56	9722.46	11172.3	7607.91	11405	2552	4655.88	7868.36	11642.5	6033.88	8926.39	8224.17	9844.36	9015.48	6318	0	0	0	0	0	0	0	0	0	6949.87	51066	6226.1	45864.8	15245.4	64092.7	17233.3	49384.9	3990	5964.9	7869.33	6196.13	8141.4
Aldh4a1	38165.5	54247.7	43149.9	57782.6	60581.1	55350	55753.3	58687.8	4774	9058.58	15179.1	10478.7	13043.7	10787.2	15778.6	13877.7	15460.2	10733	13942.5	13727.5	14172.9	8268.13	15636.1	12613.5	17728.1	11362.9	7750	11617.7	2126.99	9414.44	2427.28	29967.2	2409.75	26804	3343.8	5889	62473.2	80850.2	60599.1	84242	51686	100086	57862.3	90734.6	5298	8311.11	10323.2	6575.07	11062.2
Aldh5a1	66886.3	115093	67638.9	109092	75706.1	97537.8	77127.4	92886	2920	44369.5	33796.6	42663.1	40038.6	25860.2	36408.5	32005.3	31925.7	2530	15033.1	31767.2	14930.6	31728.9	17433.6	22746.8	23529	27187.2	1969	0	0	0	0	0	0	0	0	0	92051.3	129263	81333.3	124610	100461	105403	93206	110100	2008	10045.6	16131	7408.13	15662.8
Aldh6a1	141352	140734	154177	135976	129835	126232	146176	123340	3065	16186.8	28938.6	15841.3	35444.5	22237.9	26170.5	26643.7	29608	2822	18949.9	19161.4	19083.9	17436.4	25096.3	27719.2	24253.8	28435.6	2884	0	0	0	0	0	0	0	0	0	160271	133425	159740	130257	139738	158383	127639	138394	3086	10281.2	15314.1	10306.6	13560.8
Aldh7a1	64324.9	72634.5	64620.4	83875.6	85600.5	95344.9	94575.3	83300.3	2611	34584.2	41273.6	33473.9	37336.4	29187.5	36146.7	45151	44681.3	1360	19507.8	17477.4	22331.9	10296.2	27813.5	22348.7	33666.4	20243.5	1347	0	0	0	0	0	0	0	0	0	113082	169834	113707	162872	162761	179154	162714	142461	1379	13098	24187.7	14328.4	27353.9
Aldh8a1	0	0	0	0	0	0	0	0	0	11095.6	8683.82	11961.8	8593.67	11434.8	10655.8	10339.4	8451.36	5487	0	0	0	0	0	0	0	0	0	6732.81	7889.06	7843.26	8641.36	17492	16068.3	20225.9	8581.36	2144	1946.57	22404	2133.54	28801.6	949.46	48909	1420.63	46738.8	2055	4730.29	9035.54	7096.23	9969.45
Aldh9a1	102907	108308	115005	130165	109921	143537	147361	133671	1954	52672.6	49012.6	50948.5	49463.6	54182.7	56618.2	58822.6	60227.8	1279	17068.2	25794	20786.4	14643.1	35874.9	32664.5	37424.1	26173.6	1292	0	0	0	0	0	0	0	0	0	151765	193652	144632	199331	178472	194151	187308	158274	1291	9926.02	16783.5	10616	16411.1
Alg1	63499.4	91254.3	74313.8	84797.7	129463	96753.8	108845	111971	1533	9971.02	18353.7	9583.27	12946	13211.8	18403.7	14419.1	15632.9	4360	12228	20991.8	12345.1	14584.8	18612.6	27397.6	22221.6	25400.3	1045	0	0	0	0	0	0	0	0	0	67892.7	74450.4	60324.8	73294.3	79824.5	78029.8	69219.1	73048.1	2084	14182.6	20924.7	8358.1	21577.3
Alg10b	93177.1	99207.1	89458.2	108059	106296	77607.8	97834	82250.4	2396	48039.6	35877	40022.5	45911.9	25571.7	27588.3	34782.3	30572.2	2013	20867.6	16892.8	16991	9395.37	25381.5	19039.7	27047.1	16099.6	2035	0	0	0	0	0	0	0	0	0	98066.5	100838	96594.8	87873.4	89574.3	91621.3	88245	85427.5	2311	14247.1	19856.1	15112.5	19837.6
Alg11	92123.6	87939.7	102002	89685	95572.9	100332	105369	96638.8	4011	62919	37799.7	57313.2	40121.6	42665.4	37085	54909	34454.5	2333	9582.94	9631.17	11624.8	6517.83	20722.4	18786.5	22844.2	12595.8	2035	30866.2	6078.14	31259.7	7451.61	33983.3	9532.82	37669.5	11054.6	3280	148742	186435	143820	176353	158424	163666	156502	143422	2315	14452.3	28351.9	16087.5	27713.5
Alg12	137607	120956	165275	136758	148005	172906	187690	175988	2306	12891.9	20829.7	13976.9	17481.2	14218.4	23609.1	16808.8	24142.6	5532	13513.4	18338.6	20618.5	9470.67	24787.1	26910.9	30898.7	28349.9	2270	0	0	0	0	0	0	0	0	0	137484	174137	146516	145534	177545	168039	165052	136523	2305	7809.85	9214.71	6292.79	7079.06
Alg13	83687.9	58054.3	97654.5	68624.4	78445.6	87834.4	86439.7	82484.2	3133	42250.1	26742	38016.9	24404.8	20067.2	23829.9	22739.4	26127.9	3055	7251.1	7361.81	8979.31	3637.84	12687.1	7446.66	17048.4	5489.78	1468	0	0	0	0	0	0	0	0	0	100281	97214.8	104196	91306.1	98078.2	73383.7	83500.1	70360.4	2829	9380.85	13937.2	8401.87	16400
Alg14	33832.9	61175.5	34838.9	59187.7	36470.8	42102.3	46811.6	43501	4891	18366.8	24622.7	14206.3	29102.4	17149.5	20175.9	18616.7	19197.5	4920	15532.4	16347.3	13019	15972.9	15378.5	11440.9	16553.7	11084.9	5888	6534.37	3363.7	10765.3	2416.96	16979.2	8052.45	20169.2	4888.9	2196	104882	91132.7	114084	99407.8	95751.3	116124	95076	110024	2374	10577.5	12662.1	12596.9	13202.1
Alg2	117113	100143	128291	106063	92808.4	96546.8	109379	86718.2	4031	44525.6	52354.3	41220.2	51078.3	39713.5	49593	40704.5	52181.6	2099	25907.3	28286.9	31431.1	26859.4	38563	25180.1	40961	22813.1	2460	0	0	0	0	0	0	0	0	0	214379	183050	235337	172279	199808	179552	162873	156298	2101	16366.3	33383.6	14544.3	37405.3
Alg3	185328	126121	188061	128212	164167	119765	152866	125496	2411	17169.3	12380	16493.2	14880	13056.5	19194	16570.2	19391.2	5874	10708.2	5689.42	12955.2	6104.22	9633.72	12720.9	13134.6	11127.1	5360	0	0	0	0	0	0	0	0	0	164846	144770	175955	148244	147968	138294	129259	139815	2380	6408.3	8977.12	7205.05	10628.5
Alg5	157583	112778	175693	130435	111747	130568	151897	121850	3093	48393	35375.7	44337.8	41534	34673	38555.5	42966.7	42141.4	2644	31816.4	19180.9	34773.1	7833.99	46352.3	25069.6	44924.9	25585.6	2202	0	0	0	0	0	0	0	0	0	169215	191203	185182	197325	174746	146608	162376	118092	2735	17627.9	34089.2	13783.5	33858.4
Alg6	85694.2	86477.1	91925.6	113442	110532	146511	136726	124867	1796	68399.4	37194.3	69702.2	47116.3	59226	50973.9	56221.6	55065.3	1466	14882	13811.9	13607.9	6187.36	26267.7	25795	29471.8	17679.2	925	0	0	0	0	0	0	0	0	0	90137.8	161646	101528	143009	145892	127636	145399	91992.9	1704	6286.08	15502.4	5769.28	15359.1
Alg8	77149.4	52410.2	73732.9	70119.8	38833.9	58597.2	73474.6	66672	1661	45114.3	27486.8	40802	24784.6	26306.7	22911.3	39478.6	29174.7	784	21795.3	12409.8	17993.6	11271.3	25797.6	22963	22935.6	17612.6	3238	0	0	0	0	0	0	0	0	0	102860	69820.5	112873	60461.3	95633.2	59268	81448	75080.9	1591	11952.9	9676.87	12457	12862.7
Alg9	122889	97242.9	130297	86254.7	117740	114635	104460	107031	2757	13877.7	11610.7	15095.9	14964.5	11304	17030.6	13291.7	17825.1	5451	25428.5	13521.8	22895.5	12097.7	20017.5	14953.1	20353.9	14930.1	2413	0	0	0	0	0	0	0	0	0	100219	87976.8	107249	86485.3	88997.6	82878.7	97105.9	81084.2	2651	8534.68	10402.5	8309.41	12213.1
Alpi	0	0	0	0	0	0	0	0	0	0	0	0	0	0	0	0	0	0	0	0	0	0	0	0	0	0	0	10902.3	31510.9	12222.9	34114.5	21121.4	65304.7	20768	58983.8	7396	0	0	0	0	0	0	0	0	0	8934.14	2181.9	7340.66	2183.16
Alpl	17293.8	21534.6	22712	19860.4	44620.9	41958.3	70882.6	73258.6	1269	4372.45	7291.08	8640.2	4046.05	8124.34	7891.89	10695.7	6364.51	3850	14693	3310.94	18369.6	2569.46	14913.1	5782.46	18379	5624.45	5307	13697.3	14704.5	12694.5	17701.7	29345.5	35213.5	27026.5	32328.7	7802	8565.88	45365.8	9270.47	54263.1	17394.3	44016.8	21136.3	53507.8	3508	4305.28	9630.04	5290.23	8461.95
Ank	26743.1	56467	26714.9	47435.1	23152.8	38973	20552.6	41155	20480	12964.6	17459.8	12743.6	17037.8	9040.13	16087.6	11553.7	16516.7	63647	10094.8	19458.2	10024.5	22296.6	10186.8	19041.6	10184.2	19217.2	69196	0	0	0	0	0	0	0	0	0	81262.8	72730.7	87825	75164.1	93691.3	48077.5	91910.5	43008	2599	7838.47	4573.29	7748.84	5177.42
Aoc1	0	0	0	0	0	0	0	0	0	0	0	0	0	0	0	0	0	0	888.68	599.89	12195.3	158.74	3749.5	298.03	3758.32	761.69	1149	1155.32	22616.6	1398.53	17806.3	4449.5	39106.9	5430.11	38848	4338	0	0	0	0	0	0	0	0	0	2942.59	14734.1	4442.89	9212.67
Aox1	7130.07	66935.9	8187.5	59062.5	16168.2	25490.2	7286.74	35293	2152	9729.65	16690.5	11383.5	14330.4	9710.29	10271.5	12640.4	10283.8	3967	8511.55	14290.9	7994.64	14887.2	10619.7	11347.7	10584.1	8875.2	1967	3338.36	16642.3	2969.13	14953.9	6069.66	29638.3	8767.68	20751.3	4069	27496.9	28595.2	26739.9	34357.1	34294.9	27244	30195.3	22105.8	2147	9805.09	5322.05	9440.41	6896.4
Apoa2	104064	117168	99648.6	111391	78694.6	106564	96904.1	98604.5	3428	17347.7	24728.3	17068.2	23793.9	16302.7	21496.4	19123.7	22196.3	6122	16394	24672.1	15666	24363.9	20624.4	28955.1	21467.9	28050.1	3384	0	0	0	0	0	0	0	0	0	88433.1	74550.4	86632.7	75316.5	89612.6	109188	90397.8	99411.1	3196	6810.54	9147.05	6644.36	10329.4
Arnt	174446	177927	173791	169106	194642	146068	140731	129823	1992	13654.4	18530	14979	20802.8	16409.3	16909.2	15938.7	18577.9	5170	7341.08	10039.4	7113.76	13029.2	8913.58	17260	10625.8	14979	6706	0	0	0	0	0	0	0	0	0	154243	132271	165691	134197	146858	160693	132132	157738	2003	9163.23	10052.4	10623.3	10578.4
Arsa	36679.3	55938.1	38960.4	55442.7	57134.9	61609.4	49744.2	67019.5	5368	12761.9	16195.2	13767.3	18287.4	10055.6	18931.8	16296.2	18288.3	4714	9435.65	12865.2	14784.6	11409.2	11586	14314.8	13301.2	14298.6	4228	0	0	0	0	0	0	0	0	0	49228.2	49206.9	43394.5	59173.7	55040.6	49221.2	60524.1	65228.7	2975	8021.43	5839.9	5936.01	6743.16
Arsb	29786.2	60743.4	29976.3	49614.6	38615.2	48355	32483.3	42320.6	5878	12397.8	17697.8	10523.7	17075.5	13790.8	12433.1	13789.4	13129.8	13325	12737.7	19900.1	12011.8	20871.8	11412.9	13543.7	12668.6	14686.5	9165	0	0	0	0	0	0	0	0	0	88847.1	135871	83034.7	126326	96474	131057	90130.5	114238	2362	6597.54	7713.27	5502.47	7297.28
Arsg	140207	129542	140947	139906	159738	178709	177811	170750	2848	30568.7	27369.5	24386.9	27774.8	28995.4	34874.9	31171.7	34378.1	2842	10638.9	19442.3	13523.6	12638.9	12794	11609.9	14689.7	11470.9	5984	19964.2	3138.8	24459.3	2314.18	35128.7	3356.26	37702.8	255.42	3459	120364	121669	121126	113962	129783	89122.5	128621	96667.2	3546	8786.59	5750.28	6477.59	5774.25
Arsi	14061.1	25725.8	17958	23636.1	34462.8	58927.2	42215.4	59688.5	1559	13727.3	6625.63	17634.1	7397.17	9728.45	19073.8	12725.6	14633.5	2939	5221.76	9580.01	9696.72	8396.55	5507.65	18028.8	7045.72	18429.3	4564	55757.5	41142.8	53172.3	57647.4	71885.4	12991.7	74602.3	12516	4641	61807.5	44502.5	65967	45486.9	84501.5	26535.6	96741.6	25870.7	1560	16231	5159.24	16018.2	5421.17
Arsj	17344.6	51066	23361.1	58298	28327.9	61221.6	35533.7	75817.2	1988	26823.6	20782.7	23514.9	20986.4	19007.5	24752.1	26456	32148.8	1917	5868.33	6838.37	6082.29	9744.08	5085.82	9847.2	6226.97	10537.4	3167	18313.5	27712.8	21773.6	48349.2	32279	21006.8	36323.9	30306.4	2308	48705.9	9365.5	46395.7	9714.92	33563.3	3682.37	39233.2	4189.37	2822	13711.5	5710.35	10669.5	6812.16
Arsk	144171	110842	143641	118697	114150	101606	121084	96106.3	7538	83053.4	48350.1	71371.3	53839.3	39957.7	44477.8	49781.4	43670.4	5921	12542.8	16761.1	11360.9	13139.5	13729.5	18744.3	16089.8	15468.5	5463	47001	5458.44	48595.1	2535.68	73773	9178.4	74394.7	7275.67	6433	180933	156462	176571	153429	126818	132697	123022	120467	4921	20521.9	26451.4	16804.9	27116.7
Arvcf	29149.2	36662.2	33878.7	36643.5	43150.2	43551	38855.7	50095.3	24412	16313.5	17916.6	16503.7	17970.8	18039.8	19266.1	19054.7	20730.4	34127	11947.3	18529.6	13553.2	15792.2	15040.7	15977	16626.1	15547.5	39314	0	0	0	0	0	0	0	0	0	56204.4	115223	59476.6	103690	73589.4	106047	80214.4	97774.3	11551	6459	10869.4	6994.22	10444.7
As3mt	19316.7	37452.2	22305.8	32159.6	38092	41689.7	36724.7	47212.2	1962	6368.08	7037.11	7234.93	6103.97	10652	9645.2	8500.51	7941.19	4738	4865.29	4429.95	8188.88	2507.77	5893.01	4235.98	8218.61	5791.48	3885	0	0	0	0	0	0	0	0	0	44160.7	90016.8	43427.3	89608.4	48944.2	111405	67513.3	84968.1	1588	6126.93	6840.91	6945.23	5755.8
Asrgl1	72736.5	86467.9	69531.3	74307	88296.3	76526.3	71712	71494	3588	19779.4	23756.1	21399.5	23405.1	26562	15120.3	23420.2	18005.5	2654	8243.98	22524.2	8319.2	22364.3	9455.5	8952.15	10205.7	8726.03	3981	0	0	0	0	0	0	0	0	0	97449.1	91976.3	109450	97999.7	106178	73607.5	125460	79756.9	1718	8354.9	8599.67	9464.14	8317.69
Atg9b	57519	53666.3	61297.4	60872.7	66272.6	72570.7	75851.1	78791.3	9829	12777.5	17604.9	16163	16772.1	17876.3	19116.6	17906.3	20079.8	11520	14258.9	17593.1	16157.5	13619.2	17078.2	23546.7	17819.8	19704.5	11826	21236.2	2874.86	17863.6	4182.49	34578.7	11322	44431.7	8510.07	7730	48286.9	53021.9	45592.1	54129.8	65841	56207.1	67095.7	52236.4	7116	6214.8	7619.8	7574.64	6759.98
Atp7a	83166.8	55666.2	80865.1	52594.8	54975.3	48358	65921.9	42887.1	2636	36325.6	19984.2	30136.3	21252.4	24978.7	17743.6	33487.2	18083.1	1891	11883.4	10577.4	10928.3	9159.81	22605.4	14830.9	28198	15145.6	1495	2409.13	20228.4	4758.75	20311.6	18642.5	1105.36	15094.2	23243	3450	95927.6	49862.7	93375	63384.4	87590.6	67624.1	83110.4	80693.7	1898	9614.39	8654.87	12641.4	9157.92
Atp7b	40979	34380.1	44663.9	35310.4	47533.5	42481.8	47131.4	43535.9	7393	22268.9	11493	20782.2	11899.6	16305.4	11184	20579.3	10923.3	11837	9582.94	9631.17	11624.8	6517.83	20722.4	18786.5	22844.2	12595.8	2035	28245.1	16431.7	24048.1	14274.4	27811.5	28127.2	28116	29699.7	8376	148742	186435	143820	176353	158424	163666	156502	143422	2315	7582.45	7650.31	7811.67	8325.64
Atrip	78419.3	89452.2	84525.4	81313.6	87816	90312.6	81754.9	98210.1	9874	24272.2	26993.8	24423.1	28211	22187.5	28934.7	22528.8	32663.8	9114	9502.7	14549.1	13231.1	12459.6	15389.1	19672.2	16604.1	18670.8	9515	0	0	0	0	0	0	0	0	0	79645.3	77134.4	72576.8	75063.2	75357.8	77461.3	78396.5	72371.3	7482	10795.9	14319.1	10557.5	12202.8
Atrn	112963	114588	118013	107561	115956	118832	119256	109063	3073	24778.2	25019.7	21795.4	25445.6	19027.4	24753.9	24093.4	26344	3062	10429.3	13429.3	11139.6	16113.2	15532.4	21291.6	15567.3	17604.9	3314	0	0	0	0	0	0	0	0	0	104218	126418	105894	123774	126269	108478	112378	103228	2969	9777.73	14023.9	8061.67	13559.9
Atrnl1	27715.4	25400.4	32051.8	22572.6	34918.1	36523.4	35785.9	32570.7	9856	9290.53	8847.62	11040.4	8824.11	12822.5	8789.8	14214.2	10476.4	10223	11770.6	5035.1	10598.8	5955.73	10779	8442.21	12250	8392.01	18735	5958.2	23532.8	7776.79	18087.2	10152.7	5836.51	11184.8	8095.19	17082	98772.5	110620	97635.3	96725.3	111735	99190	102622	85805.7	4847	7410.54	4594.89	10161.1	3291.35
B3gat1	121927	72342.5	138054	71757.9	135340	103025	108435	99940.6	5865	23944.6	16881.9	22618.6	16777.3	18992.8	21760.2	18021	22559.4	12977	12624.9	11672	15986.8	11754.6	16224	18846.7	16071.4	18351	11522	2330.95	21136.9	2677.88	28419.5	5393.52	7350.51	6224.58	7253.02	17642	27229	20741.1	26620.1	18153.3	25381	9121.65	24043.9	15411.3	1785	10684.2	1928.85	11308.9	2115.79
B3gat2	126002	81815.9	138133	101201	117028	118825	130807	124617	5783	19749.5	16000	18327.7	16907.2	14059.1	13854.9	15593.2	13747.1	18443	10728.6	13023.9	10754.4	14891	11421.6	6352.73	12656.6	7246.62	15552	26568.6	5462.2	19841.7	11858.5	30788.6	26573.3	32152.4	27255.7	3382	100404	123395	88772	128288	98268	103601	96994.1	93078	4531	6845.87	8554.9	6736.06	8715.33
B3gat3	88828.5	58140.3	95189.3	72388	98271	85682.1	78307.7	84724.5	4752	19047.1	17865.6	18941.2	14286.5	20457	18418	20892.6	19806.2	6569	11496.4	10941	16179.3	9590.34	10981.7	16671.7	12555.1	15901.7	6161	16178.2	4597.39	12596.5	7292.97	28123.7	23024.3	35661.8	15363.8	3118	116738	130172	124285	139960	135287	128640	126155	101735	3599	7081.44	11040.6	7591.24	8842.19
Baat	0	0	0	0	0	0	0	0	0	0	0	0	0	0	0	0	0	0	0	0	0	0	0	0	0	0	0	0	0	0	0	0	0	0	0	0	0	0	0	0	0	0	0	0	0	3465.8	8970.1	6959.48	10183.7
Bche	31770.6	51285.7	30321.8	52355.3	36135.5	30155.3	33021.2	26318	1172	29781.6	17928.5	23815.6	20623.7	16845.4	15799	24025.2	16684.8	1275	0	0	0	0	0	0	0	0	0	0	0	0	0	0	0	0	0	0	112865	44789.4	109749	38864.9	95946.8	15956	58671.8	41943.2	675	13247.1	6987.6	11101.9	4720.8
Bdh2	0	0	0	0	0	0	0	0	0	18412.1	13844.5	19841.6	12300.2	16876.8	13764.9	20639.7	14227.5	4183	13319.2	2473.58	12841.9	3063.46	16458	4689.54	19009.5	5535.43	1351	0	0	0	0	0	0	0	0	0	3927.35	68898.8	4112.65	69598.2	5506.43	83089.6	4765	65907.6	2517	8834.14	11404.5	7263.46	11408.7
Cat	108610	123480	109218	127332	97045.8	114455	118765	107497	2612	25116.6	21793.5	24273.6	27981.6	21480.2	20216.4	23635.7	23916.6	3310	19521.9	13564.2	21691.1	11219.3	27571.3	23582.4	31111.7	21097.7	2255	0	0	0	0	0	0	0	0	0	41541.3	64975.3	45232.8	58895.7	45165.6	74315.8	41321.9	75936.7	5902	7683.17	12337.3	8071.9	13675.1
Cbr1	121231	120270	125698	119450	130134	130185	139767	127947	4181	20893	25811.9	23296.1	29020	22330.1	33033.4	27753.1	34629.2	4006	23103.3	27176.1	23272.1	21559.4	27684.4	22692.8	30335.3	24647.5	3554	0	0	0	0	0	0	0	0	0	111588	135837	109925	151300	129444	119552	123738	118613	3919	8322.02	19617.3	8766.52	22199.1
Cbr3	16602.7	59437.9	19327.2	54876.7	50882.3	101580	52166.6	99134.7	2934	12720.8	15899.4	12982.2	12353.7	19001.7	24530.5	20824.7	26399	2608	4304.46	9868.31	7821.06	5207.1	7655.44	18224.4	8411.86	15668.3	2607	112784	19560.3	106007	31386.3	131838	13477	132431	14944	3563	56345	109937	51817.9	120315	59062.3	68735.2	73594.3	83838.8	2580	13189.2	13750	16236.2	15801.1
Cbr4	111932	93713.6	102862	97494.6	113147	69772.5	98968.6	71802.8	1539	85133.9	51286.9	99817.6	54262.8	38333.2	43814.8	55574.8	45568.4	1072	31571.9	25164.7	25153.5	23027.2	34392.9	20766.5	38542.7	25515	1073	0	0	0	0	0	0	0	0	0	140035	147923	141211	132105	131224	146079	117109	121174	1079	22292.5	33534.5	21401.3	33881.3
Ccn1	44851	32707	42620.4	35833	55501.4	54570.6	53570.6	63424.3	6938	14798.3	7599.61	19899	8342.94	16092.6	11035.9	20853.2	9950.06	7662	11905.8	3895.5	10827.2	4858.58	11661.6	8276.87	10012	6348.5	5853	75002.5	69128.3	68892.1	73663.1	63676.7	49405.6	60462.5	59191.5	12770	105961	80890.5	100849	78522.7	108808	73856.7	109201	78324.8	6770	13907.5	7152.57	14747.1	7674.91
Cda	5348.7	40678.2	6644.41	37321.6	18870.9	31270.9	21800.4	39320.7	1414	13469.9	21643.8	9878.11	22681.7	11141.9	18239.7	12778.2	21273.8	705	0	0	0	0	0	0	0	0	0	22771.7	4982.55	22414.6	6084.08	32936.8	16927.4	35664.1	12909.9	5207	18084.8	81175.4	25317.1	83094	37092.3	105217	43648.5	82953.3	1574	6057.67	10618.3	5444.16	8777.73
Cdkn1c	27202.4	5797.98	31607.8	6465.5	31207.5	17798.9	39301.6	22087	4122	0	0	0	0	0	0	0	0	0	6097.82	2543.42	15477	713.32	13005.7	3272.78	13507.1	5580.84	1400	31360	35276.6	27844.8	48978.4	43570	28054.7	45441	23912.7	9856	36561.1	33298.2	40755.2	30956	52755.6	22206.1	57458.6	16143.6	2952	8680.62	1986.55	11672.8	2188.96
Ces1d	0	0	0	0	0	0	0	0	0	0	0	0	0	0	0	0	0	0	0	0	0	0	0	0	0	0	0	1150.37	24874.5	2341.78	12939.5	4647.71	12880.5	4825.91	16669.3	2826	1163.9	38678.7	1090.04	42613.4	1941.03	47584.3	1843.95	52510.8	2570	3440.65	9217.2	5464.18	8371.52
Ces1g	0	0	0	0	0	0	0	0	0	0	0	0	0	0	0	0	0	0	0	0	0	0	0	0	0	0	0	0	0	0	0	0	0	0	0	0	0	0	0	0	0	0	0	0	0	0	0	0	0
Ces2c	0	0	0	0	0	0	0	0	0	0	0	0	0	0	0	0	0	0	0	0	0	0	0	0	0	0	0	4184.28	19897	3955.59	13250.1	5933.94	20961.3	9365.8	15052	6616	486.16	29574.7	2105.02	24556.6	1126.06	42972.7	1037.97	24523.3	2548	4276.81	5490.97	5335.21	4855.3
Ces4a	0	0	0	0	0	0	0	0	0	0	0	0	0	0	0	0	0	0	0	0	0	0	0	0	0	0	0	5073.94	15608.3	4917.29	14254.1	15552.6	34707.4	14480.2	25728.8	1297	0	0	0	0	0	0	0	0	0	0	0	0	0
Ces5a	0	0	0	0	0	0	0	0	0	0	0	0	0	0	0	0	0	0	0	0	0	0	0	0	0	0	0	5652.33	21903.4	8763.99	14860.2	20897.9	14887.1	16050	12448.4	2156	0	0	0	0	0	0	0	0	0	0	0	0	0
Cftr	36462	33243.1	36789.7	35593.1	49269.9	47186.6	43120	52046.2	1797	39852.6	14622.8	35100.8	11164.5	24767.2	19484.9	27779.9	18182.9	1186	4672.72	1133.97	8457.01	2396.08	5013.01	1400.91	3137.28	829.72	1423	13475.5	22083.3	12813.3	22679.9	18632.4	9660.06	18945.9	16003.2	1656	70780.8	70785.4	80157.4	66154.6	74943.7	63062.4	58497.8	55371.7	987	5275.44	4110.62	6281.83	5120.62
Chrna2	0	0	0	0	0	0	0	0	0	0	0	0	0	0	0	0	0	0	0	0	0	0	0	0	0	0	0	12031.6	27517.9	12259.6	22862.8	22279	43581.3	23600.3	50065.3	2358	0	0	0	0	0	0	0	0	0	4111.23	1257.41	3327.38	1508.55
Chst1	31002.4	56652.9	41234.7	48228.8	40701.2	77221.7	38595.9	79636.2	11409	12570.7	17556.3	14211.1	15758.3	10323.2	25533.3	13790.4	24050.3	16336	11583	15402.9	13387.9	13588.3	10748.4	24595.1	11562.1	24049.2	16717	6456.11	15023.8	6029.56	18655.9	14810.7	13249.8	15258.5	18541.2	6057	61793.6	24743.5	59569.8	28158.6	53892.8	12549.3	57982.2	14330.2	2944	7814.33	3398.71	8068.81	3215.32
Chst10	50923.6	64703.5	56293.9	59669.1	56881.6	52331.6	51936.4	60888.6	5957	17763.3	19419.7	19522.8	21302.9	17872.4	19249.9	18730.5	21727.8	6720	9958.82	13695.2	12643.9	10629.3	12729.4	11694.4	13842.2	10466.2	8635	0	0	0	0	0	0	0	0	0	84015.6	39496.4	74034.1	37261.2	101110	14655	102681	31490.6	1577	6042.99	3193.07	5419.84	3179.65
Chst11	37928	40986.9	40970.1	37693.7	34612.9	45321.3	42685.9	51284.3	7655	12473	12700.7	13377.5	12837.3	16297.8	13852.3	17106.9	15168.7	24529	13496.2	9857.42	13487.8	8632.4	14097.7	11364.6	14332.5	11579.7	33686	11449.3	5430.71	13349.8	5230.03	18879.3	13022.3	19920.2	13425.2	6300	111337	114389	106818	94294.1	99074	100706	101335	57110.1	4598	6431.42	7960.45	5992.43	6698.25
Chst12	70954.1	71182.2	80721.4	79603.6	106371	102547	125541	120541	1960	19672.7	16508.8	22549.4	27548.1	38020.2	38250.1	32402.2	35261.4	1345	18437.3	18309.1	26359.8	13226.3	35011.2	43089.4	31252.3	43787.7	1341	0	0	0	0	0	0	0	0	0	91636.7	53509.1	82576.5	64612.3	124321	60169.4	151993	48088.7	1348	5979.35	5611.46	4033.68	3008.66
Chst13	0	0	0	0	0	0	0	0	0	0	0	0	0	0	0	0	0	0	0	0	0	0	0	0	0	0	0	7214.37	23145.4	8201.38	30995.9	22309.2	49252.6	21732.4	50041.8	9642	0	0	0	0	0	0	0	0	0	9607.13	5493.28	7351.6	3997.66
Chst14	44052.6	52253.9	53662	63375.4	63121.9	57287.5	61455.8	61417.3	3389	16601.3	12130.1	17369.9	11523.5	13980.2	9484.48	16380.3	12463.7	5233	4320.7	5064.65	10012.9	4263.15	6707.89	4703.39	8672.77	5250.45	4321	6813.43	2764.16	7631.03	2612.52	16396.6	2793.9	18639	2565.55	3037	108499	92828.5	99710.6	84034.1	128188	77976.9	131249	71354.5	2843	5545.31	5485.67	8870.91	5202.07
Chst15	47251.8	43723.8	55608.5	51572.7	64172.9	63853	66360.4	67418.7	8840	9588.71	13530	12094.5	14145.6	13162.3	16625.2	15672.8	15857	13738	16892.2	12382.7	16242.7	12008.8	14195.1	11019	14935.9	10418.4	32047	4242.54	1085.41	4084.84	8591.01	14199	14057.8	20564	12195.5	1939	129099	148042	132950	137884	149597	91314.7	141293	114231	4511	7337.56	8858.84	7783.09	8464.79
Chst2	91560.6	71920.1	109386	85104.1	107018	129911	116988	128524	6881	40154.2	23136.8	37896.6	23880.1	33789.3	33218	34402.8	37618	6891	12207.1	15116.6	19190.1	6552.2	21447.9	23727.2	24915.9	25682.5	4831	8505.69	22828	9111.37	24640	19411.2	10516.7	17785.5	8093.55	8097	156824	113223	156211	116153	176470	74152.8	170343	77559.5	4076	12771.3	7747.18	10122.7	8019.56
Chst3	12528.9	13754.4	14683	15927.9	22772.5	32700.7	23669.8	34641.7	10711	9079.41	8554.79	12789	7687.68	13164.3	10842.4	17255.4	12162.7	10745	15322.3	8418.31	16668.3	7846.39	15622.2	10779.8	16365.7	9891.7	14687	13610.6	14007.4	12713.6	22846.1	25545.5	40948.1	29220.4	34624.2	11761	95961.3	90610.8	98703.8	80634.8	115653	90972	111634	63636.1	3439	9175.6	8768.47	9532.92	8070.56
Chst4	0	0	0	0	0	0	0	0	0	0	0	0	0	0	0	0	0	0	0	0	0	0	0	0	0	0	0	0	0	0	0	0	0	0	0	0	0	0	0	0	0	0	0	0	0	0	0	0	0
Chst5	34421.3	63022	38878.3	61111.8	66798.9	66373.3	70943.9	69212.6	3546	14607.5	16760.3	16813.9	18466.7	28345.7	17399.6	24530.7	19633.9	3569	10268	8034.14	9283.01	5660.52	11152.5	7351.94	12048.3	8085.46	5602	58019.7	18760.9	51884.9	18705.1	88334.8	49782.1	90198.2	41836	5928	25197.5	6916.53	25453.7	7473.41	23659.6	6444.98	34014.9	5456.08	2836	9026.74	2420.14	9343.37	2943.4
Chst7	35521.9	27148.5	40292.5	33425.7	71957.6	47365.4	63411	52486.8	4152	28013.2	9463.37	24732.7	9383.84	18015.5	13540.1	26992	14073.4	2798	4188	3684.42	7920.58	2638.12	7007.25	4450.94	7996.55	5905.7	2391	29189.9	20472.4	26476.9	27635.4	44774.9	29307.9	51836.4	32968.8	3920	41352.6	95544.2	46385.1	79532.7	46325.6	62863.9	50289.8	47253.4	3851	4054.21	12851	5932.53	11074.2
Chst8	15094.1	17176.4	16625.2	17963.6	27911.2	33958.2	24962.8	39928.5	14032	8851.93	7814.91	9787.34	7311.33	12594.4	10683.2	13846.2	10606.6	20652	11863.1	6891.2	12533.1	6096.16	10668.5	8729.19	12515.3	9434.39	23488	19613.7	36144.8	18699	35331.6	26710.1	29496.8	27843.6	28910.1	46782	68882.1	84912.5	58389	88300.3	66837.3	61652.5	78196	59807.2	3488	9742.56	4395.51	9435.58	4232.73
Chst9	18076.1	38185.8	18398.4	29818.5	29907.6	29813.2	23486.2	32885	5010	18126.4	14393	19049.2	12939.8	15564.5	13215	21349.9	13958.2	7189	12879.8	6504.26	10306.2	8051.74	12921.3	6337.38	13626.9	6836.83	5730	37555.2	42391.5	39595.4	51071.9	41238.2	39053.9	46117.2	46633.7	4504	65803.3	62691.9	55927.6	58815.1	33759.7	44884.9	39550	45197.6	2337	12368.3	8185.87	10968.2	9846.75
Cltrn	0	0	0	0	0	0	0	0	0	0	0	0	0	0	0	0	0	0	0	0	0	0	0	0	0	0	0	8204.2	36723	11733.7	25233.5	16579	8199.31	13626.4	26035.4	1784	0	0	0	0	0	0	0	0	0	7071.6	9425.85	7200.77	11147.9
Cndp1	0	0	0	0	0	0	0	0	0	2396.93	3333.46	8079.47	7107.14	15349.1	4808.62	4152.99	4245.12	680	0	0	0	0	0	0	0	0	0	0	0	0	0	0	0	0	0	0	6575.59	28282.8	4972.46	25917.9	3853.46	63749.4	4502.55	41271.3	2500	6716.62	9258.01	7420.58	11420
Cndp2	118018	114171	133501	148805	127819	161238	155760	147474	2021	26603.1	24365.8	25425.2	23599.5	26172	24304	24668.5	24841.8	10246	9419.65	13259.7	17768.7	5441.09	22045.8	22379.7	22759	21363.8	2017	0	0	0	0	0	0	0	0	0	49093.5	82703.3	51125	79442.8	49730.9	95788.5	47717.8	67163	5937	8297.74	14575.1	9672.47	15021.6
Col18a1	19240.1	11579.7	20104	13355	45131.8	25981	49016.8	32873.4	4370	8148.47	6663.55	9259.03	5813.31	11205	9040.93	11013.6	7933.51	17013	5890.99	3524.14	10175.8	3122.77	7810.3	4665.22	10120.7	4582.38	18631	8419.3	22186.6	7847.28	32387.2	17622.5	43607.3	18607.4	42863.7	24085	24278.1	51830.6	22848.7	44551.8	27195.8	55870.1	27527.6	53423.3	13466	6659.38	9180.65	5920.14	8144.05
Comt	55356.7	48885.1	62078.3	45357.6	60509.5	50862.1	56625.9	54832.3	7985	18010.5	17770.4	19077.8	18396	16306.2	21316.6	20692.1	20694.1	14163	12291	20315.8	15176.3	14063.9	16321.7	18861	17552.7	18168.7	23221	0	0	0	0	0	0	0	0	0	69097.9	109150	69237.7	101782	78146.3	103782	66904.8	97638.9	5088	7880.45	13938.1	7644.43	11462.1
Comtd1	91166.3	71298	102547	87043.3	105993	109141	115560	116860	4313	24268.2	28536.2	27725	26696.8	21955.1	28743.2	25012.6	31382.3	4744	12861.6	14902.1	18036.7	8337.95	21998.7	17370.1	20339.9	17795.8	4468	0	0	0	0	0	0	0	0	0	99601.5	112958	102776	101750	134415	102925	142620	92809.8	3283	7706.24	13571.2	4814.92	11008.3
Cpq	12506	27842.8	19116.1	36556.7	26315.4	37837.5	22918.7	42005.8	1258	33976.2	24881.3	22371.5	22197.6	21600.6	14946.7	28968.5	19728.6	1310	0	0	0	0	0	0	0	0	0	0	0	0	0	0	0	0	0	0	44347.7	150006	39520.3	142607	46283.5	113848	44885.4	91331.2	1715	9078.05	21866.7	10815.6	25109.3
Crot	103469	107377	108372	106774	99601.5	84940.7	93076.7	83079.5	3084	81863.8	47664.9	76043.4	55375.4	46600	32335.6	49023.2	35208.5	2487	12708	18800.8	12392.8	18930.9	21841.5	14862.5	20060.7	15430	2681	0	0	0	0	0	0	0	0	0	153345	144659	151622	154925	115132	147504	115189	119404	2153	16266.7	22081.3	15983.5	24689.1
Cryz	97309.6	140055	100318	154191	131153	127838	140209	129367	1926	25850	32790.1	25862.9	34413.3	25619.8	27918.7	27127.6	25570.2	3155	22403.2	30477.9	36172.6	22273.7	47060.9	32396.5	50624.7	34977.4	1362	0	0	0	0	0	0	0	0	0	81288.2	101300	66874.6	102424	75259.6	100823	73466.2	80323.3	3545	9451.51	12244.6	8622.12	12903.9
Ctns	178196	123790	198029	160517	206764	167175	197082	149949	5468	27615.3	27458.8	33324.1	29506.5	24814.3	33519.2	31260.2	32071.3	7299	8109.16	10322.9	10982.3	8495.15	11545.2	12391.5	12685.8	11967.2	11432	0	0	0	0	0	0	0	0	0	172515	186259	186639	171036	191928	184306	180257	161078	4929	9016.38	13945.6	10359.5	12821.3
Ctsb	93741.7	116728	104079	125412	112098	105776	99938.4	97853.5	3781	24883.9	32089.4	24843	33009.6	19372.5	29085.7	23249.2	25883.7	4327	14306.6	16203.3	15747	14179.6	15712.9	15452.3	19130	15990.4	6022	0	0	0	0	0	0	0	0	0	99304.5	134898	114851	138597	119766	135949	102869	119267	3121	7472.43	13348.4	9285.54	12432.9
Ctsk	0	0	0	0	0	0	0	0	0	4209.86	8100.96	5117.35	7785.01	5627.82	9819.67	4181.6	11840.7	1829	2978.02	6631.6	3300.99	8887.77	3375.08	13390.6	3301.72	10858.3	4756	0	0	0	0	0	0	0	0	0	0	0	0	0	0	0	0	0	0	4124.78	1961.48	4503.89	925.8
Ctsl	144135	122274	148514	122619	148147	99347.2	105121	88963.1	2478	76548.7	44440.6	65879.4	45426	41055.2	38211.8	44265.9	35118	2038	6106.86	31640.4	10379.8	35642.9	8936.36	12261	13846.9	14499.8	1937	0	0	0	0	0	0	0	0	0	249048	193730	222304	204303	185186	182016	170110	167795	1358	18026.1	25273.1	19063	29444.1
Ctsz	35164.8	51742.8	39032.3	46979.8	62234.6	61335.7	53651.2	57985.7	3527	17098	12044.3	15850	8280.46	12023.6	10219.3	14986.3	10847.1	4705	3381.04	3088.6	9104.46	2893.68	7737.74	3786.71	10983.1	4156.69	4902	2659.9	9022.43	2953.89	11268.7	6216	26836.9	9585.24	15964.4	2691	45280.2	61920.4	40536.2	57101.6	62374.1	52141.7	59277.5	46642.9	3610	6284.02	4012.02	5325.2	3823.7
Cyb561	62426.4	55145.9	70696.5	66120.5	72821.3	96329	80916.9	98393.9	2942	10332.1	9707.89	8682.6	9369.65	9521.87	16482.3	11610	16673.2	10727	7137.06	6549.29	8322.76	4854.38	6038.02	11630.5	9141.94	11425.4	8684	10454.3	4965.52	12297.9	4760.82	35470.6	10656.4	48882	10561.5	2528	50170.2	112254	52198.2	103092	56015.4	87791.3	64068.9	78158.2	2645	4748.69	6440.46	6234.75	5619.39
Cyb561a3	154593	121695	159245	124598	139934	104771	115954	93465.8	2651	26767.9	21362.7	27119.5	22850.9	18536.7	21081.2	23878.3	19539.8	3430	23909.8	18450.2	19506.2	18662.1	27218.4	21614.3	29156.8	26052.7	2102	0	0	0	0	0	0	0	0	0	249144	176387	238347	203642	206043	170030	167085	169432	1571	13550.4	18740.8	12159.6	16341.7
Cyb561d1	20885.1	65206.3	23584.9	52659.1	33094.6	67920.5	29418.1	70629.9	16339	18041.3	26175.5	18003	23343.8	17733.1	26289.5	19385.2	26111.3	22977	11789.3	21865.1	14289.1	17855.2	13654	23465.1	14090.9	24128.6	22097	0	0	0	0	0	0	0	0	0	77669.7	107868	79371.4	109442	87616.7	113165	93894.2	99694.6	2555	7072.87	8387.23	7207.89	7908.47
Cyb561d2	108115	90869.8	118460	89704.6	104055	104381	92644.2	99420.3	9737	19329.4	19725.5	20864.9	22540.6	16695.8	22022.9	18986	23855.5	8980	8864.68	10274	13227	7154.46	12663.5	16454.7	14131.3	15350.8	7035	0	0	0	0	0	0	0	0	0	136693	119577	144622	109402	119449	113843	109839	99507.5	7983	7140.71	13736.2	7975.3	11546
Cyb5b	89391.7	107016	100930	108565	122823	132441	130891	135427	1728	19856.4	29243.4	19149.7	35048	31226	34425.4	27497.9	33737.1	1468	10267.4	18907.7	11845.1	20131.8	14653.5	18538.7	13854.7	17621.7	3578	0	0	0	0	0	0	0	0	0	82406.5	135861	74751.4	138014	113036	129688	118382	115997	1524	6965.88	13524.4	7074.44	11869.9
Cyb5d1	81191.7	99756.3	83811.7	95588.9	95332	112085	84769.5	105340	5957	13523.1	29794.2	16649.5	25592.1	14616.7	34659	16656.4	35670.3	4584	22358.1	27328.4	25212.3	18996.4	19721	30787.9	21864	32679	4579	0	0	0	0	0	0	0	0	0	109885	111376	111276	106538	117242	121750	108184	110670	4570	9783.79	19501.6	7060.23	16523.7
Cyb5d2	119689	91550.8	132833	97266.9	135229	114430	125154	92091.7	3875	28940.8	28749.9	31485.6	27457.7	26325.9	34150.1	29780.2	30135.1	2795	15062.2	17759	19311.1	11542.1	21074	21464.7	28723	22261.5	2735	0	0	0	0	0	0	0	0	0	166012	168737	176432	163874	187549	162673	172900	142190	2433	9557.58	18696.2	11112.9	14996.6
Cyb5r1	115302	129982	129088	137845	135957	136126	159691	148273	1596	25107	24828.2	24166.8	31367.9	29389.7	30701.4	31492.5	28062.1	1750	5601.48	9302.4	9271.63	6392.59	11695	14614.1	15105	16102.4	1511	0	0	0	0	0	0	0	0	0	176800	182543	169543	160666	140042	146239	137452	146055	1584	9282.41	16773.4	15149.6	17444.8
Cyb5r2	5200.24	14975.8	8910.71	22449.6	29965.3	26465.6	16451.2	27624.8	1561	11690.3	8390.39	12427.8	8100.07	11920.2	9174.29	13219.1	7709.88	8569	0	0	0	0	0	0	0	0	0	6555.75	24188.3	5397.61	22354.8	12635.4	43884.8	15024.5	35174.4	7603	0	0	0	0	0	0	0	0	0	8965.35	4846.78	7621.28	5594.3
Cyb5r3	102107	95215.5	111318	109119	116362	128287	134730	119381	6370	21532	25730	20058.9	27455.1	23117.7	27639.8	22469.7	27911.9	7463	35645.9	39732.8	42183.5	34617.6	49545.3	32504.3	49619.6	35486.1	5833	0	0	0	0	0	0	0	0	0	125885	182488	127425	176123	185744	171204	166552	155385	3390	8592.39	18015.5	11045.3	15648.9
Cyb5r4	85690.4	111393	91258.1	111679	85715	97244	78240.9	93217.4	6628	25800.5	18352.2	22950.9	21196.5	16448.6	14753	19839.3	16878.6	5676	9405.55	30723.6	12413.2	25977.7	12628	18253	15252.5	21221.4	5801	18201.2	4349.74	20038	5189.66	28862.8	11775.8	27613.4	11907.7	5733	66949.2	103400	73477.4	96303.3	66538.1	97377.6	74715.9	96525.1	2770	7788.01	15058.1	8840.07	18214.1
Cyb5rl	81529.8	91591.1	89685.3	90156.7	124915	101342	117574	88104.4	3103	11679.4	15090.3	15462.8	16437.7	22280.6	21061.5	16923.5	22608	3380	15046.9	15714.3	18146.6	12268.3	18779.5	19379.2	18104	19803.9	5716	0	0	0	0	0	0	0	0	0	170441	179755	189117	159510	165426	156590	166357	142305	2054	7823	12795.6	9820.3	11718.5
Cybrd1	14832.4	11060.4	15527.3	13395.4	35516.4	22990.3	28110.2	35433.7	2967	14466.5	8429.44	17546	7548.73	12048.8	12878.2	17312.6	15905.8	1019	0	0	0	0	0	0	0	0	0	32930.2	24679.8	30796.7	29820.3	69572.9	33355.8	67465.8	22022	2966	66775.5	44786.6	71280.9	48289.7	109742	27510.7	112917	37681.8	1363	18332.1	4819.86	13154.2	3207.92
Cyp11a1	0	0	0	0	0	0	0	0	0	0	0	0	0	0	0	0	0	0	0	0	0	0	0	0	0	0	0	0	0	0	0	0	0	0	0	0	0	0	0	0	0	0	0	0	0	2451.51	2973.33	11961.7	2070.14
Cyp11b1	0	0	0	0	0	0	0	0	0	0	0	0	0	0	0	0	0	0	0	0	0	0	0	0	0	0	0	3150.14	16882.5	2670.3	16749.5	9280.76	27363.2	9102.9	24942.2	7268	0	0	0	0	0	0	0	0	0	4605.02	954.2	4513.03	2008.57
Cyp11b2	0	0	0	0	0	0	0	0	0	0	0	0	0	0	0	0	0	0	0	0	0	0	0	0	0	0	0	2922.97	14447.4	4035.84	15176.6	11428.5	32820.9	13026.3	25743.7	6146	0	0	0	0	0	0	0	0	0	2966.29	2051.61	5631.48	1558.23
Cyp17a1	0	0	0	0	0	0	0	0	0	7834.9	20770.4	6150.96	13553.6	21712.7	16174.5	13081.3	17205.5	1148	0	0	0	0	0	0	0	0	0	13277.7	13003.7	12907.9	12870.2	22661.8	20503.1	22848	20287.2	3711	0	0	0	0	0	0	0	0	0	0	0	0	0
Cyp19a1	0	0	0	0	0	0	0	0	0	0	0	0	0	0	0	0	0	0	0	0	0	0	0	0	0	0	0	2223.67	16935.7	3320.89	11012.4	5673.04	28738.2	3681.61	21313.2	1466	0	0	0	0	0	0	0	0	0	0	0	0	0
Cyp1a1	72642.7	77862.8	82636.6	104273	115121	136110	134666	153287	1660	28884.7	28378.4	25778.2	20432.9	24788.1	28980.1	31718	30563.5	1664	13025.9	11557.2	15038.9	8091.15	15973.6	14612.7	17938.1	16918.6	1546	22887.7	2547.25	23127.4	4004.24	30666.6	12033.3	29311.9	7672.9	7631	34553.5	62552.6	33157.8	56569	39425.2	59031.9	51031.9	62076.9	1528	6962.14	6743.17	5190.32	5663.33
Cyp1a2	0	0	0	0	0	0	0	0	0	0	0	0	0	0	0	0	0	0	0	0	0	0	0	0	0	0	0	9112.21	23747.2	9577.79	15575.5	17853.8	35297.1	18963.2	22889.6	2578	0	0	0	0	0	0	0	0	0	0	0	0	0
Cyp1b1	35782.4	60744.1	40334.8	67590.4	72209.1	69949.9	84869.6	91676.8	3996	26740.3	12974	25404.3	12023.7	28553	18114.1	35553.9	18824.9	3974	6597.79	3776.73	7382.91	2330.89	9314.85	9360.47	10723.4	7664.09	3406	58270	28962	52182.6	31554.2	50021.6	37635.6	50847.8	41454.6	13448	104604	52963.5	111084	54461.4	115678	38047.1	131432	45309.7	4035	11189.6	5833.68	11200.3	5508.5
Cyp20a1	84970.7	84706.9	86460.1	92346.2	96231	84848	94482.6	84474.6	2266	43009	34492.2	33557	41977.8	43840.1	40823.3	37660.3	38428.2	1369	15048.5	21184.4	20785.3	14436.1	26440.9	25394.9	25607.3	27579.5	1638	0	0	0	0	0	0	0	0	0	121158	136564	119639	134914	154566	114167	140559	105955	1564	13464.5	21654.2	14791.7	21925.2
Cyp24a1	2158.33	6699.54	5172.06	6707.08	26829.5	9451.61	11686.3	13322.9	1869	6117.34	4261.13	7980.79	3921.62	5269.36	7321.03	12914.9	5722.35	2736	0	0	0	0	0	0	0	0	0	28150	42200.1	25233.3	47929.8	34474.6	48738.2	31015.6	47988.3	15297	9152.98	33298.5	11230.7	40632.8	8695.36	39678.4	9688.83	40867.2	2703	9832.67	7548.22	11408.5	8050.34
Cyp26a1	7780.93	24497.5	10114.2	29356.7	29238.7	50499.1	24372.8	57253.8	6351	13258.3	7976.8	14392.2	8272.01	20883.8	18648.7	20973.4	15655	4384	4692.66	775.32	9924.15	487.64	1640.38	1169.07	2692.42	1251.21	1588	241250	49633.8	196476	69620.2	154994	52544.7	148590	59838.1	24204	30550.4	31722.7	25218.4	42512.8	18123.3	20062	19888.8	26053.1	2810	12366.5	2596.76	13535	2670.74
Cyp26b1	8532.44	12091.7	10582.5	10931.4	19572.3	15566.8	14955.4	17720.1	15863	8162.79	5577.19	8774.58	5925.99	10189.5	10755.7	11062.6	9329.63	12353	5250.44	2578.85	9974.08	1113.07	5669.05	6465.09	6949.15	5434.75	6769	31397.1	32985.8	30055.8	43345.3	37093.6	42934.5	35253.9	36875.4	30081	42510.8	51266.8	46211.5	53393.9	40085.1	43255.3	41638	40414.8	4440	11929.2	4525.75	10375.6	4627.43
Cyp26c1	6273.9	22597.7	7243.44	28756.4	26420.8	48606.9	19718.3	56229	2288	9985.58	6297.81	10079.9	6940.53	13780.3	11776.7	15835	9658.69	4260	4082.02	1403.44	11737.5	523.055	4367.56	2495.13	4197.58	2745.89	2734	241250	49633.8	196476	69620.2	154994	52544.7	148590	59838.1	24204	0	0	0	0	0	0	0	0	0	11766.1	2502.31	12887.1	2372.75
Cyp27a1	11995	76875.4	15605.1	66902.7	39292.6	76616.5	42477.4	83789.3	1564	11200.9	22436.3	15257.8	18896	22905.9	24221.1	22881.1	24522.9	1509	3134.08	2533.34	3128.06	3352.98	4309.71	989.775	7958.35	1854.19	2049	37282.1	25984.5	35523.3	35185.2	45142.6	44352.4	49367.5	38056.4	6956	110404	172224	106666	149654	120150	141623	133672	115181	1543	9892.95	10820.3	9413.18	10777.7
Cyp27b1	1539.91	18876.1	3711.55	19103.5	1498.94	18162.3	7238.36	27648.9	2908	8004.02	10424.9	7839.01	7704.2	7712.69	11051.7	9814.24	11723	3394	0	0	0	0	0	0	0	0	0	125049	31870.9	98833.4	42620.5	130783	65250.8	136864	63913.6	4931	9114.29	50618.3	13890.7	47683	15392.2	49393	17056.3	54171.2	3615	10728	12367	9732.83	12444.1
Cyp2e1	0	0	0	0	0	0	0	0	0	0	0	0	0	0	0	0	0	0	0	0	0	0	0	0	0	0	0	4567.4	16162.6	3469.86	17267.5	10426.6	16398.3	15734.4	13413.9	1714	1786.17	27918.6	1089.07	19718.8	1966.69	44486.1	1689.65	16526.1	3690	3902.38	7741.38	3214.91	7257.7
Cyp2r1	35390.2	35749	40109.6	43266.2	91585.4	79310.5	78442.9	75320.3	2146	23005.2	17140.9	21864.5	9288.16	29621.5	18536.9	23629.6	23427.8	1516	12424.2	6024.75	12291.3	1646.76	13562.8	12084.3	17760.9	9451.56	1738	4184.4	2831.52	2316.44	5479.88	24876.8	1877.83	21438.6	8364.28	1719	41273.8	95203	39445	102592	52148.6	75054.7	67954	79862.1	1654	9868.75	13614.2	8486.53	12572.4
Cyp2s1	38789.3	32175.5	47780	33345.8	46948	79466	60490.2	70600	2288	22936.3	16596	29461.2	16008	22583.1	23125.8	25396.5	22370.6	2240	0	0	0	0	0	0	0	0	0	56257.6	35362	50295.9	46735.1	68781.2	23960.7	70477.3	30920.8	2898	64491.7	62076.4	65195.6	60566.8	71820.4	49343.4	66403	59144.5	2273	12497	10115.5	10132.1	9355.91
Cyp2u1	103626	119503	113281	141675	104762	131387	117772	119062	3051	31027.6	27131.5	27421.7	27140.9	22154.3	26551.6	23442.8	28878.7	5379	13566.1	38989.8	15783.3	24224.3	41779.5	33433.9	39326.8	36857.8	1430	0	0	0	0	0	0	0	0	0	97362.4	174079	105129	177047	136756	117447	131785	124485	2191	11096.8	16104.6	6980.63	15221.6
Cyp2w1	0	0	0	0	0	0	0	0	0	9188.31	7719.46	11069.2	6912.23	7921.75	9969.62	9948.97	10145.6	3961	3776.82	4513.5	8572.31	2062.72	5112.84	3334.7	7308	4186.09	2369	23146.8	12166.3	26996	6865.02	57544.5	23002.1	53863.7	24468.4	1981	0	0	0	0	0	0	0	0	0	6042.4	3686.31	5939.5	3492.71
Cyp39a1	113789	89474.1	110991	81610.2	101347	76778.3	81590.1	69141.4	4105	63960.8	29910.1	51844.2	27666.7	25641.1	24031.4	34177.1	23213.2	3429	15179.5	10449.8	14446.4	7935.43	22208.2	13794	19239.1	14633.3	2429	0	0	0	0	0	0	0	0	0	111034	87550.6	116537	93879.9	115139	92856.8	115169	87219.1	2409	10335	16113.3	10780.9	15525.1
Cyp46a1	26386.7	38790.3	30639.1	43401.4	51254.1	67518.9	54305.9	75203	7614	11503.4	15362.9	11211.6	16118.7	12506.5	21492.8	16903	21967.4	9270	8095.89	11450.3	15159	11042.7	12573.3	13640.9	14093	12312	9779	14832.7	3719.01	14783.4	5586.84	35978.7	8436.5	41376.4	12996	6309	93266.3	132355	94989	122493	146949	92689.6	157741	85386.5	1720	5132.64	5648.12	4930.64	4354.03
Cyp4b1	0	0	0	0	0	0	0	0	0	0	0	0	0	0	0	0	0	0	0	0	0	0	0	0	0	0	0	0	0	0	0	0	0	0	0	0	1689.99	42314.4	2678.34	32633.6	2203.13	74715.3	3370.01	31952.9	4363	6394.55	8056.33	4497.21	6505.34
Cyp4f18	63331.4	73077.8	67225.9	90670.1	83085.6	108293	107231	107534	921	35078.1	30968.7	40727.9	28919.5	22457.1	29807.5	35071.7	28516.8	891	11261.1	22566.1	13132.9	10126.9	23921.7	17995.3	18414	19669.5	839	8031	236.74	8401.21	1611.81	23844.4	7565.29	33779.3	7192.71	1346	75087.4	96719.7	68850.8	105721	86730.9	81221.3	97072.9	82879.5	922	12886.5	15567.4	10187.6	12217.9
Cyp4v3	41550	61674.9	43780.7	56280.1	72086.3	77001.5	65762.3	70715.1	2866	28333.7	17821.5	27195.4	20365.7	29717	21839.1	30934.5	24335.3	2397	5726.66	3375.43	8008.89	4946.87	5336.5	6324.42	7360.8	7448.03	1837	27759.8	19748	27315.7	26715.6	35877	12551.2	36134.3	13783.8	3490	93649.4	83251.6	89673.1	109936	81023.6	79666.3	87816.4	79999.2	2175	14627.6	15509.5	15916.3	16508.7
Cyp4x1	83021.8	110674	86878.6	109850	94258.7	91114.7	89169.8	87805.7	2190	34604.6	24834.5	31505.5	24722.5	18975.9	19695.9	25824.9	18654.5	3833	15863.7	39878.1	18491.6	40042.1	27590.7	23229.1	28337.5	25162.5	2259	20309.8	15681.2	21452.1	14735	23103.4	13641.3	24381.8	17949.6	7698	0	0	0	0	0	0	0	0	0	7903.83	4385.36	4954.03	5856.12
Cyp51	140597	107912	150721	122443	121471	109100	124646	97878.7	3750	27943.6	28399.9	22654.8	29936.7	20922.8	24581.4	22042.8	28117.9	4827	38503	36617.8	33770	25118	60170.4	29295.3	52658.7	35093.2	2881	0	0	0	0	0	0	0	0	0	152348	157379	165434	163019	172336	131844	142261	115450	2763	6428.06	10288.5	5185.38	9968.84
Cyp7a1	0	0	0	0	0	0	0	0	0	0	0	0	0	0	0	0	0	0	0	0	0	0	0	0	0	0	0	0	0	0	0	0	0	0	0	0	0	0	0	0	0	0	0	0	0	0	0	0	0
Cyp7b1	19626.4	38065.2	21362	43831.3	28303.2	46978.6	29949.1	42798.9	5786	19081.3	13578.9	17783.5	13163.8	18919.8	12848	17439.3	12276.7	8802	14393.6	6975.05	12207.2	6138.08	13333.5	7201.19	13547.3	7011.62	10957	11622.2	7438.97	18271.8	4728.59	7418.07	4538.05	9043.36	4920.49	11454	71447.7	64815.6	68806	77979.7	76881.6	49768.7	69959.6	34193.6	2853	13124.2	13155.4	13546.2	13161.1
Cyp8b1	0	0	0	0	0	0	0	0	0	5453.47	2226.56	7375.24	2062.86	4343.9	4437.41	6575.52	3690.95	2125	1897.61	896.06	11962.2	1576.54	4471.19	3652.55	3090.83	2884.11	1384	5252	7855.19	4195.37	17446.8	13278.5	21847.2	14608.1	25621	2157	0	0	0	0	0	0	0	0	0	4637.22	1362.51	5943.8	1308.33
Dagla	6535.03	26384.5	7857.32	26461.9	18020.1	47082.7	12730.5	57500.5	23197	8878.85	12263.7	9831.92	11289	9187.52	18797.8	10782.3	18418.7	44416	5219.28	12723.6	7911.4	11107.3	7221.61	20404.1	7823.3	20731.9	47648	12597	11350.2	11781.4	19266.1	21828.8	5710.2	20173	6594.27	12476	28339.4	40275.5	26630.4	41738.7	37603.8	33610.6	39133.5	40185.3	4726	6901.07	4834.19	7483.49	3764.71
Daglb	119357	118132	125035	125475	129743	111892	125074	104601	2469	12738.9	23310.6	13305.1	23670.7	15102.2	20670.3	21082.5	20249.7	6767	9847.67	16778.7	13736.2	17899.5	13180.5	21213.4	12426.2	19925.3	7757	0	0	0	0	0	0	0	0	0	156732	186466	184021	181400	164187	150084	171704	138524	1547	12792.3	16754	12440.9	18033.8
Dbnl	171794	124701	195839	126391	158096	148349	163858	159246	1842	18082.2	17004.6	17189.4	15965.5	15375.5	20557.8	18474.7	22737.3	8342	9123.87	7977.78	12633.7	6310.84	14061	13794.6	17349.7	13842.7	7142	0	0	0	0	0	0	0	0	0	76072.9	94974.7	68261.2	95168.7	86600.2	88943.7	76051.6	76383.6	5350	7145.91	11353.6	4978.14	10334
Ddhd1	42898.7	51984.9	42764.6	48324.5	48648.2	49341.9	39876.6	54064.5	10596	14485.8	14041.4	15746.7	13383.1	12835.7	12749.1	13702.2	12918.9	20288	13479.2	10009.9	10670.1	10553	13500.4	10985.1	12265.9	10710	16567	0	0	0	0	0	0	0	0	0	80212.5	121616	78011.7	120163	103859	94956.7	106925	77358.7	4044	5516.62	6076.49	7970.1	6603.25
Ddhd2	109195	87157.7	115237	92465.9	115160	96039	100652	94179.8	5454	19138.6	21761.8	21683.9	22462.7	18355.2	22567.2	21360.8	21662.2	6427	15032.7	15138.6	16010.9	12498.8	21215.3	17792.8	20945.2	17202.7	5775	0	0	0	0	0	0	0	0	0	86595.6	111515	89340.9	102587	114013	86758.8	92414.2	86710.6	4788	9872.22	17343	9940.65	17797.7
Ddo	3514.51	30047.4	4677.03	28201.5	9692.92	16916.5	8032.3	22233.2	2534	7031.57	11914.7	8444.2	11253.3	9211.06	13176.7	11018.7	11138.2	8534	5167.24	22801.5	5869.39	25267	4923.86	21157.8	6275.88	21562.7	7738	5867.61	6383.55	6318.46	8607.69	16151.9	9506.54	9811.04	12303.2	1643	1640.27	89273.1	2033.31	80613.6	2852.96	102067	3948.68	96262	3830	6387.7	13086.6	7488.17	13966.4
Ddost	119975	111893	126119	123636	114911	148993	153912	140995	1929	9613.96	13766	10655.2	13271.7	13044.7	21394.9	14280.2	18936.2	6955	9469.26	11485	13865.1	7666.55	15952.5	20908.8	20786.7	20922.2	5419	0	0	0	0	0	0	0	0	0	173088	173230	182012	163540	176693	184547	187701	162628	1421	10667.5	15997	9228.7	13529.5
Dhrs1	82415	67068.7	82314.1	70084	93255.2	82940.2	81649.1	85841.5	3706	18028.3	18633.1	16502	18398.7	18176.9	22909.3	17227.8	24588.9	3465	0	0	0	0	0	0	0	0	0	21578.3	22758.2	17800.4	46832.5	23811.3	21455.8	31408.5	18229.6	1127	69284.7	69519.2	78372.7	71794.8	75157.5	82504	74469.3	73013.2	3399	7259.86	14385.5	6750.22	12878.2
Dhrs11	69214.1	72144.1	79123.4	80640.4	106168	119419	112304	104909	6240	16464.7	20153.8	15442.3	18875.2	19755.2	25700.4	23033.9	26665.3	5627	8622.76	17226.8	14309.4	10002.9	14026.7	20162.3	15294.9	16562.6	5120	2570.74	2400	2450.12	2183.63	10323.9	5388.36	17168.6	3240.07	1682	113387	163369	124983	146887	151451	153830	172966	139665	4412	8958.92	13898.5	8824.65	11494.9
Dhrs13	101851	73519	115186	82096.8	121862	124358	124017	124616	4376	15205.8	13793.6	16846	14630.3	20349.7	18129.4	19375.6	19630.6	4184	18580.1	14515.8	22170.2	8822.7	21963.1	17538.2	25813.9	16940.9	4630	0	0	0	0	0	0	0	0	0	56680.3	88716	64813.9	85292.4	86368.3	90219.2	96366.6	69421.3	4505	5901.83	12512.8	6716.67	12689.7
Dhrs2	0	0	0	0	0	0	0	0	0	0	0	0	0	0	0	0	0	0	0	0	0	0	0	0	0	0	0	3118.94	15341.7	3052.03	16158.9	7739.02	19619.1	8682.47	27243.5	2229	0	0	0	0	0	0	0	0	0	0	0	0	0
Dhrs3	46221.3	66085.2	43246.7	57159.9	66640.9	85649.3	60461.2	80983	5103	13740.1	11402	13432.3	9408.56	13528.5	13482.8	16840.3	14840.1	5823	12273.8	5950.02	10326.2	8030.11	12065.5	10668.9	16020.7	9750.86	5152	49708.1	20480.4	48904.3	28913.4	62628.6	13373	61251.8	21923.1	5126	43758.7	58305.5	43655.1	67927.1	42724.4	73900.6	43775.4	72441.6	10750	8217.14	13788	6812.21	14250
Dhrs4	87916.1	77665.5	96664.8	79087.1	92808.1	104638	98038	107316	6023	18363.9	19282.8	20582.7	18349.1	19043.3	22149.3	21588.7	22723.1	11974	21620.7	12987.2	18143.1	7772.1	20049.6	16243.7	19847.5	13140.1	6600	0	0	0	0	0	0	0	0	0	92139.2	112259	98937.9	98313.8	91865.7	96160.8	100476	99357.4	4285	10639.4	13404.4	10192.8	11756.5
Dhrs7	62649.9	132408	72596.8	131706	108801	118495	116755	117742	2731	37049.9	50018.4	37897.5	49679.4	31509.7	39111	34996.1	40759.3	2450	11992.5	18535.7	14652	17885.1	19118.2	19144.9	19220.6	18661.8	2078	9198.69	506.53	13466.8	2988.66	16194.7	1981.27	20894.5	3516.31	2070	94476.3	146577	97154.4	157123	99073.6	117718	110680	125752	2105	18980.5	23757.2	9696.55	22902.8
Dhrs7b	121668	106288	135311	114146	93466.9	119731	137067	107339	1008	23502	30001.6	23180.3	44635.9	27128.4	40645.7	34388.7	41537.4	698	20568	23182.8	22439.6	20645	22520.5	42331.6	29758.1	40203.8	687	0	0	0	0	0	0	0	0	0	170581	163394	177765	185524	190755	195468	194740	128088	705	7004.37	9185.86	6657.56	9508.83
Dhrs7c	0	0	0	0	0	0	0	0	0	0	0	0	0	0	0	0	0	0	0	0	0	0	0	0	0	0	0	0	0	0	0	0	0	0	0	0	0	0	0	0	0	0	0	0	0	0	0	0	0
Dhrs9	0	0	0	0	0	0	0	0	0	0	0	0	0	0	0	0	0	0	0	0	0	0	0	0	0	0	0	0	0	0	0	0	0	0	0	0	0	0	0	0	0	0	0	0	0	0	0	0	0
Dnase1l3	0	0	0	0	0	0	0	0	0	0	0	0	0	0	0	0	0	0	4007.74	596.47	1428.93	0	3181.48	1435.95	13861.7	1632.78	580	0	0	0	0	0	0	0	0	0	0	0	0	0	0	0	0	0	0	8203.08	3404.25	7901.64	4970.71
Dnttip2	65301.4	73094.4	72122.2	75036.7	57517.8	58580.9	52880.7	63006.1	3464	24138.4	19082.9	19960.6	21101.3	18850.5	23359.5	17757.8	24534.3	2563	8075.39	8672.71	8774.81	7096.19	9947.53	12482.8	10482.6	10924.6	2390	0	0	0	0	0	0	0	0	0	94459.1	79685.5	92012.1	72431.1	80567.5	89149.2	74505.1	74822.9	2162	8957.13	11597.3	9821.94	14784.6
Dpep1	0	0	0	0	0	0	0	0	0	0	0	0	0	0	0	0	0	0	0	0	0	0	0	0	0	0	0	6558.62	8212.05	6617.16	8962.53	16674.9	22335.9	19498.9	17260.9	5778	4475.4	41299.1	3146.29	35233.1	8929.12	44407.1	10776.3	39599.5	5072	4457.71	6614.83	5395.4	5672.47
Dpep2	0	0	0	0	0	0	0	0	0	5106.1	13414.1	9665.88	8285.53	18341.8	12578.5	8720.5	8985.76	1465	0	0	0	0	0	0	0	0	0	9136.79	9431.77	11526.3	11640.7	17244.8	16361.9	19395.7	15714.1	1911	0	0	0	0	0	0	0	0	0	6966.48	7328.1	4294.16	7525.07
Dpep3	0	0	0	0	0	0	0	0	0	0	0	0	0	0	0	0	0	0	0	0	0	0	0	0	0	0	0	0	0	0	0	0	0	0	0	0	0	0	0	0	0	0	0	0	0	3644.77	2809.03	3091.24	2019.89
Dpp7	38602.1	61951.6	43606.8	59053.6	59244.9	78083.6	57749	100684	3976	7047.22	8847.05	8346.1	8672.42	10050	13703.8	8518.22	13825.8	7746	2413.85	2301.73	10683.2	1242.07	3787.03	4231.58	8039.97	2786.72	1561	0	0	0	0	0	0	0	0	0	36077.8	62889.4	32904.4	61360.6	49652.5	63424.4	56276.5	57396.2	3899	4587.7	8189.85	6551.17	7147.02
Dpp8	110107	77954.5	116662	85951.4	106381	113724	110635	113098	2059	26690.5	22695.7	24565.1	28344.7	15189.9	34373	32734.3	33175.7	1714	14287.2	13968.5	17892.8	12668.4	21192.3	20809.9	22528	23426.3	1776	0	0	0	0	0	0	0	0	0	109268	143431	96612.8	137975	127944	126896	114998	120375	1772	8873.54	22769.7	10729.6	21684.5
Dpyd	21613.7	36508.4	21324.6	34635.1	29163.8	33187.4	26563.2	32056.5	8223	13372.1	10164.5	13773.8	10995.9	20819.3	9489.32	14578.4	9030.89	7689	12821.2	4912.11	10598.9	6434.72	10156.4	4610.69	11659.6	5453.52	11657	12610.9	22710.3	15304	15721	11727.5	8655.08	12745.1	8351.65	25113	128942	120537	121450	119060	106790	105783	87311.8	95994.5	1810	9933.63	5980.56	11062.9	7007.97
Dpys	13318.6	33291.1	13148.9	31101.4	39531.5	30628.9	28467.1	37339	4358	13309.5	17094.8	12549.2	17171.8	13418.6	13633.6	16656.5	14128	9173	14208.9	22715	12574.9	32847.1	9761.36	12505.8	9407.27	12438.5	16611	40866.1	24854.6	36112.5	35877.7	51983.8	38143.8	47974.6	40888.2	5263	19145.7	29342.6	14968.4	36368.1	22096.3	27474.7	17772.3	32919.4	2132	9300.9	8515.88	8135.52	10337.3
Dpysl2	59679.3	64919.3	62135.5	60402.6	52395.7	63922.1	50177.2	66919.3	19245	8905.87	15991.2	9582.96	16844.1	9713.94	18243.4	10186	18771.9	35416	13295.4	16420.7	13870.7	15833.3	12995.6	20283.3	13571.2	20785.8	34890	25633.2	23359.4	22987.7	31180.1	42718.6	14575.9	46231.7	14064.4	3876	93224.6	49527.4	100777	52863	87093.5	38892.3	90481.8	40679.6	7263	8521.88	5102.05	8197.63	4792.77
Dpysl3	89271.6	38418.1	88627.1	38908.5	68975.8	52824.8	72168.9	54926.5	13595	21109.7	10959.3	22305.9	10535.9	16226	11164.2	18568.9	11309.4	15793	16510.4	3020.75	13419.3	4235.56	12397.8	4349.52	14518.7	5172.54	22759	10541.1	39875.5	12836	43947.5	15123.4	30946.4	18428.4	31213	7333	82239.9	60093.5	78718	65947.6	76607.2	44952.9	75171	42570.2	6511	9463.95	5343.26	9252.58	6133.66
Dpysl4	27486	34515.4	33412.9	33908.1	32104.8	33910.8	34864.3	34741.3	7910	7493.22	12945.5	8144.59	10409.3	7702.54	12870.5	10205.1	13429.3	18652	7595.75	15531.1	10593.6	13302.7	9740.56	12079.2	9322.53	12265.1	21437	22334.5	1118.06	21586.1	3627.58	27404.5	5694.13	26407.6	7032.79	10486	108373	14452.9	109768	12925.7	111642	7589.2	114151	3417.96	1825	8646.71	2083.68	8065.63	2136.56
Dpysl5	34858.7	33057.7	40298.7	35647.5	43471.8	42137.4	38993.6	51589.9	12864	14634.1	14401.2	15650.2	13227.5	16166	14671	18121	14868.1	16579	27356.3	7686.09	25551.7	6728.9	22327.3	9033.91	24040.1	10140.1	21354	13140.6	11536.9	13205.9	15339.5	22082.2	32350	15596.2	32131	3527	108717	81232.2	101017	81645.1	91429.9	46399	93209.6	72090.8	3227	5596.68	4086.46	6368.12	4000.75
Dtd1	88203.5	99115.9	90252.8	101153	82714.2	89824.3	86027.3	84127.2	3262	16048.5	18437.7	16375.1	18039.6	13513.1	13419.3	15671.1	12981.2	19418	10298.3	11414.9	10118.3	9628.77	11016.9	9511.07	10871.6	10629.2	13473	0	0	0	0	0	0	0	0	0	102224	97871.4	90563.5	107676	93090.3	98818.7	88118.9	90380.7	3193	8178.09	6659.56	8258.77	6745.52
Dtd2	49006.2	54614	47131.3	57121.4	42522	57930.1	54326.7	55973.6	2263	26930.2	29554.1	26133.3	33717.9	26418.5	25451.2	24913.4	31098.8	1995	27920.4	25738.1	25184.8	12648.8	39338.6	24575.7	29059.7	22775.5	634	0	0	0	0	0	0	0	0	0	120917	156718	100598	160179	147484	125253	115784	98992.5	920	8960.05	20757.8	10510.4	18016.1
Duox1	19573.2	22615.9	22181.5	28989.6	34376.9	33912.6	35585.8	40083	8310	11271.4	8766.23	11989.1	8791.26	9490.82	9796.11	12928	9801.26	14699	12100.7	9953.85	19267.6	6876.64	16981.6	7677.23	17070.6	9786.89	8570	30620.8	22801.1	29174.4	22575	41476.9	36994.5	43506.2	41408.2	13002	56258.4	62471.3	59957	59875.8	70299.6	56966.9	68341.3	43706.4	3698	7609.18	6104.63	9281.2	5838.31
Duox2	3543.7	16832.2	5953.37	18658.2	27722.9	8865.54	16992.2	21439.9	4772	7934.25	5658.58	10146	5474.61	10658.7	6626.42	10839.5	5646.62	6268	0	0	0	0	0	0	0	0	0	68404.9	38564.8	57456.4	52153.7	51401	62447.7	50611.1	63234.2	26444	19846.6	16258.7	20909.1	16380	12475.2	12369.5	16875.4	13114	3019	10112.6	2632.36	9004.38	2247.68
Eaf2	104411	98428.3	119768	111463	95334.3	108661	110081	105245	2648	27832.1	14483.4	27423.9	17526.5	21591	18500.6	23256.6	21760.9	4566	0	0	0	0	0	0	0	0	0	0	0	0	0	0	0	0	0	0	136126	182913	114329	164131	128822	127026	127618	131413	1865	7550.99	15436.3	9464.18	14192.4
Elp3	51548.2	69930.1	50044.8	64496.2	63297.5	46561.8	52251.2	47286.1	2938	8971.48	13986.3	9023.82	13444.3	9515.92	10707.1	10427.5	11823.5	12516	11524.2	8954.25	10632.5	9511.6	12477.3	11013.1	12302.9	11020.4	15801	0	0	0	0	0	0	0	0	0	163317	136446	160202	139708	130013	144454	109637	127873	971	7157.31	7295.21	6963.89	8103.46
Ephx1	29613.5	65276.1	33802.1	67889.8	57030.5	57590	56747.6	70842.4	3870	7583.96	13949.5	11028.7	14458.5	11842.7	12118.1	13869.7	10640.2	11305	4714.93	11249.7	9052.97	10122.7	5486.13	4594.98	9587.38	5710.55	7108	5975.27	2988.51	5132.42	3966.57	19930.9	10866.5	20409.8	8709.48	4544	30467	46228.9	32444.3	49304	35055.6	45752.9	41003.8	54780.4	3841	6800.91	6682.51	7483.81	5947.32
Ephx2	13874.4	29598.3	13437.2	38628	34804.7	70496.8	47287.4	71091.2	1313	23099.7	30340.4	21198.5	25795.2	33499.1	27228.5	32114.4	33149.6	715	0	0	0	0	0	0	0	0	0	6019.04	16092.8	7571.62	14519	13656.9	22965.8	11963.1	21466.2	8306	29587.7	77828.6	37579.6	76392.1	48587.1	75731.6	51571.2	69690.1	1345	10130.1	17385.5	8393.09	16402.7
Ephx3	11153.6	15034.4	10968.8	14631.1	62216.3	29974.7	51364.3	39727.9	1577	8741.62	9017.47	8335.29	8259.89	23156.3	9591.6	19206.5	11052.5	1234	24053.5	5211.05	22065.7	3927.2	22971.3	3640.05	25541.7	5875.7	1219	21842.2	16635.7	23632.2	22441.5	46520.7	22260	44447.9	17217.7	2456	34169.4	18728.6	24658.8	25116.9	32039.9	19088.8	51326.4	22966.3	905	4265.07	2922.84	5183.2	2332.61
Ephx4	34821.2	78030.2	39193.6	76052.6	42524.7	77448.3	48934.4	70187.9	4324	23928.5	28245.7	29026.2	35531.3	20306.6	31463.8	22332.2	32445.7	2132	13329.5	31103	9301.53	34211.3	8369.55	33002.7	8351.93	27614.5	3255	21754.7	3808.47	23928.1	2359.92	32764.3	4697.43	33991.5	3906.8	6855	65134.8	43863.4	77943.8	49641.9	65605.2	35874	67595.8	34087.2	1744	10146.4	7934.53	10660.8	7657.89
Epx	0	0	0	0	0	0	0	0	0	0	0	0	0	0	0	0	0	0	0	0	0	0	0	0	0	0	0	2859.71	13867	3275.12	16561.4	12837.3	31956.4	12278.5	25206.6	3768	0	0	0	0	0	0	0	0	0	4856.99	1366	3051.5	1292.13
Ercc4	72357.1	86995.6	67572.8	82363.2	74975.1	84359.3	90404.2	85238.1	3840	27147.3	19890.2	27505.9	20110.4	20343.4	21885.3	24129.6	21559.2	5055	10583.6	9792.28	14689.8	9367.03	20085.1	12251.6	17697.6	12805.3	4656	0	0	0	0	0	0	0	0	0	104303	117902	103755	127163	111454	134754	113092	99246.7	2538	11570.8	12321.2	11756.3	12253.5
Esd	53933.2	73399.7	60508.3	74751.6	75224.6	74076.5	67752	70197.8	3689	46859.1	56181.7	48133.1	49647.4	44047.2	44207.3	45425.1	43714.8	1815	11842.6	12487.9	9643.22	9720.04	18517	18976.5	16866.7	17658.6	1843	0	0	0	0	0	0	0	0	0	52605.1	85608.4	55335.5	89356.6	52499.4	109014	53066.5	98929.7	4577	7538.38	12596.8	7132.25	14756.2
Esx1	0	0	0	0	0	0	0	0	0	0	0	0	0	0	0	0	0	0	0	0	0	0	0	0	0	0	0	106154	54617.9	100642	56973	79846.3	35032.9	73636.3	56525.6	21794	0	0	0	0	0	0	0	0	0	0	0	0	0
Exoc6	71813.6	50979.6	70672.8	56691.7	75452.6	66586.5	68658.8	67409.6	3065	20727	16308.6	24604.5	15278	17869.6	15513.2	21204.3	14449.3	4882	9528.3	20256.3	11733.3	11664	22290.8	23194.4	25039.6	21314.9	1112	90859.8	19028.8	76567.5	25885.1	63077.4	19972.1	61318.7	21627.7	31419	45038.2	84215.8	46251.7	83978.5	72002.4	96984.7	62688.8	96167.2	2424	6776.95	11387.1	7341.39	9526.05
Exosc10	104874	69864.4	102699	84517.3	99966.6	114831	108563	95275.5	1359	32777	31128	41039.5	34795.6	38043.6	45093.7	34076.7	40023.4	729	10536.3	9016.52	16784.2	8141.34	10871.2	10628.3	13381.5	10362.1	4622	0	0	0	0	0	0	0	0	0	142933	172899	145901	172816	173832	138983	143895	128071	918	12651.7	21387.4	15340.6	24304.4
Exosc2	162190	125684	178985	135150	173838	153725	173118	143483	1150	18049.6	34101.4	30355.7	33415	32378.5	34916.7	30467.4	37419.6	1137	17525.3	9154.32	19989.4	8601.84	21046.3	28724.5	22912.7	22951.7	925	0	0	0	0	0	0	0	0	0	164334	159420	163743	150085	165676	154409	134272	147880	1151	14726.8	25004.3	22414.5	17865.4
Exosc3	72574.7	81443.1	69758.1	72235.2	92375.9	83148.6	74333.5	81683	2804	22322.4	21508.4	24316	24847.2	19365.7	21617.3	24125	30374.9	1872	7759.67	9221.93	13875.2	6730.21	13705.6	12928.8	12363.9	13421.6	1814	24535.3	11037.9	26064.7	12619.6	23572.1	19481.6	32559.7	22273.5	1926	69869	93352	72514.2	80166.5	83199.5	75083.6	75526.8	66710	2411	5835	12503.7	14022.5	12334.1
Exosc4	59706.1	47131.8	65247.1	50659.3	59040.9	61846.7	66833.2	66487.9	8695	14597	14394.7	15001.9	16237.9	12652.3	21297.7	16714	18095.9	8144	13091.6	14399.2	22094.1	11047.6	26390.4	24649.9	22161.1	24941.9	4635	0	0	0	0	0	0	0	0	0	116585	105042	112986	104260	111186	105134	115912	95634.7	4423	6654.16	13684.9	10100.7	15004.1
Exosc5	193883	163826	197565	154116	163241	125539	182784	127957	1484	14708.8	25983.2	11956.6	24583.6	18275.9	25845.9	17204.1	24660	1713	22309	26367.1	20632.2	29933.5	30125.9	23291.3	31648.7	23169	1459	0	0	0	0	0	0	0	0	0	195997	155353	191670	178050	170564	177349	153161	162430	1487	19419.4	35045	15010.7	35634
Exosc9	120395	118252	118291	113248	93933.4	90739.2	96876.1	94855.2	2957	25881.8	14020.9	26256.7	21708.4	14182	16167.5	16219.5	17111.7	4635	11297.9	19245.8	15793.9	17075.8	13639.5	18980.6	15698.8	21573.6	1542	0	0	0	0	0	0	0	0	0	95576.4	102380	95836.6	93016.9	89106	80243	92002.3	81970.3	2718	7500.09	11132.7	7939.74	13011.8
Fa2h	21040.7	78563.7	27960.5	93203.6	69497	156883	87274	138087	2048	7031.48	13206	8941.92	16166.1	8808.83	15745	13161.3	16779.3	5798	4218.91	19256.4	6346.94	14483.7	4274.39	15530.7	6104.16	15484.5	7990	43257.5	10695.7	39706.8	11189.8	49046.3	28321.3	47252.1	26059.2	14876	38646.6	95056.9	37297	88277.7	51109.7	87977.5	60806.9	72819.1	1554	7110.04	6454.95	5940.61	6709.4
Faah	78074.3	125703	82131.4	131846	126415	146651	121962	141201	2684	13195.2	15296.9	14873.9	14784.2	13492.5	18205.5	18539.4	18102.8	8633	6833.45	23394.5	11215.5	16772.6	11301.9	26998.3	11255.6	29218.1	2604	54673.6	3931.98	57472.7	3268.63	60695.8	7073.64	57906.8	6848.73	3149	60027.8	143885	58569.7	136835	83061.9	125334	89049.4	122006	2351	7864.34	9691.03	7449.04	8994.72
Fcer1g	0	0	0	0	0	0	0	0	0	0	0	0	0	0	0	0	0	0	0	0	0	0	0	0	0	0	0	0	0	0	0	0	0	0	0	0	0	0	0	0	0	0	0	0	0	3977.66	4606.1	3233.8	5062.28
Flvcr1	121252	113570	141813	140797	140536	158650	161510	144926	3230	42057.3	57783.5	43276.2	66173.8	55478	59069.9	56601.9	60610.5	2079	26850.3	41078.5	35710.6	20830.3	56998.6	47233.5	58859	54228.6	1520	0	0	0	0	0	0	0	0	0	174155	168910	153331	175798	208093	129510	208503	133019	2065	13200.3	15173.3	11101	13258.9
Flvcr2	18382.5	16730.1	18902.7	18744.5	50893.2	33188.5	38527.6	44872.1	2799	10395.4	12583.6	11268.9	8786.51	14087.5	11603.7	18599.2	10620.6	1874	0	0	0	0	0	0	0	0	0	49283.9	39809.7	45925.9	52657.7	75521.7	72285.4	74150.8	72917	3069	54306.9	134774	58988.9	127655	68435.3	133731	77112.9	154473	2807	9243.23	11537.7	9686.81	10978.1
Fmo1	10218.1	8853.89	9640.9	6385.69	9217.35	10732	10796.4	12190.6	4364	11977.4	4985.98	10124	4029.87	8239.52	5871.86	12480.2	5166.66	4325	11145.3	1898.27	11260.3	2046.05	10503.2	2448.36	11673.5	2673.75	5343	8444.59	30440.5	8813.86	38634.6	10117.5	35128.5	10619.8	37922.5	6419	6834.56	53402.6	7943.26	51869.8	10226.7	81647.8	10442.3	73841.4	3886	6740.6	7548.55	7311.16	8860.82
Fmo2	0	0	0	0	0	0	0	0	0	0	0	0	0	0	0	0	0	0	0	0	0	0	0	0	0	0	0	0	0	0	0	0	0	0	0	0	2572.07	41658.3	2665.27	49184	4210.08	63121.8	4776.83	61059.8	1486	5825.75	9927.11	3905.15	11348.8
Fmo3	0	0	0	0	0	0	0	0	0	0	0	0	0	0	0	0	0	0	0	0	0	0	0	0	0	0	0	0	0	0	0	0	0	0	0	0	0	0	0	0	0	0	0	0	0	0	0	0	0
Fmo4	0	0	0	0	0	0	0	0	0	0	0	0	0	0	0	0	0	0	0	0	0	0	0	0	0	0	0	2700.46	18209.8	2611.17	21236.8	5245.03	29033	6683.9	30363	1738	1157.98	27843.9	1300.92	27812.8	3417.1	47413.4	2784.28	51946.4	2435	6772.66	8967.23	4578.85	11708.3
Fmo5	10650.5	11197.4	11386.4	9308.76	9114.93	23223.2	7738.61	17308.1	1356	19170.5	8263.31	16207.7	5767.15	5901.63	6873.38	5520.3	9769.65	865	0	0	0	0	0	0	0	0	0	19717.9	22029	22131.7	24238.3	11126.5	22458.6	11264.2	21536.8	1956	50746.6	74188.6	46283.4	66768.3	22554.2	88558.4	21105.2	77603.6	1948	16144.6	16568.4	10145.5	15405.2
Fmo6	0	0	0	0	0	0	0	0	0	0	0	0	0	0	0	0	0	0	0	0	0	0	0	0	0	0	0	0	0	0	0	0	0	0	0	0	0	0	0	0	0	0	0	0	0	0	0	0	0
Folh1	4575.64	34915.6	4819.35	32477.1	5089.42	21323	7897.53	23834.1	2546	15314.1	16287.9	12601.2	16590.1	9344.87	5355.6	14453.2	11625.7	918	2929.4	12370.9	3766.7	16844	2971.26	4301.25	4233.45	6776.84	1584	0	0	0	0	0	0	0	0	0	728.86	39627.3	1412.06	42079.8	6.63	49769.3	869.86	52538.2	1609	6070.4	13824.1	6525.2	16937.8
G0s2	25262.8	97561.4	25064.4	120637	45282.4	100434	40921	112434	1847	26085	40030.1	28674.1	46347.1	27097.3	29688	28107.6	36094.1	1840	19468.4	55410.8	18796.9	42219	23590.7	29608.2	22050.3	30362.5	1849	9526.05	7294.9	6395.56	10059.8	24055.2	27810.8	24151.8	28483.2	1399	102580	123196	102991	108118	102105	95854.7	97977.5	91136.1	2025	10169.1	15876.1	10833	14761.2
Gal3st1	7735.82	26377.4	10558	27069.8	20486.9	42652.8	24067.8	44592.7	5241	7906.05	8854.79	9393.19	9885.41	10996	9553.51	13109.6	12267	4557	6571.58	28116.5	9341.59	28189.4	7152.56	23717.3	7298.73	25909.7	2360	50431.1	21687.7	45876.1	30439.9	57726.4	20344.6	60103.1	15537.8	11444	16503.7	52740.1	18322.8	47565.3	20975	49520.7	28484.9	45212.7	4579	7281.35	8558.31	7919.18	7439.69
Gal3st2	0	0	0	0	0	0	0	0	0	6948.12	7335.57	7786.78	9471.9	3072.12	13106.5	7960.71	14481	2951	2650.15	12507.5	4878.28	13319.8	2632.59	9167.41	4701.82	8248.63	6443	0	0	0	0	0	0	0	0	0	0	0	0	0	0	0	0	0	0	13859	6183.72	13099.5	5170.31
Gal3st2b	0	0	0	0	0	0	0	0	0	3737.15	7230.96	4517.58	4188.81	5085.73	10112.9	3434.12	8116.5	3457	1976.31	14295.8	5919.85	19720.6	2019.54	7575.7	3593.38	7621.85	5411	0	0	0	0	0	0	0	0	0	0	0	0	0	0	0	0	0	0	0	0	0	0
Gal3st3	156792	125473	162903	130999	141971	126072	145336	120614	5827	22751.2	29765.7	22387.8	30426.4	21155.3	30440.1	30799.5	27679.8	5030	19103.1	24551	18360.1	20851.8	24667.7	25753.2	23308.8	27299.9	6069	0	0	0	0	0	0	0	0	0	109941	102357	126498	103289	132494	107889	125279	101748	2431	11655.3	15783.5	10763.4	13262.6
Gal3st4	66744.9	39522	71583.5	38822.7	82561.6	70453.5	74251.9	64501.6	10565	12299.7	9145.97	13504.6	10192.9	14214.5	13021.3	16262.4	12580.6	9778	4844.32	9761.8	11479.4	4837.04	11666.1	10160.2	11768.9	12245.7	3645	7896.52	52068.5	8463.77	54821.2	16152.5	63495.8	18408.8	58747.7	6868	54129.7	46595.2	56738.9	41961.9	55097	44136.1	62156.8	42000.9	5842	8992.41	8574.11	9628.66	7757.07
Galns	76777.8	98267.6	87580.3	104559	101474	110590	109505	111201	7234	16777.8	21597.7	18926.8	23031.6	22020.3	24183.1	21024.2	23341.8	10154	16579.2	18581.1	17983	16102.7	22017.1	21716.1	21712.9	19468	9656	0	0	0	0	0	0	0	0	0	79011.9	104530	82076.9	94371.2	106274	112201	112916	95297.4	6530	5409.03	8182.35	6093.61	7027.47
Galnt1	172615	91045.4	180704	109478	153050	143793	154752	135295	2204	34332.2	14555.1	29307.7	15519	25260.2	18663.1	19334.8	22397.9	2906	19822.4	16533.2	20967.9	15317.5	34949.8	22072.3	38387.4	24200	2163	0	0	0	0	0	0	0	0	0	137290	149674	127188	133235	139972	123553	118202	113748	2206	9175.23	14190.2	8374.74	14412.8
Galnt10	36162.3	31995	38761.1	36611.9	51626.8	47539.9	50574.7	49125.1	7245	11788.4	9206.78	12743.9	10000.9	14411	11070.5	16584.9	12367.2	16768	14889.2	7049.23	15781.9	4825.74	16494.8	8210.28	15151.5	7737.43	8408	9676.93	22251.8	9824.1	32507.8	20081.8	25468	20863.9	24906.7	39593	142300	130677	136382	126992	157061	123736	166680	132442	2269	10842.3	4647.08	9532.08	3967.02
Galnt11	90913.5	79970.3	94171	87774.8	105500	99780	112534	89774.5	1588	46037.3	24114.4	41077.4	32186.4	27749.5	23282	39190.8	27936.1	1313	16671.1	19591	19111.6	13310.8	25800.4	21073.2	28136.1	19044.1	1315	0	0	0	0	0	0	0	0	0	62692	108269	67625	124662	102550	102547	94749.7	95749	1348	4527.15	10030.6	4715.82	8857.37
Galnt12	44146.7	54529	50055.7	61802.6	83059.1	126725	92841.3	126522	2777	23564.7	22402.1	18888.2	17767.2	21538.2	28757	28064.7	29626.2	2505	6274.58	5919.56	8859.36	3837.55	6665.04	15453.9	9636.74	14439	1767	52082.7	27932.5	46392	24866.1	59955.3	9437.51	61726.3	8929.71	4870	73094.7	70403.6	68344.8	74836	82346.1	52657.4	90188	52952.2	2216	11414.5	10354	13858.8	9342.09
Galnt13	76020.7	98138.4	83608	91513.9	74458	65576.4	66174.8	63367.7	6908	27545.2	25606.6	24214.9	26291.9	16811.3	18042.9	16719.5	16759.8	8115	4368.86	19680.9	5115.37	32053.1	5402.64	4827.93	5812.18	5908.84	8869	19350.3	5435.17	21933.7	5109.67	23180.3	10806.5	24857.2	11141	6000	39638.2	3602.49	43905.2	7508.17	36150.4	7212.1	38123.7	2622.55	2499	7593.39	1208.06	3585.63	2444.32
Galnt14	52895.8	53336.7	61909.5	57370.4	88979.4	89338.6	87326.9	101746	4953	14472.1	10555.7	13186.3	10244.6	13589.9	13138.3	15776.9	12287.9	12841	13469.3	5312.85	11896.1	7367.22	9863.67	9409.27	11298.8	9567.83	17648	7595.51	23933.4	8161.86	23651.7	13822.8	28844.8	12736.6	28439.4	29546	17788.8	49037.2	17837	42187.7	22144.5	57456.3	24358.1	49395.4	8836	7127.63	6989.18	6790.02	6270.96
Galnt15	3095.43	56893.8	3640.28	58230.3	13928.6	7106.31	5811.34	7953.07	6990	6674.5	23159.9	8285.68	21387.8	10423	8839.11	9517.72	9328.93	4989	8915.47	22014.2	10231.8	23596.3	8722.49	3874.94	8323.57	4100.68	5054	5248.57	14913.7	2785.13	22389.6	15097.4	47471.4	14611.5	39777.3	1649	0	0	0	0	0	0	0	0	0	7180.09	5466.92	5191.02	5041.62
Galnt16	47277	48499.5	54964.9	52224.8	70770.2	75637.4	57224.8	77422.8	8284	9536.51	14350	9874.25	12098.5	12048.7	16597	11692.1	16677.2	17308	11644.2	12307.2	16190.3	12249.7	12674	16307.1	12246.4	16122.2	21588	14240.1	1979.35	13970.2	3480.12	21155.3	6705.75	25892.7	9319.01	5651	124336	49622.7	113352	46953.8	136838	22439.9	141676	25026.2	2736	7203.34	2735.73	6660.85	2012.47
Galnt17	76138.2	86951.4	94951.5	101448	107259	93163.9	96100.6	101681	3913	30232	35113.9	31037.7	45240.5	31923.9	38839	41260.1	40163.1	3008	20100.9	13146.7	19276.7	14063.6	20267.1	12411.9	20136.3	13231.9	10442	14858.7	3427.3	18587.8	5811.95	36735.8	16677	35501.4	15612.9	3047	109311	23593.7	115576	19346.2	124706	12370.1	129284	11202	3175	14545	2912.91	7691.8	2231.29
Galnt18	41174.4	90230.3	48816.9	86533.7	70205.6	86350.3	61244	91435.4	4418	8613.61	12303.4	8741.76	11895.8	14685.9	13937	11001.1	13068.8	11758	8729.53	17368.4	10015	17149.9	8734.66	16774.3	10353.7	17778.2	19016	10338.1	6060.09	9196.32	5809.5	15688.8	8184.42	18421.7	12663.5	4929	56667.2	121720	64048.1	108836	64562.2	119956	63156.4	113068	3722	8464.47	8381.38	5949.47	6937.56
Galnt2	21685.8	32726.8	22751.7	28984.7	38304	38090	31568.1	43460.2	9799	6465.68	11951.5	7593.95	10118.6	8676.94	13987.2	10343	13870.7	54317	10730.9	11386.7	13100.9	9499.56	11808.7	11737	13834.6	12556.4	61171	0	0	0	0	0	0	0	0	0	97266.1	143329	98286.5	131417	119089	116695	117028	98215.2	2402	5834.53	6674.93	5846.18	6044.56
Galnt3	50177.5	48221.1	57048.2	64009	75391.4	99547.3	83797.5	106072	3480	20610.8	11363.5	22693	10894.9	19345.3	19074.3	19574.8	19665.4	4149	4212.64	3340.02	7904.36	1983.24	9392.02	11777.2	11967.5	9499.28	1819	17270	25455.6	20133.7	27186.6	20185.3	7511.46	20641.1	6097.02	20633	62524.5	91511.8	56442.4	87840	59627	74300	60550.6	67723.1	4751	7545.57	7014.17	7176.93	7875.88
Galnt4	105886	89069.7	108355	96690.1	103057	95299.5	94987.4	93107.5	4510	30650.5	22110.9	26255.9	22807.4	17334.4	20982.3	20286.3	20939.3	7056	11390.9	13180.8	16971.4	8007.04	22112.5	14586.5	20432.3	18832.3	3595	0	0	0	0	0	0	0	0	0	134450	155636	142093	146600	132220	129411	124930	112804	3803	7043.76	14132.5	8150.85	15144.9
Galnt5	0	0	0	0	0	0	0	0	0	5492.48	12289.6	10354.8	10117.9	11250.4	9139.5	11039	7993.06	2508	0	0	0	0	0	0	0	0	0	0	0	0	0	0	0	0	0	0	28163.7	5824.61	26858.6	7070.74	15420.6	3672.93	16731.5	5130.86	1988	10540.3	3351.85	8411.25	4674.07
Galnt6	3245.82	11712.9	5557.71	13400.1	25905.5	31085.6	16797.9	31823.3	3637	7501.63	5645.46	8760.23	4573.51	11264.2	7473.3	14000.5	7144.85	1688	3307.66	6534.54	7475.5	4749.48	4678.85	8239.71	7298.45	8841.81	3872	30376.3	24042.8	29990.3	24386.7	52037.2	35833.5	49161	31977.5	14043	8944.11	15867.8	13784.9	11700.9	16367.4	10771.5	35930.3	8056.47	1326	6730.34	2526.45	7189.91	2464.27
Galnt7	38075.1	64375.7	45460	64016	53570.7	49877.8	40459.9	56412.4	8184	12099.7	19282.7	11966.3	18929.6	13298	11060.5	11608.2	11386.7	29355	5259.21	22205	5662.98	28275.8	4855.09	6367	5394.9	6247.9	38953	0	0	0	0	0	0	0	0	0	134425	168228	141132	164877	141864	133689	124280	96153.9	3833	8167.63	9588.25	6737.81	10401
Galnt9	45122.9	125818	54218.2	125589	65400.5	94506.8	66357.5	93985.3	4506	6583.08	14024	7644.95	12498.2	12647.6	13338	8893.47	13876.9	9466	5522.75	15744.1	8345.82	14254.6	5871.22	14655.2	7809.92	13696.8	21614	15886.7	9497.61	14959.2	9825.67	20891.5	22393.6	20933	25245.9	23214	0	0	0	0	0	0	0	0	0	5464.53	3750.6	8202.36	2953.3
Galntl5	0	0	0	0	0	0	0	0	0	0	0	0	0	0	0	0	0	0	0	0	0	0	0	0	0	0	0	0	0	0	0	0	0	0	0	0	0	0	0	0	0	0	0	0	0	0	0	0	0
Galntl6	32069	67031	33145.8	55849.3	32022	34761.8	30418.1	38237.7	10835	18448	18440.8	16667.2	19044.8	15861.8	10185.5	16924.7	10750.8	22027	10105.9	15996.6	7965.28	24177.4	9408.94	6423.5	10105	7296.94	25971	12481.2	12883.9	14114.9	15938.6	19363	17410.6	18684.4	20597.7	9437	56843.9	25408.5	50333.4	30880.7	53769.9	26301.2	51897	34396.7	4309	10698.7	8646.82	10186.7	9456.53
Gamt	87114.4	91628.8	94679.6	97519.9	112060	129730	111613	137555	3514	10003.5	15534.1	9693.34	13406.7	11472.1	18552.1	12537	19853.5	6558	7796.1	14335.9	12231.5	8294.23	11022.7	17655.1	10686.2	19357.5	7305	0	0	0	0	0	0	0	0	0	127650	125836	142220	116271	159425	137877	167319	130080	2654	6698.68	8349	4249.27	6604.54
Gclc	73796.5	61415.6	69633.2	59996.4	63622.3	66939.2	62758.9	65003.5	7572	18127.3	13112.8	16791.1	15397	12942.7	14303	16323.6	13795.3	17911	12169.7	13737.8	13007.5	15551.8	14758	17627.4	13690.9	17445.5	5427	0	0	0	0	0	0	0	0	0	91605.8	114635	97726.3	107317	89050.2	101595	98088.9	100652	5023	8334.83	12107.8	8778.48	13058.8
Gclm	64725.4	87435.4	78319.4	91178.5	57248.5	80146.5	65078.3	83432.9	3259	31036.7	40106.1	28804.6	45365.8	28131.5	28009.7	30682.6	33102.4	2375	9794.44	22614.9	14293.7	20101.2	17495.9	13112.5	14440.2	14073.2	1541	0	0	0	0	0	0	0	0	0	52768.4	110705	55759.8	104202	66161.7	102037	63142.6	81420	2535	5942.37	12464.3	6524.46	13176.7
Gcnt1	11374	53054.2	14941.5	52937.7	36578.3	12689.7	45217	32274.6	1365	20942.4	14766.3	18708	15463	31461.9	11152.2	32389.4	12237.3	1089	0	0	0	0	0	0	0	0	0	79134.6	38593.3	71354.1	53586.2	83882.1	74807.3	87801.3	73473.2	2933	63554.9	39747.9	54603.1	37458.5	76701.9	39638	71586.4	45402.8	1726	7213.69	6874.07	3939.06	8444.04
Gcnt2	31675.8	32341.2	33156.1	30192.5	44280.1	44446.1	32905.8	44002.8	7287	32618.7	15856.3	32180.4	14236.2	20890.2	18165.7	24732.4	18375.5	5505	8730.21	4665.74	8962.42	5816.54	7829.89	11207.6	8196.5	11177.4	5262	14348.2	47938.8	18197.2	56923.8	23113.5	23328.5	23620.8	28341	8386	53793.2	44977	52635.3	51090.6	50613.6	45327.5	58919.3	53595.5	5355	18447.9	11879.7	19666.7	11515.6
Gcnt3	0	0	0	0	0	0	0	0	0	0	0	0	0	0	0	0	0	0	0	0	0	0	0	0	0	0	0	2502.92	23887.9	2693.68	20756.3	6183.78	25931	5865.12	28843.3	3189	0	0	0	0	0	0	0	0	0	0	0	0	0
Gcnt7	0	0	0	0	0	0	0	0	0	3587.16	5041.08	2626.91	5583.96	5692.27	5733.06	5897.63	9521.08	1807	0	0	0	0	0	0	0	0	0	0	0	0	0	0	0	0	0	0	0	0	0	0	0	0	0	0	0	0	0	0	0
Get3	75912.4	85777.1	81907	73490.1	69986.6	82051.5	68076.7	86136.4	6169	10957.4	16348.6	12486.2	16562.7	15911.1	20683.8	11921.7	20275.9	5295	17231.5	14671	18076.4	14795.7	17955.1	20662.4	17711.8	18792.5	3836	47101.3	1257.36	50216.3	5173.18	67428.2	13770.9	62830.2	8662.76	2389	137111	130251	130650	123513	113526	127385	105400	124188	3923	9087.31	11703.1	7704.19	10124.8
Gfer	106969	79315.4	118904	78211.2	103844	97669.9	108164	93974.5	5296	20108.2	20709.5	31527.2	24205.3	29968.7	27848.1	27487.4	27970.7	3784	14725.7	14324.4	21196.8	11896	22248.7	19609.5	17685.7	20088.9	3324	12911.2	3321.14	12647.4	4044.62	16355.7	3716.11	15846	3279.9	2735	63809.8	71639.5	70367.6	59155.5	92797.9	52657.9	98934	53520	3170	6605.7	7899.95	5212.83	6581.8
Ggt1	35160.9	34847.6	37965.4	33668.1	37059.3	39437.7	38930.5	51234.8	8386	28938	17414.7	29939.9	21484.3	22475.3	22289.4	26816.2	22589.8	4479	25385.3	13022.1	29493.3	9759.01	27063.7	7633.38	25457.4	9189.2	5487	9418.28	9668.41	9270.97	11792.3	16407.3	26418.2	19517.9	21720.8	13838	18959.7	71548.5	17731	58681	20825	82520.5	22342.5	70793.3	10566	6839.49	12156.8	6897.33	11107.2
Ggt5	6085.05	12977.5	7816.49	9288.27	6172.1	21639.5	9925.1	32673.5	1628	8547.39	9627.37	9965.76	13583.8	10617.2	15637.1	14055	15737.6	1561	0	0	0	0	0	0	0	0	0	11513.3	10080.6	12820.4	9135.01	22503.7	21667	24471	20637.9	3692	36980	44251.5	36064.9	44800.5	36913	43672.6	41787.6	43308.6	819	7228.64	8390.15	8364.63	7840.45
Ggt6	0	0	0	0	0	0	0	0	0	0	0	0	0	0	0	0	0	0	4240.39	6536.57	8324.83	5001.81	5798.75	9675.49	5091.34	7521.55	3723	0	0	0	0	0	0	0	0	0	3619.13	34899	1787.98	33889.9	5083.81	44739.7	6267.58	44192.9	3473	4569.45	6297.54	3997.04	8708.05
Ggt7	59648.5	90374.4	66948.1	87044.5	69922.8	90587.3	78806.5	91365.5	8271	15504.6	23713.6	15152.7	22547.3	19113.9	22982.7	16377.6	23497.6	6831	10834	30176.7	16131.5	21628.4	14733.3	28622.2	14406.5	28945.5	5468	0	0	0	0	0	0	0	0	0	21823.6	30940.5	26291.6	24420.6	25991.6	14333.3	43509.7	19760.8	1388	7565.76	9905.81	8851.49	8617.6
Glyat	0	0	0	0	0	0	0	0	0	0	0	0	0	0	0	0	0	0	0	0	0	0	0	0	0	0	0	0	0	0	0	0	0	0	0	0	0	0	0	0	0	0	0	0	0	2010.59	11669.6	5233.75	9292.95
Glyatl3	0	0	0	0	0	0	0	0	0	0	0	0	0	0	0	0	0	0	0	0	0	0	0	0	0	0	0	0	0	0	0	0	0	0	0	0	0	0	0	0	0	0	0	0	0	6829.64	6014.18	4809.87	5629.18
Gnmt	0	0	0	0	0	0	0	0	0	6925.8	7468.87	7560.04	6256.18	7016.61	8511.72	10881.2	8168.71	5984	2630.18	8576.62	11000.5	5891.01	5142.04	1678.32	6415.26	2459.66	4367	27162.9	4775.12	25454.3	2253.88	63677.9	12035.2	69756.8	10486.9	1758	5235.24	68971	5248.33	66549.2	13532.4	95384.2	14152.5	67115.3	1357	5116.77	6013.83	4855.24	4420.45
Gnpnat1	126360	113883	120852	114541	136969	119036	114547	106121	2501	55474.7	34562	52731.3	40725.3	42700.4	32858.3	42503.9	35105.8	2246	16002.6	24932.8	14780.7	26375.1	20531	22196.9	18879.4	25151.4	2173	0	0	0	0	0	0	0	0	0	98987.5	127289	101321	130886	114722	135991	104552	119749	2615	11297	22516.9	13605.9	20478.5
Gns	105435	118017	118203	137711	147048	139369	147308	135131	2360	13216.5	16754.1	13166.6	17897.7	14280.7	16549.9	14974.9	18397.7	12139	10438	16240.4	14011.8	14251.5	14051.3	19726.1	22261.5	19530.6	1517	0	0	0	0	0	0	0	0	0	117027	162379	106181	187809	140349	149553	152165	133522	1984	7144.96	9839.53	5457.91	10553.8
Gpc3	36930	41099.6	43864	35787.7	60004.3	49743	57057.5	51738.1	3650	21944.4	11006.3	17810	11306.5	19268.3	14420.6	19405.6	15396.8	3380	4825.16	1356.85	11519	830.752	5874.24	2039.34	7644.24	2801.91	4880	5833.67	29807.8	6989.06	22344.1	16954.7	8046.97	14273.5	26032.3	82434	79180.9	36996.1	80852.5	39344.2	68261.2	24391.5	64659.4	29886.6	4880	6554.56	3403.22	5201.61	3629.85
Gpld1	41045.9	77701.1	41363.7	70491.5	41157.9	64047.1	47471.7	58596.3	4213	24099.4	22379.7	21878.1	23907	14893.8	20960.6	19831.8	19884.4	5703	15033.1	31767.2	14930.6	31728.9	17433.6	22746.8	23529	27187.2	1969	5740.81	2871.4	3805.72	6080.65	13650.1	17053.5	22822.6	11561.6	1140	92051.3	129263	81333.3	124610	100461	105403	93206	110100	2008	10155.4	11978.8	8253.28	12718.1
Gpx1	100993	97083.9	108977	99270.4	136069	108396	117205	118734	2525	19747.7	24441.9	21830.1	21019.8	22462.7	24295.1	23568.9	20347.3	2344	18130.6	14585.3	18262	15961.9	21982	17684.9	16623.1	16132.3	2486	0	0	0	0	0	0	0	0	0	103579	145008	108152	143640	119109	164409	122514	150556	2522	11284.4	24253.6	13932.4	27158.6
Gpx2	0	0	0	0	0	0	0	0	0	0	0	0	0	0	0	0	0	0	10052.8	6382.02	12871.6	9108.77	6694.29	12014.9	8715.97	11691.5	1557	0	0	0	0	0	0	0	0	0	0	0	0	0	0	0	0	0	0	0	0	0	0
Gpx3	24064.6	38168.7	28745.2	36287.4	76463	36832.1	56131.9	55812.8	1872	15168.1	13377.8	17161.6	12734.2	14435.4	11890	15298.4	16359.4	1871	0	0	0	0	0	0	0	0	0	6890.25	2585.2	6257.46	6893.2	15243.1	20640.6	21395.7	11169.9	1599	19858.7	62770.5	20107	55967.3	24538.3	79671.3	21752.1	72014.2	3708	6401.2	11420.8	6223.01	10148
Gpx4	95860.4	73288.9	107992	79824.1	109147	107597	111461	103117	5569	18544.8	21815.5	22166.3	23325.5	17463	26000.9	26870.8	32134.9	5608	16482.9	20532.6	25238.1	13829.7	31156.1	26828.1	29829.5	24853.3	5572	0	0	0	0	0	0	0	0	0	97270.7	136275	97245.5	124248	110493	131970	107596	108761	5118	8972.48	24656.9	9390.79	20505.3
Gpx5	0	0	0	0	0	0	0	0	0	0	0	0	0	0	0	0	0	0	0	0	0	0	0	0	0	0	0	0	0	0	0	0	0	0	0	0	0	0	0	0	0	0	0	0	0	0	0	0	0
Gpx6	29464	56061.1	29672.1	49268.3	11502.8	43207.3	15937.4	41816	2194	0	0	0	0	0	0	0	0	0	0	0	0	0	0	0	0	0	0	16641.2	4118.93	21502.8	7380.56	18481.5	7051.87	16025.5	8513.4	2418	0	0	0	0	0	0	0	0	0	0	0	0	0
Gpx7	48439.3	68064.3	55511.8	75910.7	83778.7	107227	90366.3	115156	2579	39167.7	34229.8	39172.2	36629.8	41489.8	34040.7	50193.1	41544.8	1296	12431.5	16299.2	11848.1	12264.6	13738.6	17846.6	15958.9	20576	1801	0	0	0	0	0	0	0	0	0	71901.1	84900.8	82524.5	79497.2	104879	46172.8	105788	61286.2	2036	15013.8	12074.4	14731.5	10803
Gpx8	53960.4	41684.6	45664	30599.3	51852.4	29613.2	39373.9	31321.3	2381	34489	22014.7	40206.6	31945.9	32074	17558.7	30219.9	21877.2	1317	0	0	0	0	0	0	0	0	0	8682.31	32558.1	11386.8	25263.6	11624.3	13777.1	9579.46	13515.2	2729	122878	40386.2	108080	40839.4	79215.5	42270	65992.3	49914.7	2370	24098.6	13110	25827.8	11583.4
Gsr	66348.6	51870.3	65915.4	52115.7	61934.9	52935.9	60752.6	57299.8	3320	32557.9	20767.9	27443.1	19609.8	21185.5	20283.4	22613.2	19771.6	2564	14353.5	18176.5	14374.1	17353.2	16084.3	17620.6	13149.5	16079.4	2106	0	0	0	0	0	0	0	0	0	119278	147341	131331	141050	128134	110990	124929	89136.2	1105	10075.2	18834.9	9992.17	18925.6
Gss	89465.7	121119	96256.7	111689	120174	114809	126514	133887	1659	18480.2	24060.8	16040.9	26844.7	17438.7	24076.2	20621.2	22900.6	1818	13172.8	13721.8	12212	11924.5	12493.5	19052.3	12820.2	22360.4	1813	0	0	0	0	0	0	0	0	0	98421.3	118278	105437	114441	123310	125357	120761	109725	1808	8500.59	9502.12	8945.42	8884.13
Gsta1	0	0	0	0	0	0	0	0	0	0	0	0	0	0	0	0	0	0	0	0	0	0	0	0	0	0	0	2766.86	17291.7	2868.99	14114.9	7883.38	30119.3	5105.44	29322.9	3779	0	0	0	0	0	0	0	0	0	8954.75	5015.35	6172.06	6208.91
Gsta13	0	0	0	0	0	0	0	0	0	0	0	0	0	0	0	0	0	0	0	0	0	0	0	0	0	0	0	2470.85	10884.9	2093.42	12267.3	11933.5	24662	10590.2	10795.6	2155	0	0	0	0	0	0	0	0	0	8354.59	2142.23	4282.16	3265.42
Gsta2	0	0	0	0	0	0	0	0	0	10391.1	7714.63	8781.68	4891.38	9897.84	7284.13	17631.6	9496.13	1187	0	0	0	0	0	0	0	0	0	5118.58	23868.3	5930.5	24405.5	7782.68	39808.5	10328	40245.8	5911	2753.19	27421.8	3880.38	64316.5	2366.89	32913.5	2287.75	65985.3	1760	6037.4	6709.67	5638.11	9058.86
Gsta3	0	0	0	0	0	0	0	0	0	0	0	0	0	0	0	0	0	0	0	0	0	0	0	0	0	0	0	0	0	0	0	0	0	0	0	0	0	0	0	0	0	0	0	0	0	6805.11	10058.1	5125.21	9903.86
Gsta4	26949.4	66282.6	25078	48390.9	55135.9	40534.1	38983.4	38052.8	1752	0	0	0	0	0	0	0	0	0	0	0	0	0	0	0	0	0	0	0	0	0	0	0	0	0	0	0	77296.6	30228.4	78904.8	40756.9	55136	24140.3	56010.1	58369.7	2245	9744.98	6963.09	10382.7	8918.11
Gstcd	84750	86969.2	82969.3	69294.3	54452.1	44067.8	49719.7	44953.1	4211	42923.5	24191	41128.1	27355.2	19497	17894.4	26580.7	19149.6	5745	25029.2	12224	16991.4	12642.4	32024.2	12809	34069.2	15348	1689	0	0	0	0	0	0	0	0	0	88809	60236.5	85793.2	64658.9	66359.7	58660.8	60704.4	58606.4	3913	11354	8220.3	10277.3	8767.85
Gstk1	31971.4	47501.2	27067.7	48118	48272.8	42857.7	42735.1	48941	2360	21717.1	19641.1	18674.7	20947.4	15393.5	14693.3	20624.7	14339.6	3115	0	0	0	0	0	0	0	0	0	13393.4	15025.7	17239.5	12814.4	25336.9	17447.6	21905.5	21409.6	2348	63686.9	114774	57662.7	107735	64742	121289	59556.7	110638	1407	10469.6	14531.1	10240.9	13124.7
Gstm1	44900.8	60718	46761.5	60070.1	58656.6	52570.9	60485.7	63870.8	3905	19158.5	19669.2	20359	16825.2	19201.5	15975.4	21386.4	18163.6	4777	9832.04	12396.8	9874.54	11308.1	11204	17525.3	11718	17252.4	5905	0	0	0	0	0	0	0	0	0	50047.9	66612.4	40760.7	76611.9	40013.6	74402.6	44234.4	79022.6	3691	9622.29	12944	10661.7	12706
Gstm2	0	0	0	0	0	0	0	0	0	5525.19	4445.29	4794.12	3907.03	7188.64	4499.07	9234.94	3948.47	3509	0	0	0	0	0	0	0	0	0	693.98	7579.24	1689.7	7745.73	6167.27	22230	6115.55	16438.3	2335	17339	32501.1	14762.5	27201.4	22086.2	25250.7	22934.9	33131.3	2449	7963.08	6378.86	11038.7	8118.99
Gstm3	0	0	0	0	0	0	0	0	0	0	0	0	0	0	0	0	0	0	0	0	0	0	0	0	0	0	0	7209.09	7260.29	7314.08	16284.8	11851	20821.2	16020	15828	3192	0	0	0	0	0	0	0	0	0	0	0	0	0
Gstm4	49971.3	61983.3	55542	64836.4	82986.3	84719.3	74820.4	79513.4	2655	19962.4	13986.6	20322.8	15386.9	20604.7	15388.3	22506.2	16627.2	3684	9995.87	9539.26	13744.9	8635.71	9215.03	14867.4	12737.9	14084.9	2564	0	0	0	0	0	0	0	0	0	69818.8	75361	72722.5	76415.3	74061.3	81727.2	82157.2	76193.9	2097	11945.5	12275.7	11030.1	12001
Gstm5	71171.3	88511.1	69086.5	81635	73973.9	81531.1	69726.6	73384.9	3288	20259.1	24949.9	20579.1	20761.5	13672.7	22373.1	21423.8	23171.5	4691	10712	11425	14159.7	9876.68	13561.4	16245.2	14112.9	14941.7	4669	0	0	0	0	0	0	0	0	0	110810	118051	110975	111111	111949	116869	107593	122995	1751	8292.07	12202.1	8177.13	10977.1
Gstm6	13691.1	10977.9	14646.4	9548.89	9432.97	11097.6	4270.51	13289	1673	7775.1	9535.54	7725.38	7118.52	6147.15	8271.79	7301.22	7968.83	5287	7009.86	10800.1	10417	13413.9	6945.49	10191.8	8682.63	12741.7	6946	0	0	0	0	0	0	0	0	0	0	0	0	0	0	0	0	0	0	7942.77	5950.18	7105.68	5357.73
Gsto1	80937.3	86969.1	86550.3	86049.9	90797.6	93242.8	95631.1	90596.3	5445	25394.9	26065.6	26039.5	28618	25740.3	23333.2	31744.9	25056.1	5257	20347.8	14658.9	15617.2	15726	25288.6	22849.4	27414.1	23206.7	4338	8830.29	2210.79	9065.49	1379.45	14191	2549.07	17585	4216.22	3960	102166	88085.9	100227	103978	108634	76169.1	112843	94089.2	4081	13280.8	11855.5	14599.1	12198.6
Gsto2	79790.8	89237.6	79062.4	85952.9	85569.3	91425.9	99073.4	95823.4	1779	24601.2	27502.5	25929.4	27264.2	31885.9	21200.7	34293.8	25779.8	1635	30089.8	19011.8	20537.1	20901	36865.5	33348.6	42038	32285.3	1373	6778.76	25286.6	7911.08	29649.7	15549.5	45938.1	18187.7	39874.7	4458	93094.9	91531.2	98080.6	115340	105454	96797.5	117605	119028	1405	11332.3	7238.73	8689.67	6962.21
Gstp1	45394.4	84804.2	41849	82416	146932	99358.4	109499	109392	3172	14855	24377.9	19019.3	22747.5	27448.7	24457.4	33099.3	28901.7	2113	9027.27	25236.6	14110.9	19191.5	24611.8	23261.9	23503.1	22785.4	2125	0	0	0	0	0	0	0	0	0	51498.7	75593.7	58646	69702.9	125417	69551.2	125261	55429.1	3067	11128.7	11343.6	9114.73	9713.26
Gstt1	30966.7	74702.1	34954.6	73442.7	60668.7	72791.2	48380.5	76255.5	3682	16395.5	19638.2	17341.9	20856.2	13439.9	18620.3	23446.8	23289.4	3354	10865.2	25687.7	9538.11	26124.5	9544.92	12541.8	11082	14547.6	1889	83750.8	15402.4	76413.6	20873.6	63963.6	33129.8	68363.8	35065.7	4639	69120.6	119904	58624.8	125108	60966.9	119888	65896.1	137385	4451	11379.8	19645.8	8337.78	20171
Gstt2	30291.1	52943	25915.8	51092.7	52651.6	51563.1	46098.4	53710.3	2442	10493.3	13873	15229.6	12998.9	20418.6	13721	21511.6	15182.9	2167	4880.07	8016.73	10936.7	6492.46	10344.3	8998.6	8978.86	8587.37	1664	82443.1	5963.6	66076.3	8770.63	81627.4	19110	82853.9	15911.2	3166	52783.8	128001	53768.4	137048	71047.5	133948	69316.6	131729	3182	7112.5	22397.7	7260.59	21354.2
Gstz1	168608	139034	186115	161085	158797	156585	183283	141208	2392	29193.6	39610	26376.1	42102.1	37628.1	34458.1	32295.7	40276.4	2365	28951.9	23000	30433.1	12424.7	43480.5	35280.3	45856.1	39950.6	2371	0	0	0	0	0	0	0	0	0	91077.5	116149	88774	111331	100837	127505	84090.1	120780	3701	11136.9	25574.2	7075.03	24541.3
Guca1a	5236.6	19428.2	8268.14	18253.9	21463.3	21177.5	24907.8	36465.2	1758	13590.3	11421.3	10147.3	7489.24	10680.4	15440.9	13394.6	15245.7	1046	0	0	0	0	0	0	0	0	0	67451.7	40449.4	59351	53386.2	40521.7	69152.9	39179.9	67675	7170	18286.4	45387.3	13751.2	45448	33433.8	29835.8	34164.9	40198.5	1958	9010.58	8039.17	7977.23	7265.64
Gusb	47903.9	70197.4	59226.7	69486.7	126248	113169	95120.9	105348	1711	19266	30053.6	25077.4	26640.2	22310.8	33495	34301.5	34511.6	1192	8534.67	13423.3	12030.9	12850.9	16419	21013.8	18352.3	16313.5	1194	11074.6	1197.02	8860.26	6765.33	25891.6	3086.52	25354.1	6451.28	1172	93614.7	122184	93201.5	120345	131648	124432	131423	85604.7	1410	6980.57	14072.8	10076.6	13235
Gzmb	0	0	0	0	0	0	0	0	0	0	0	0	0	0	0	0	0	0	0	0	0	0	0	0	0	0	0	2640.41	17908.4	2491.56	14130.8	4798.89	30352.4	7972.31	27202	3888	0	0	0	0	0	0	0	0	0	0	0	0	0
Hagh	93721.5	107875	101999	102687	120259	106792	117602	108025	4822	15781.5	24758	16918.9	23661.2	26000.5	24317	27237.3	28601.5	4147	7586.56	9859.14	11123.2	8388.63	10873.1	13143.3	12692.5	12242.6	5428	4787.27	2557.99	2983.61	2680.02	14562	6806.15	15273.2	5187.18	2458	113832	137080	121378	133134	143901	147378	139790	138705	4184	6028.66	11019.6	6373.86	10869.1
Hars2	111056	85162.7	116681	84112.2	91932.4	79851.3	85420.6	72362.6	4971	34536.7	36931.5	33914.2	41709.4	32386.8	39868.1	33338.3	40535.9	2647	11612.1	19996.2	13957.8	15719.2	23076.9	29014.7	23797.6	23685.2	2037	0	0	0	0	0	0	0	0	0	179018	142909	160512	149038	146627	169693	139520	148406	2686	11120.4	22788.3	13589.7	25674.4
Hgsnat	102104	92984.1	99753.4	118591	108800	141578	116215	129863	2114	33792.5	31510.5	29152.3	28704.4	32012.8	35338.4	33050	33828.1	2114	6849.7	8394.05	8283.73	5916.37	21693.5	10213.1	29832.2	10984.5	2502	0	0	0	0	0	0	0	0	0	99904.6	142636	95142.3	143656	105851	120502	99088.7	121571	2116	8153.34	15912.9	6752.5	15542.6
Hmgcr	95217.9	85498.8	92956.3	78959.8	67137	76260.7	65242.1	70926.8	7445	21463.2	21580.1	18327.1	23921.8	16058	20382.5	18599.1	21591.1	9601	33468.8	25800	33703	21444	47137.3	29008.9	49896.2	31212.8	3659	0	0	0	0	0	0	0	0	0	106836	109907	110202	112674	106792	99759.1	93037.2	91405.7	3753	12635.9	13113.6	10760.6	12919.9
Hnf4a	0	0	0	0	0	0	0	0	0	0	0	0	0	0	0	0	0	0	0	0	0	0	0	0	0	0	0	7120.04	20846.6	8215.81	21854.4	18471.3	36091.4	18711.6	32491.3	9026	8281.3	56535.2	4491.19	50715.9	8805.64	86394.3	6414.05	64201.6	5964	4577.2	10418	5872.57	8752.51
Hnmt	44280.6	76055.5	41999.9	68220.6	53092.6	56852.4	40494.1	52151	2393	42695	25376.6	36326.2	29799.2	19617.7	19775.3	23949.7	20297.2	2107	9922.23	11012.4	7134.79	17999.8	9594.61	9207.16	10352.5	11310.5	2238	0	0	0	0	0	0	0	0	0	33999.2	60417.8	28466.7	74774.5	29936.6	76798.9	26173.4	105075	2142	14687.2	17370	14165.3	19987.2
Hnrnpa3	127437	97169.6	118124	99574.8	86588.7	100286	109472	90771.3	3770	38392.5	30075.4	36931.2	37992.4	28961.1	33111.8	34519.1	39666.5	2883	50514.5	31482.3	46937	24102.4	67515.5	37500.1	67250.4	37690	2301	2280.84	1508.81	1246.59	1443.31	15156.1	7742.38	18094.4	8708.19	1383	115997	116096	110272	125733	119485	134902	110813	115871	2830	8326.02	12763.3	7492.06	12599.7
Hpgds	7273.72	13583	8029.5	12175.2	8006.68	14855	9393.26	16416.4	1279	9979.66	9217.91	11797.2	9436.82	19766.6	7817.27	15448.5	8686.79	1976	10433	1671.84	8957.03	4044.85	10033.1	4160.49	12342.5	1736.96	1122	3381.59	37430.7	5543.27	30096.9	7427.26	19896.9	7505.34	20384.3	2947	0	0	0	0	0	0	0	0	0	16196.7	7415.24	15770	11661
Hs2st1	56115.3	48335.3	57411.6	48976.6	44651.7	41832.9	49503.5	52163.8	7957	11775.3	13258.8	13727.3	14229.5	12630.2	12491.7	14006.7	13068.7	37627	13573	9117.48	12590.4	11631.9	14774.3	12857.9	14656.8	13011.8	18353	0	0	0	0	0	0	0	0	0	150849	154773	152846	146189	139772	143279	132425	120798	4827	10692.1	10524.7	10207.4	10865.5
Hs3st1	24680.8	79506.6	25130.1	62476.3	26013.2	28402.6	20653.9	32260.5	23902	15421.1	22677.3	15178.1	24373.4	11185.9	15600.2	13628.5	16240.5	23932	7371.45	19793.7	7902.97	25469.4	8079.14	10389.5	8653.78	10789.1	25041	12325.4	4210.07	16363.7	5992.33	20957.7	7298.12	20903.5	7988.01	5347	103578	84785.3	96791.6	96557.8	77119.1	64296.4	72858.5	64607.5	2859	8163.55	9766.82	8553.84	11626.2
Hs3st2	47531.6	49936.3	56907.5	41411	70335.7	71839.3	66491.3	74248.3	5170	16178.5	13900.9	14819.9	12992.3	16210.5	18945.7	18716.8	17477	5187	6797.39	6169.4	9252.05	5729.37	7355.76	11963.8	9486.34	10501.9	11932	50308.1	26347.7	43324.3	30452.5	50247.6	22072.6	48510.1	24018.4	10507	0	0	0	0	0	0	0	0	0	0	0	0	0
Hs3st3a1	22923.5	20475	26024.6	24351	60125.1	39132.2	60311.8	45304.6	5260	17810.7	6906.21	17541.5	6967.14	21971.5	12892.2	23487.5	10928.8	5310	8832.61	3361.92	10863.8	2263.38	11224.3	4901.29	10926.9	5287.41	5919	21442.2	37140.8	22894.9	35696.6	27250.8	32424.5	26491.6	32750	48097	75735.9	101185	83678.2	79866.9	80425.5	52728.4	83668.5	63148.5	3658	15151.3	9955.82	13247.3	9176.45
Hs3st3b1	15951.8	11085.5	17000.8	14352.3	42844.3	16892	33216.6	23304.8	12448	15674.5	7070.15	12845.1	8498.07	17337.9	10928	20586.9	12894.3	9816	11361.3	3444.85	11970.5	1784.22	12729.2	6703.29	13545.2	7502.07	3377	38998.8	40909.4	36009.1	41689.9	41348.4	49252.4	40010.9	50068.5	38585	46272.9	56281.5	43639.3	50676.4	49840.6	45182.1	50190.1	55194.2	9339	9184.14	5216.98	11759	5236.8
Hs3st4	23735.3	27082	27162.6	27723.3	40985.4	39802.4	35049.1	42857.5	8513	11207.6	10483.2	11827.3	10210.6	13262.2	12510.6	14696.9	14782.2	8260	12284	6306.6	9573.55	9056.48	10622.7	9271.4	9833.49	9082.32	19729	41558.2	31730.5	37997.5	29704	41171.9	18928.2	40267.4	22137	12791	32411.3	8509.88	32572.6	9526.51	28197.4	4795.63	40362.1	7150.05	2998	8225.79	2034.15	8198.25	2342.48
Hs3st5	54409.3	59163.1	59475	60855.9	49339.5	38771.6	49163.7	39649.5	7641	20003.6	17281	21970.3	16093.5	15726.7	10357.7	18438.6	10532.2	11912	14135.7	9916.03	11016.4	10098.7	13524.2	7203.81	12110.4	6918.14	6441	24735.6	10572	26350	11275.5	26856.2	22425.1	30278	25125.6	7054	101857	17014.1	106832	18307.5	77826.5	11436.8	88141.7	11304.3	2815	7882.62	2812.71	9195.89	2944.45
Hs3st6	9441.91	34230.6	12112.9	41888.8	33965.3	80113.1	33124.9	115230	1919	8121.78	3831.8	8769.44	8236.18	8251.46	16645.2	21284.2	12671.6	849	0	0	0	0	0	0	0	0	0	147588	36053.7	121973	45548.3	130749	49162.2	128261	58359.9	8562	62934	68370.8	62491.3	69077.3	77000.1	43859.8	78376.7	50718.3	3011	9962.32	6590.53	9434.89	6257.85
Hs6st1	36976.5	57240.6	40014.9	57112.6	47037.7	54189.1	41910.1	54317.7	11335	14877.4	19130	14598.7	20542.5	13702.5	20196.6	16273.2	20967.5	20612	8624.61	12274.9	11378.2	10066.3	12292.7	13315.9	13451.8	12299.9	18373	0	0	0	0	0	0	0	0	0	44336.9	87638.3	40886.4	82812.3	48348.2	92128.1	48163.2	84093.7	13413	6902.93	15846.4	5782.02	14879.8
Hs6st2	82846.8	68402.5	88479.3	70514.3	78618.1	69626	79025.3	71696.2	5076	23270.4	16668.2	22365.8	14570.7	16479.7	13110.2	20408.5	13252.2	5909	14924.3	9564.74	14759.8	5614.43	14493.7	6961.03	15987.7	7958.22	4280	4303.12	26112.1	5414.34	19520.2	17601.2	4065.51	13154.4	26684	48641	97593.5	71165.8	91401.8	64330.6	108737	35014	103548	35028.5	2714	8702.89	6490.64	8674.02	5704.01
Hs6st3	26883.5	40182.5	30197.9	40275.3	45737.3	43885.3	39834.5	48016.4	9645	13808.6	14583.5	12922.9	14746.6	18087.3	14071.7	18143.5	14707.1	14483	8639.86	6196.05	8291.04	8551.81	10132.5	10678.8	11150.8	10299.5	20939	19797.5	10286.2	22426.5	10194.8	26578.7	14131.8	25235.2	16112.8	13659	105817	126872	100860	108689	119531	52507.5	117851	59727.3	2892	9450.66	2700.89	8191.13	3486.54
Hsd11b1	0	0	0	0	0	0	0	0	0	0	0	0	0	0	0	0	0	0	8334.82	13790.7	8827.96	17507.4	10105.5	12908.9	10773.8	12152.7	1728	0	0	0	0	0	0	0	0	0	0	0	0	0	0	0	0	0	0	7883.44	3437.87	11296.2	3880.95
Hsd11b2	13621.3	19005.7	14979.6	21523.6	35404.4	40054.6	31588	43169.9	4319	8915.99	9892.26	8770.5	9221.22	8870.93	11441.7	11822.2	10807.5	6842	6758.39	4983.91	11926.1	2819.86	7088.11	5938.12	7315.5	5503.35	4894	24932.4	2837.7	23185.9	3097.2	44937.4	8509.75	44801.2	7032.97	5598	64449.5	45499.3	68665.2	43388.4	64197.8	29436	62790	29696.5	4412	7587.61	6045.3	4952.34	5728.19
Hsd17b1	35111.7	33058.2	41103	37632.5	44360.2	55631.8	50475.6	56475.1	9987	11103.7	11628.4	12376.8	10862.5	13299.2	16019.7	12142.9	15851.1	4974	19388.5	17884.1	22610.5	14727.9	20238.8	18474.4	20934.2	16557.2	3135	97684.9	5407.79	76726.3	6402.88	107998	32822.4	104365	23242.7	4457	65724.3	93522.5	62929.4	81540.7	77831.2	93918.4	83524	81259.6	4109	5727.88	9905.51	6216.87	7819.29
Hsd17b10	106718	87083.5	104972	101177	110284	87903.5	98316.6	77395.6	1031	25473.5	21881.3	24522.3	28493.2	22050.7	19495.3	29765.7	22115.9	1011	2047.47	2200.76	10211.5	2234.55	5144.89	1705.88	5837.17	1371.46	930	17354.6	26519.7	15190.3	21327.5	37672.8	1706.17	28764.1	29293.6	4429	123208	98174.4	112553	104225	87644.7	116465	89352.9	97630.9	1012	13258.1	21712.6	13918.6	18348.3
Hsd17b11	32238.1	58130.3	33444.8	49898.2	47035.5	40157.7	34460.8	40574.2	4829	18189.5	16663.5	19479.7	17265.2	16927.2	12750.2	20286.4	13187	4612	10976	21052.4	7842.93	22158.4	9197.82	13214.8	9805.01	14150.6	2373	12335.5	5073.36	16004.1	3605.14	17177.6	3895.07	20172.1	1946.03	3108	112021	111347	104474	111810	77976.2	116304	78025.9	107582	3145	10941	13868.5	15501.6	12630
Hsd17b12	44293.4	48975.9	40370.5	44779.2	31558	38399.2	37095.5	37951.7	9883	12763.6	13514.6	15074.1	15014.8	15849.1	12644.9	15985.2	13039.5	15051	24869.6	11524.3	18218.4	15817.4	19962.4	11176.6	19984	11732.9	14929	0	0	0	0	0	0	0	0	0	145271	135474	138568	128553	129219	126397	114932	109005	2505	9655.35	9100.31	7605.56	9489.79
Hsd17b13	0	0	0	0	0	0	0	0	0	0	0	0	0	0	0	0	0	0	0	0	0	0	0	0	0	0	0	0	0	0	0	0	0	0	0	0	0	0	0	0	0	0	0	0	0	0	0	0	0
Hsd17b14	66145.4	86153	70712.2	99468	76178	125567	107459	126616	1215	17551.6	22503.9	18698.7	24308.5	20736.7	23144.2	24575.1	22530	1192	25153.5	34399.2	25927.3	36654.2	25934.6	33111.3	32609.7	43444.5	1213	0	0	0	0	0	0	0	0	0	40131	34578.8	36716.7	43725	55254.8	58022.6	59710.4	58812.7	2368	6447.57	12350	9961.34	12272.2
Hsd17b2	0	0	0	0	0	0	0	0	0	6383.41	6960.46	6528.51	6223.06	16566.7	13289.1	15099.5	11089	1397	0	0	0	0	0	0	0	0	0	6691.94	26845.8	5603.06	24667	17881.4	45200.6	21082.2	49689.7	1577	0	0	0	0	0	0	0	0	0	8121.35	11601.1	6867.61	9721.67
Hsd17b3	0	0	0	0	0	0	0	0	0	15414.5	4140.8	15863.5	4280.97	19371.9	4570.15	15068.4	5715.82	1716	0	0	0	0	0	0	0	0	0	9777.59	45166.5	13307.2	34599.2	12144.8	49464.5	12969.1	50807.3	2458	0	0	0	0	0	0	0	0	0	6644.51	6154.47	6846.75	7162.32
Hsd17b4	51325.9	65310.8	55857.2	63858.6	71965.4	70144	54975.6	55659.6	3505	17594.8	15561	16682	14950.6	12970.2	12834.8	14385.1	14545.9	8065	7732.28	10467.3	9145.5	6873.53	14617.2	20308.2	20726.2	16191.1	1445	0	0	0	0	0	0	0	0	0	73778.4	89004.1	63956.7	81859.5	76929.4	73458.5	71486.2	72332	2707	8093.14	7224.82	7150.44	8590.84
Hsd17b6	0	0	0	0	0	0	0	0	0	0	0	0	0	0	0	0	0	0	9939.56	2429.58	10335	2800.19	8961.76	4482	10144.1	3642.07	1707	1055.44	26405.9	3076.13	19063.1	5840.55	21840.4	6701.07	18755.2	2109	0	0	0	0	0	0	0	0	0	0	0	0	0
Hsd3b1	0	0	0	0	0	0	0	0	0	0	0	0	0	0	0	0	0	0	0	0	0	0	0	0	0	0	0	2754.77	17613	2898.89	13836.2	5299.39	18869.3	7318.97	13689.1	2413	0	0	0	0	0	0	0	0	0	5491.62	1228.33	8446.92	1342.23
Hsd3b7	2672.24	15120.3	3692.37	17072.8	10215.5	25457.6	7722.63	27134.2	5622	3638.76	9888.63	5426.14	8999.16	6062.83	10348.2	6071.73	10659.9	8482	5253.26	26848.9	8079.84	21267.3	5949.58	12860.5	7551.35	12886	8534	0	0	0	0	0	0	0	0	0	13916.1	44721.2	16970.4	47513.9	29881	54644.8	27142.6	53541.9	2157	6078	7031.93	5687.52	6928.44
Hsdl1	87617.1	81686.2	102187	86188.9	109214	110080	105534	101089	4556	14128.2	16332.9	12377.8	16345.1	14108.5	17226.6	15755.2	20811	7734	14184.2	13193.4	15656.2	7283.77	21084.4	20059	19704.8	19865.8	2912	0	0	0	0	0	0	0	0	0	73074.7	94544.2	77969.5	95522.9	89962	86145.5	98419.7	79359.3	4465	6791.77	7375.76	7015.48	7486.28
Hsdl2	150322	129477	142672	128087	138709	98181.7	121312	102182	2478	43766.6	34852.6	39191.5	44286.4	28993.8	28998.1	37592.4	26871.4	2478	23911.4	21319	18346.6	20101.7	24835.2	17282.3	26472.8	20532.5	1930	0	0	0	0	0	0	0	0	0	145689	110086	136454	110709	111853	112178	115881	108639	2489	16138.9	24202.4	18147.1	28014
Iapp	0	0	0	0	0	0	0	0	0	0	0	0	0	0	0	0	0	0	0	0	0	0	0	0	0	0	0	0	0	0	0	0	0	0	0	0	0	0	0	0	0	0	0	0	0	0	0	0	0
Ids	47055.5	61262.6	45713	55738.6	39128.2	37611.1	32580.2	41984	4188	28496.5	21536.6	25815.5	23737.5	13737.8	15502.1	15627.7	16813.7	4224	10250.3	8503.91	9159.09	12132.8	9907.59	8336.08	10586.5	9367.85	3147	0	0	0	0	0	0	0	0	0	46176.8	49287.9	43897.2	46304.4	41613.9	48094.6	38452.4	52624.7	1262	5738	7556.93	6977.78	8031.06
Igf2bp1	84428.1	4267.37	90541	6020.94	101202	11432.4	92352.8	16831.6	9606	13986.1	2755.25	14056.6	3118.81	12106.7	3677.09	15726.8	3064.85	6885	18577.9	1204.43	17921.9	979.54	18316.7	1300.27	18502.3	1613.81	7594	4320.22	44094.7	5593.59	39694.7	7014.31	36615.6	7983.4	36429.9	30265	62162.4	9682.94	69221.7	6136.13	71169.9	8212.58	77260.6	4849.74	9244	10442.1	2020.12	12380.8	3122.5
Igf2r	73807.5	88628.7	77141.2	83351.4	93863.9	91528.3	107928	89326.5	4553	13281	11771.9	12280.1	11500.2	10379.8	10850.3	12390.5	11291.7	13153	6794.63	13733.6	8378.58	12107.6	7900.63	6328.58	9649.35	6275.51	16494	0	0	0	0	0	0	0	0	0	63264.1	52681.8	63380	56886.9	60785.9	46819.7	58857.6	49334.5	6813	6042.81	7137.1	7662.97	6615.04
Inmt	0	0	0	0	0	0	0	0	0	8336.68	6827.32	8946.68	6349.92	14510.9	12141.3	8955.06	11457.3	4396	0	0	0	0	0	0	0	0	0	12257.8	11499.6	12868.2	13623.2	17528.8	23152.2	18851.1	26356.4	6856	2179.35	64170.5	1893.56	59389	2725.34	87459.2	1284.32	50642.5	3028	6962.9	13361.6	5429.15	11394.9
Ints12	84750	86969.2	82969.3	69294.3	54452.1	44067.8	49719.7	44953.1	4211	34094.3	19124.6	30277.9	21024	14533.9	15487.1	20402.1	15667.5	6566	25029.2	12224	16991.4	12642.4	32024.2	12809	34069.2	15348	1689	0	0	0	0	0	0	0	0	0	88809	60236.5	85793.2	64658.9	66359.7	58660.8	60704.4	58606.4	3913	12359	11165.3	12129.1	12585.8
Kat14	146196	109050	146066	114126	107481	99202.6	106115	88771.4	2061	17902.1	19810.3	20156.1	19921.3	12365.6	16289.7	16679.6	19829.1	6398	7698.28	12173	9176.34	13556.4	9473.84	11056.4	11076.8	11411.8	7435	0	0	0	0	0	0	0	0	0	146301	119072	139147	123721	125491	120154	110332	106534	1865	19808.6	23193.3	15133.9	27176.6
Kat2a	25175.9	34600.2	31668.1	37343.3	41011.1	64352.3	44761.3	71044.4	5019	9548.43	12004.3	9021.65	11094	9783.74	19443.4	10836.1	18980.6	6036	7192.63	9505.96	7860.28	7303.68	9342.62	15458.7	9432.38	15487.8	5988	0	0	0	0	0	0	0	0	0	30143.6	41666.2	33886.9	39023.9	48946.5	43496.2	55942	35770.8	4027	4243.89	4485.26	5555.77	3941.94
Kat2b	71818.4	79299.4	73616.6	75461.1	59465.6	73666.1	59987.6	72975.7	5842	32115.6	20589.4	27038.3	15900	21683	14862.1	20105.9	15109.9	7133	12560.3	26653	10292.8	36340.3	13753.8	10429	13728.7	10202.4	8907	0	0	0	0	0	0	0	0	0	106832	130791	108153	129000	103246	110594	95428.9	109922	4776	5726.26	9726.86	6849.17	10776.3
Kcnab1	16157.6	57222.7	16941.2	51710	22525.1	33749.1	18181.9	34801.5	15268	10122	17322.4	10507.5	17182.5	9096.27	12862	10329.2	12088.5	30600	6200.98	16728.3	5316.75	24489.1	5422.14	11601.6	5805.96	10652.8	34988	23496.3	9725.86	26420.3	13859.3	28657.9	15527.3	31147.4	14276.3	6216	71323.6	4579.73	66878.9	9130.01	41476.3	3825.44	37792.5	6621.32	2491	6632.68	4056.69	7618.49	4538.39
Kcnab2	9472.51	18021.4	9368.22	13964.4	20358.6	20465.9	22852	29266.3	3678	6050.19	10305	7077.53	9323.63	7985.13	16324.1	9433.99	15248.7	25182	7515.94	10601	11255.2	7910.73	8696.31	17696.4	10829.4	17953.6	32058	6658.11	1097.71	5926.53	4277.67	24433	3658.6	30086	5158.17	2395	0	0	0	0	0	0	0	0	0	6741.42	2305.39	5778.54	2429.86
Kcnab3	51126.7	64076.1	51131.9	56642.3	71828	75720.9	64367.9	71105.9	10173	10985.9	15864.6	12884.3	16439.8	15264.9	15792.2	16401.3	17397.1	10052	17448.5	17981.4	17805.6	14586.1	16172.2	20820.7	18272	19192.2	8178	13159.1	0.49	10792.1	2304.02	23662.4	2216.68	27033.6	1989.59	2831	61022.5	56909.2	64303.7	59300.5	77889.9	60451.9	80431	62983.8	7798	6800.52	8151.13	7214.1	8192.67
Kcnj11	20470.6	82295.5	23582.8	79206.7	30798.1	95506.8	35321.6	97508.3	6277	10794.9	19837.9	14535.4	19188.8	14164.2	22601.3	16325.9	22277.8	6383	8645.65	25210	11507.1	18191.6	10056.1	20643.2	13692.7	20702.8	6158	8811.03	3689.69	8606.39	5349.3	17131.8	12353.1	17673.2	9491.83	5402	0	0	0	0	0	0	0	0	0	3563.22	2873.2	3026.49	3442.61
Kyat1	102659	100841	116046	105802	125810	100504	119102	103669	3030	19093.5	22114.8	19505.1	23306.5	21248.5	23765.3	27060	24246.2	2984	14740.2	16700	13336.3	11393.3	17574.5	18197	24056.4	19335.9	2266	0	0	0	0	0	0	0	0	0	88714.8	110386	91158.5	103119	93357.1	118628	93195.2	95877.8	3258	7828.57	10591.6	6836.45	10003.4
Kyat3	63481.3	107198	69240	105944	72842.7	82913.5	83623.8	73893.8	2824	30514.6	31257.8	31754.3	34010.6	24003.3	23170.1	34901	25367.7	3058	15417	11230.7	14349.7	8608.08	15480.2	18788.7	21164.4	20478.8	1257	20696.4	6820.44	25199.4	5136.32	27570.5	12985.6	31765.4	13134.1	4736	98287.6	97005.4	98785.5	100743	79718.2	96301.8	71947.6	112441	3242	19223.7	24898.4	17779.7	26538.3
Ldah	128052	101435	117926	109400	88104.7	110357	115638	114276	1018	26403.9	19146.7	24616.5	21587.2	17295.2	17415.6	21095.9	17668.8	4280	0	0	0	0	0	0	0	0	0	0	0	0	0	0	0	0	0	0	125539	131996	148369	143493	129097	113068	116536	85216.1	978	9747.59	9440.39	8468.03	10258.1
Letm1	115640	127319	125415	130188	177698	152496	145270	149528	2586	19060.3	20683	19844.2	18564.7	21585.8	23737.3	21871	23150.9	5567	10505.3	10476.8	12255.9	8219.04	14376.5	17877	15950.1	16221.9	7521	7422.68	14828.1	7238.62	20467.8	15729.7	28874.9	14614.7	28854.8	6061	102002	171778	108497	158972	137895	136467	146698	136234	2517	6916.7	10222.3	8372.42	10831.8
Letm2	115228	89393.8	117851	98945.4	103618	96366.5	100986	93120.1	2588	18330.6	18009.9	16630.8	16491.1	12574.7	14682.7	19948.1	17516.9	5802	34294.3	37075.8	32337.5	31651.4	42843.8	35881.5	50341.1	36188	1812	0	0	0	0	0	0	0	0	0	108337	125730	99380.9	119705	136642	129748	136976	111883	1776	8298.37	11735.4	5019.62	11288.1
Letmd1	146130	111891	164455	112794	153867	126447	149386	116093	2774	26791.9	24749.7	26651.7	22238.2	20955.5	35222.3	30522.4	31349.2	2259	14059.9	14224	18923.2	9668.83	24747.9	15668.3	22439.5	21663	2225	0	0	0	0	0	0	0	0	0	116850	168774	115076	150765	148315	139907	140959	132118	2292	4856.83	11871.7	6772.69	8736.77
Liph	0	0	0	0	0	0	0	0	0	17864	10140.8	13286.7	9644.73	16904	9908.07	16487.7	11827.4	1602	0	0	0	0	0	0	0	0	0	21695	20172.2	24446.3	19105.4	30758.5	22652.1	27215.8	18699.6	5052	0	0	0	0	0	0	0	0	0	8901.43	11567.9	13592.2	12377.7
Lpo	16212.2	33233.8	20130.1	39552.8	36157.9	49339.5	41951.5	64514.1	1775	11855.9	22376.3	14474.8	14702	20616.1	23216.4	20918.2	19332.3	1200	5881.2	9006.83	9626.49	11708.3	6646.82	7631.36	7255.62	5723.22	5707	6255.89	16125.5	7702.56	8652.91	13979.7	25267.3	11882.1	20769.8	3622	0	0	0	0	0	0	0	0	0	9720.95	5270.62	5365.82	4608.73
Lsm8	104712	97834.2	91525.4	83643.9	71862.4	56385.4	68984.2	61165.3	3898	66991.2	38214.1	56701.2	41430.1	30183.4	22070.4	37388.4	28823.7	3493	25301.7	14624.7	23183.7	14014.2	27500.6	19998	34412	18232.9	2069	0	0	0	0	0	0	0	0	0	172980	107637	163244	124402	111234	118214	107451	105108	2067	17664.7	23198.6	20091.9	28761.3
Lypla1	95861.4	94130.6	98103.3	88163.4	93621.5	91042.3	85367	77496.7	2379	52547	28975.9	41862.9	31467.5	21840.2	32546.9	28368.2	30940.3	2400	11991	23428.8	12867	16879.9	20193	14830.4	22866.4	19825.4	1096	0	0	0	0	0	0	0	0	0	84586.1	122723	81465.2	120458	92645.9	105166	73719.1	109618	2389	14021.7	25072.6	15345.3	28328.2
Magt1	74038.6	44197.6	67891.1	47490.8	53561.7	42335.4	63815.8	42086.3	2263	21204.1	18227.7	18740.4	16558.6	23102.2	18305.8	24130.7	16504.9	1119	13249.2	9599.13	14529.6	5587.41	23240.9	10887.9	21943.9	10815.6	1052	2499.42	12943.2	1635.45	14232.4	26956.4	2378.57	12903.4	13313.7	1121	113176	72163	98154.1	72737.1	100331	78715.1	77498.6	69830.2	1127	8558.01	12640.8	11222	14494.9
Maoa	103205	97011.7	109444	96904.1	92159.6	69893.5	83252.6	78560	3496	52207	41075	44438.7	38354.8	27349.7	25201.1	35392.3	24444	3138	23405.3	24882.1	21782	22237.5	33878.3	16109.1	33087.8	16772.8	3119	0	0	0	0	0	0	0	0	0	110767	78555.1	115780	86789.9	86944.3	83087	78739.2	72427.2	3120	14476.9	15106	9383.5	20225.5
Maob	8615.99	15217.8	9597.96	21715.9	30912.9	18275.5	16226.7	22056.2	1204	21862.7	8264.67	13703.5	8482.71	10610.3	10526	18229.1	14809.6	741	0	0	0	0	0	0	0	0	0	0	0	0	0	0	0	0	0	0	0	0	0	0	0	0	0	0	0	0	0	0	0
Mat1a	0	0	0	0	0	0	0	0	0	0	0	0	0	0	0	0	0	0	0	0	0	0	0	0	0	0	0	2224.9	15367.6	2647.21	18830.1	6640.6	33585.3	5408.59	30026.2	5300	0	0	0	0	0	0	0	0	0	0	0	0	0
Metap1	146742	94774.7	150841	103569	106208	128391	118740	108359	2407	17735.2	13791.2	15867.1	15499	12069.6	15413.4	17040.6	17098.9	6208	6963.19	5965.93	10339.9	3533.17	14741.8	12787.8	18003.2	11800.1	2785	0	0	0	0	0	0	0	0	0	156377	161996	155903	168392	148147	162951	135829	122217	1913	7201.9	13342.4	8728.94	15093
Mgat1	56137.4	68439.4	63532.3	69054.8	65280	88477.6	68044.6	95844.1	8393	19342	14494.7	18554.1	14663.5	16078.7	16373.8	16339.4	16202.6	13502	6358.78	10713.2	9070.73	8207.18	10841.4	11711.9	12110.1	14001.1	11141	0	0	0	0	0	0	0	0	0	30749.8	73573.9	30632.3	68541.7	41710.5	83369.2	41849.8	77375.6	11944	6519.86	11633.3	8291.74	9353.66
Mgat2	147276	102711	159786	110750	105415	118369	122085	109530	4547	45007.2	28955	39270.4	30980.5	25898.7	31072.6	36137.6	31377.1	5135	11013.6	12611.9	15995.8	7886.37	26593.3	17058.1	25182.4	16488.4	4015	0	0	0	0	0	0	0	0	0	128722	151838	132469	136682	130189	131475	111648	122579	4548	13177.9	25350.5	13291.6	28290.7
Mgat3	134855	118451	154969	120660	135665	147658	131178	145409	2867	20205.8	17930.9	24154.9	20994.6	19247.4	22666.4	23421.5	25395.9	7413	17880.5	27329.9	20922.5	18747.5	26513	24337.6	26726.4	24767	9881	0	0	0	0	0	0	0	0	0	36007.4	62480.9	42781.9	52363.9	56446.6	67387.8	60704.9	57829	7451	4940.67	6855.37	5491.58	7754.94
Mgat4a	69068.2	82610.6	70522.2	78424.9	90274.3	77124	74041	72768.5	2594	15427	19451.3	14596.6	20830.1	15230.9	17071.7	17016.6	17276	11216	20458	25661.2	23169.2	27604.2	21056.8	22671	23751.5	20298.3	1601	24052.1	1.48	32689.1	2165.33	34777.6	4205.01	38416.6	3528.11	861	45354.9	59684.9	41668.5	59003.1	60650.6	55436.9	64456.6	60413.6	2347	4890.65	9654.37	6592.47	9409.53
Mgat4b	44434.8	43374.9	51026.3	46931.9	57574	62151	55282.4	65037.5	13419	16184.6	17871.6	19679.5	17214.9	16533.9	22550.6	22110.8	24128.9	14186	9306.55	13925.3	13945.1	10393.2	13056.7	15452.3	14490	14604.1	15820	11272	264.975	10877.1	997.755	29892	3831.07	34449.3	2290.7	3973	65417.9	85579.8	63459.5	76898.1	79139.8	81318.9	77989.5	77614.1	9457	6816.14	10391.3	7040.42	10155.4
Mgat4d	0	0	0	0	0	0	0	0	0	8789.93	15921	8313.97	18136.1	9246.44	13641	8752.77	13795.9	1947	2069.15	18097.2	5672.19	22198.7	2593.88	9333.76	3092.5	10985.9	2426	6739.25	24230	6808.95	18130	10089.9	25706.5	11322.7	18110.2	3778	0	0	0	0	0	0	0	0	0	7560.48	2987.1	9853.82	3046.26
Mgat5	261889	186066	297599	209987	217032	172785	211461	170382	2978	33912	26780.9	33506	28026	26476.1	25316.6	31446.2	24116.8	6481	19893.5	12926.1	20792.9	11232.2	25866.5	18530	23835.6	17049.4	7801	0	0	0	0	0	0	0	0	0	188762	183722	186551	183104	157715	159435	142517	145033	3665	9356.57	12291.3	7626.1	12051.8
Mgat5b	91394.9	54460.5	104475	50357.4	101944	89455.5	105289	93821.4	6342	9352.67	9919.36	12750.3	7888.59	11041.8	14809.3	11647.2	13143	13500	12234.2	7471.52	14570.7	5778.97	13948.2	10836.8	15281.6	10543.3	24663	12370.7	6837.57	12633.5	11644.2	22480.2	13255.1	21587.2	12691.1	5022	19750	24418.4	21779.9	22652.9	42431.3	7902.75	47786.1	6818.84	915	4052.49	1604.72	4792.19	1416.32
Mgst1	23354.6	13506	21814.3	14836	24924.4	18596	27665.5	17561	2533	20000.4	8819.62	21168.1	8949.55	16375.1	12478	20628.5	10461	2356	0	0	0	0	0	0	0	0	0	13864.6	47912.8	18709.3	51637.6	21144.3	45724.1	20334.2	50866	3837	89693.7	78975.5	85409.1	87655.6	55997.9	63953.7	47350.7	80631.8	3258	16970.8	18223.9	18731.6	18318.1
Mgst2	0	0	0	0	0	0	0	0	0	0	0	0	0	0	0	0	0	0	0	0	0	0	0	0	0	0	0	0	0	0	0	0	0	0	0	0	0	0	0	0	0	0	0	0	0	5719.1	3765.16	9209.25	1634.69
Mgst3	137355	182569	144051	169546	141355	116249	117235	114887	2454	13544.2	22988	16523.6	23579.9	13112.8	18681.6	17013.8	16236.8	6795	12980.7	19566.2	13575.7	19735.9	13645.3	15068.3	13921.7	15208.5	2803	12328.5	4119.13	11783.7	2362.47	18069.7	3049.62	14760.1	994.72	1528	115642	140035	109101	138835	85963.8	124992	72885.8	131132	2827	8453.63	13467.8	8228.5	12876.7
Mpc1	208628	128312	244427	159267	238631	191188	220911	189182	2585	50682.9	39461	49527.2	40586.6	43523.7	48480.7	47131	47207.1	2533	17079.6	36067.4	20247	29017.2	27090.6	29078.9	23875.9	29737	3230	0	0	0	0	0	0	0	0	0	231796	215881	220522	227635	258479	209523	235445	191658	2138	13219.5	29103.3	11641.8	22340.3
Mpc2	144355	130776	160632	136342	106684	104689	136363	107642	5248	77566.4	68030.8	69892.1	70242.6	47647	47667.8	59388.2	51481.5	3304	16529	34606.2	22414.1	23332.3	36996.1	39436.8	35417.9	38591.6	3305	0	0	0	0	0	0	0	0	0	169997	152224	173098	153890	157169	161256	145425	145424	4116	14976.2	25626.8	14828.1	25535.8
Mpdu1	16947.3	19778.6	20885.6	19423.8	28703.5	40398.9	27608.4	48744.6	7984	7502.11	11208.5	8088.18	10307.3	11626.4	16004.8	12608.2	15912.6	5411	11440.5	7123.42	12548.7	6065.94	10729.6	10588.7	11801.6	9484.76	9455	0	0	0	0	0	0	0	0	0	16341.2	28685.9	19586.2	28524.7	26773.2	37063.3	29905.7	31253.5	5804	3521.93	6016.24	5429.73	5457.75
Mpo	0	0	0	0	0	0	0	0	0	0	0	0	0	0	0	0	0	0	8617.56	2865.19	10803.6	3052.91	11291.6	2870.2	8984.44	4835.39	1421	0	0	0	0	0	0	0	0	0	0	0	0	0	0	0	0	0	0	5264.71	1244.82	4569.47	1468.16
Msh2	98327.6	83928.3	98751.1	104851	78507.7	96827.1	94561.9	89706.2	1985	22295.4	28674.4	24483.5	33905.2	31758	31586.7	35005.3	28977	2065	25621.7	31889.5	24617.1	18259.5	41831.4	38511.6	47902.8	34971.4	955	0	0	0	0	0	0	0	0	0	185109	223311	174358	218648	208000	177618	190761	169031	954	14751.3	17857.6	7655.6	16665.5
Mtch1	45101.6	38385.6	47097.7	38663.2	61623.3	61866.1	50088.3	63210.7	8608	9494.84	10819.3	12643.6	10431.8	11500	15294.7	12079.4	15822.2	15416	16882.9	13358.6	20327.7	9109.31	20068.6	15737.6	20149.4	18428	17353	6958.89	4371.51	6107.92	7038.86	18173.3	5300.08	22378.3	5668.17	2678	50750.4	59456.4	55611.5	61358.2	71439.6	72196.3	78147.2	62502.2	4295	6365.5	7308.4	5722.08	6409.2
Mtch2	70380.4	79669.5	72900.6	74826.8	60645.4	57303	53297.8	51992.2	5345	15461.5	19689.4	13615.3	18855.3	16186.9	16065.6	19625.6	16368.1	5065	12414.8	34902	11372.1	35084.5	12537.4	16896.7	12538.6	18383.1	6958	0	0	0	0	0	0	0	0	0	122581	87860.5	122548	94830.1	98271.2	91614.1	82814.5	75959.2	3063	9845.82	17072.4	13533.9	16309.2
Mthfr	115433	115332	124000	116579	130210	131737	137942	144428	4877	10092.9	13642.7	12000.1	11806.7	11909.5	17793.6	14283.2	15957.9	15136	11627.6	16631.6	16827.4	12660.6	17451.8	18357	18539.1	17458	15022	0	0	0	0	0	0	0	0	0	163190	129588	149781	120760	141825	136879	134761	111829	4872	9077.7	12408.1	9120.56	11835.7
Mus81	64389.8	73154	68757.5	70106.9	69601.7	66673.3	63271.9	65426.5	9781	8816.79	15209.4	9152.04	13397.9	8283.97	17562.9	10354.3	16952.2	8900	26929.1	37208.5	27675.6	31974.4	27352.9	25277	23913	24472.9	9015	0	0	0	0	0	0	0	0	0	129012	138574	132766	144526	156864	161912	148231	141088	4550	5333.52	8710.67	5531.75	7845.22
Naa10	77327.7	72926.5	82168.2	82057	92892.3	78063.2	79908.3	72621.6	3125	23127.2	24831.9	21487.2	25653.8	24117.1	20871.3	23267	25094.3	3044	25264	40205.7	20816.4	28167.1	38630.4	30241.2	39927.3	31055.5	2533	3304.49	12285.8	2941.75	20044.2	16974.5	8086.38	12618	33529.3	4306	132209	103373	119866	102249	119771	97198.4	115120	78374.3	2011	13445.7	21412.1	10076.5	21771
Naa11	0	0	0	0	0	0	0	0	0	9235.58	3854.39	11806	5488.27	18105.8	4522.07	15667.2	1428.79	1521	0	0	0	0	0	0	0	0	0	0	0	0	0	0	0	0	0	0	0	0	0	0	0	0	0	0	0	0	0	0	0
Naa15	225252	132218	249734	145806	174324	165488	160517	144176	2535	50925	34883.4	45402.9	33177.6	30650.3	43580.9	40948.7	49530.2	2526	22559.9	16057.2	22726.9	14825.5	29677.7	18393.1	30089.2	23679.9	2511	0	0	0	0	0	0	0	0	0	203993	187029	204947	187116	182027	171940	156455	151997	2528	14911.6	27008.8	17142.9	32100.1
Naa16	118068	98720.8	125181	102348	123163	109296	121672	109475	2216	14549.4	19546.4	15254.2	17771.5	23581.6	21131.7	15011.3	21894.4	2297	21474.8	17675.5	17832.5	9063.35	29869.3	19714.5	25072.2	21267.1	2165	0	0	0	0	0	0	0	0	0	152766	165015	143697	159757	153608	136984	141847	122548	1632	13801.7	26274.1	9217.55	29801.9
Naa20	99731	114048	95841.7	109304	87313.8	105082	95460.3	94844.4	1666	46344.7	40702.8	40851.5	38392.5	26330.6	31682.8	29783.7	34414	1665	9458.53	30014	8865.35	36579.5	16604.5	18264.8	19851.8	15739.3	1699	0	0	0	0	0	0	0	0	0	107832	120583	102410	122869	108141	113808	97767.6	96023.8	1657	14590.6	19332.8	15137.4	20529.8
Naa25	34749.5	28686.4	39583	29538.7	44490.3	36776.1	38057.7	40674.2	4030	8382.34	13369.8	9100.18	13318.9	9393.66	14923.7	11886.2	17292.9	4176	14187.8	14323.4	13063.2	8614.51	18868.2	28975	21353.7	29378.2	1539	0	0	0	0	0	0	0	0	0	102110	127850	99979.1	117618	103074	106705	101687	92593.7	2043	3590.45	8664.83	5354.43	7922.92
Naa30	94406.9	90268.7	99764.9	96193.7	101300	96515.3	99081.3	99758.5	7174	45519.8	27983.4	39880.1	29049.4	27978.9	29978.4	34303.9	26237.7	5809	11197.6	9613.42	10261.5	4483.57	14579.6	11742.6	13907.6	9137.71	1940	0	0	0	0	0	0	0	0	0	101720	110061	90781.9	107743	103885	105956	89934.8	93450.1	3833	14528.7	19875.3	12999.4	22966.3
Naa35	73911.5	55133.3	74676.5	59792.1	65943.6	75793	72740.2	72297.9	3869	16910.6	20972.7	14348.4	18420.7	15565.3	19942.5	20169.3	20878.7	3385	19470.1	15709.3	23692.7	15635	30929.7	23616.8	32900.2	20796.4	1514	0	0	0	0	0	0	0	0	0	124772	154445	134591	161167	161193	140333	134686	124861	1544	8616.82	11519.5	7450.24	11919.5
Naa38	81191.7	99756.3	83811.7	95588.9	95332	112085	84769.5	105340	5957	13523.1	29794.2	16649.5	25592.1	14616.7	34659	16656.4	35670.3	4584	22358.1	27328.4	25212.3	18996.4	19721	30787.9	21864	32679	4579	0	0	0	0	0	0	0	0	0	109885	111376	111276	106538	117242	121750	108184	110670	4570	9783.79	19501.6	7060.23	16523.7
Naa40	63537.2	55956.4	72598.3	62315.5	92818.6	87242.7	82514.5	98870.7	3490	12354.6	18428.2	14491	15426.2	15649	19297.9	18539.7	19586.4	3298	11555.9	11979	17620	7096.22	16988.7	21993.6	17649.6	20850	2519	0	0	0	0	0	0	0	0	0	74956.2	95153.8	72871.8	93156.7	90047.9	75748	93171.1	74170.8	2699	6610.45	11098.5	7115.36	9178.21
Naa50	154996	120959	164124	110672	111032	91012.4	106352	85848.6	5493	43006.6	28253.8	42600.4	30934.7	30383.6	30043.1	31818.2	28140.3	5195	25466.9	24469	21946.5	22437.7	32798.2	22524.5	29758.3	22971.5	4179	0	0	0	0	0	0	0	0	0	179348	139506	171856	134991	150127	160340	114998	131561	4235	17802.4	22901.2	17136	24135.3
Naa60	55220.4	62039	59191.9	61098.9	67701.8	67727	56462.5	64969.6	5565	15825.8	21617.4	14557.7	20989.2	20012.6	21392.2	19138.6	24059.1	5494	12906.3	22279	11646.2	16622.6	24859.4	26280	27924.6	23313.4	2982	0	0	0	0	0	0	0	0	0	149148	162318	146562	150913	142862	144586	127085	122003	2983	9668.77	17790.1	10317.5	17116.9
Naa80	62788.4	51556.4	69083.2	53239.6	72553	61032.3	60750.4	63493.5	4012	10236.4	9921.76	10836.8	9400.64	16885.5	12322.1	13721.2	12244.8	5307	18378.3	13103.9	17808.7	11875.5	15643.6	14763.6	17677.8	13764	5172	0	0	0	0	0	0	0	0	0	60789	66683.2	63695.1	67354.7	59513.6	79229.5	64288.1	62701.9	5597	8778.57	12412.7	8652.2	11217.8
Naalad2	0	0	0	0	0	0	0	0	0	12103.4	3548.28	6872.79	2875.33	21321.9	5098.98	12651.6	3983.65	610	0	0	0	0	0	0	0	0	0	0	0	0	0	0	0	0	0	0	0	0	0	0	0	0	0	0	0	11569.6	2244.51	9360.02	3990.17
Naaladl1	239272	122287	263369	153448	233849	221101	247316	209782	1386	17884.7	16023.7	16060.5	15241.6	18795.4	21445.1	27428.5	26416.4	3103	28242.1	23991	30933.2	13571.5	39271.2	32538.4	44761.2	38663.1	1363	0	0	0	0	0	0	0	0	0	186984	254305	179976	237637	258918	200026	256189	168451	1385	5105.7	9219.44	5636.67	7391.58
Naaladl2	0	0	0	0	0	0	0	0	0	1679.06	1693.04	2214.33	2146.51	17494.6	940.845	3779.73	1241.85	1113	2615.37	12066.9	2814.58	16179.3	1714.89	2016.88	3710.57	1965.47	1473	0	0	0	0	0	0	0	0	0	20905.4	48779.7	12819.6	62661.6	12316.1	61191.5	8336.17	70164.2	1077	3865.11	6175.18	4345.64	9162.21
Nags	1827.72	10675.8	3565.83	13983.1	23211.4	34726.5	13168.9	47075.7	3204	6893.4	5627.23	6086.23	6119.31	5126.37	8708.09	11207.6	10791.2	3176	0	0	0	0	0	0	0	0	0	151391	29349.4	121676	44955.8	153227	65957.4	149808	63249.4	6267	10643.5	14787.7	14517.3	18896.2	17806.7	16047	24232.2	24344.7	2940	11853.7	4540.59	9935.47	4481.96
Nanos3	0	0	0	0	0	0	0	0	0	5433.01	8210.71	6701.03	8447.81	9684.92	10115	10523.2	10366.1	7043	5229.03	2470.09	9817.98	2278.96	6773.79	4278.39	5187.34	5023.57	4211	0	0	0	0	0	0	0	0	0	0	0	0	0	0	0	0	0	0	6577.95	3970.13	5383.21	3619.64
Nat1	11331	22569.2	11873.6	21470.4	17521.1	18044.8	13548.7	19542.5	1285	9321.67	9832.36	6663.73	11375	4695.32	3453.84	13308.2	6274.41	1522	0	0	0	0	0	0	0	0	0	0	0	0	0	0	0	0	0	0	28735.3	56958.5	28049	57470.4	22622.5	62797.4	17233.2	55801	2021	8094.59	14230.3	7526.44	19042.3
Nat10	64430	69237.3	63578.3	67624.3	61265.2	46596.9	53475.8	48809.5	3574	9285.49	11774.4	9667.24	10825.6	10417.9	12666.6	11577.9	11858.9	17482	10641.6	6699.85	11418	8366.24	10141.6	11690.4	11604.8	10244	4386	1029.08	7150.43	1511.93	10280.6	4193.44	26685.6	5770.37	20918.4	2933	110214	98131.8	94705.6	101350	112120	109855	95189	110030	1744	6258.12	5368.47	6679.85	5720.61
Nat14	53799	58375.9	53989.4	53072.7	58795.1	65482.9	59114.4	67242.9	12823	14833.5	12398.4	13301.1	12448.5	14586.2	16258	15550.5	15026.7	10316	51547.8	29632.3	45230.3	21619.2	47481.5	30055.6	50419.4	31361.3	5980	0	0	0	0	0	0	0	0	0	27425.3	25996.8	24408.8	26062.9	34041.2	21944	36508.6	21019.8	7360	5785.67	5948.28	6839.95	5319.7
Nat2	11331	22569.2	11873.6	21470.4	17521.1	18044.8	13548.7	19542.5	1285	9321.67	9832.36	6663.73	11375	4695.32	3453.84	13308.2	6274.41	1522	0	0	0	0	0	0	0	0	0	0	0	0	0	0	0	0	0	0	28735.3	56958.5	28049	57470.4	22622.5	62797.4	17233.2	55801	2021	8094.59	14230.3	7526.44	19042.3
Nat8	0	0	0	0	0	0	0	0	0	0	0	0	0	0	0	0	0	0	0	0	0	0	0	0	0	0	0	4438.42	16421.9	5071.49	9455.25	5987.75	28039.8	11111.8	21208.5	2987	2073.09	29618	2381.21	20960.6	4054.01	49644.7	4015.61	21958.2	6079	5859.67	8289	4444.61	6453.05
Nat8l	64841.2	78825.3	79945.4	82668.5	72291.7	101684	82629.6	103268	8718	8671.04	14522.5	8539.5	11272.2	9823.8	13834.2	10021.1	15602.5	14114	9255.37	12926	12770.1	7189.62	15529.2	13485.6	15612.1	11526.7	9224	8496.82	8035.07	9174.49	4550.4	19573.9	13057.5	14413.7	11438.2	2815	59132.9	47950.4	62126.2	41613.1	69358.9	21243.5	88953.3	33225.5	3801	5461.8	1559.08	4510.2	1794.55
Nat9	29782.7	34659.7	31664.1	35375.3	50108.9	46467.9	51560.5	42752.3	6700	11934.9	18043.5	13073.7	16108.2	15759.8	21294.9	20408.1	19925.5	4548	11838.6	7330.19	13607.2	4898.31	13085.6	12514.5	15900.5	10262.5	8716	5480.2	15783.3	6128.46	20024.4	10492.8	51537	14285.6	44634.1	5423	29530.8	54353.4	29765.6	56905.5	35873.8	79690.8	44575.2	69245.7	6421	8435.23	16595.8	8290.37	14319.4
Nceh1	135884	167261	151322	182799	152655	153771	163402	119986	1905	39096.7	56152.9	38526.1	54751.9	28410.1	33858.7	35363.4	34853.6	2790	7515.92	32536.2	9506.26	28198.4	12180	27318.8	14422.4	25881	2807	0	0	0	0	0	0	0	0	0	119931	210160	111882	186835	125092	186215	133304	172834	1640	9044.68	16450.3	8226.96	17024.2
Ndst1	36370.6	42709.4	41968.2	43146	48619.5	57322.5	41701.1	69077.1	7562	15552.7	16424.5	17075.3	15656.4	14536.1	19193.3	16425.4	18887	35422	9927.18	17571.2	12968.7	14467.7	12225.4	18827.7	13412.5	20017.1	28957	0	0	0	0	0	0	0	0	0	48859.5	82981.8	45546.3	71518	54044.5	72356.9	50807	74334	10093	7087.96	11188.9	7456.87	11331.7
Ndst2	83513.9	58679.9	89273.9	78633.9	107994	125496	112423	113902	3050	9116.32	11391.7	9709.67	12025.7	11016.7	16086.4	12518.1	16943.5	12777	6385.22	11248.6	11537.9	7502.98	12954.9	14633.8	12840.1	15303.3	9087	0	0	0	0	0	0	0	0	0	105355	146947	97680	129465	163093	130404	139988	123470	2394	6835.9	8927.03	6922.45	7537.36
Ndst3	842.929	28054.9	1093.83	17774.2	917.29	1554.48	896.559	1013.43	4465	7606.63	11045.2	8022.84	14369.9	9895.92	5507.57	10270.9	4063.76	7590	22452.7	8732.99	13670.2	10545.6	11446.6	4510.5	14284	4251.52	1589	0	0	0	0	0	0	0	0	0	0	0	0	0	0	0	0	0	0	0	0	0	0
Ndst4	23676.9	29581.1	22416.8	26915.4	20804.2	13096.3	18247	16605.7	4689	16506.6	12496.4	17101	15547	13695.9	9369.57	16868.3	10921.8	4981	12426.1	5219.88	6921.42	9310.79	7825.32	5114.44	11650.5	6001.46	1573	3390.12	27017.8	4558.84	23528.5	7442.56	13804.2	6565.08	14436.5	2194	0	0	0	0	0	0	0	0	0	18735.2	4676.57	15647.9	6999.03
Nfe2l2	46538.3	38186.3	53268.7	39821.8	68385.4	59585	71770.9	55684	4177	18315	11257.3	18864	13364.4	16727.4	15479.6	21331.9	19418	2827	9865.69	6938.13	12446.3	6095.46	12295.5	12784.7	15819	11598.3	3453	41013.7	35243.9	38700.2	43969.3	75971.3	64631.2	80316.7	62393.6	3856	33523.8	55400.3	34251.6	58645.8	42578.2	64216.2	43889.9	69748.2	9563	7251.82	13410.6	6539.8	13054.4
Nhlrc1	40460.4	53272.7	46958.7	62566.4	92983.6	99766.4	94541.6	126413	2026	14935.1	16875.8	14366.7	13027.5	25739.5	19194.4	23515.7	20721.8	1659	5474.44	11180.9	12094.8	6432.37	10149.2	13049.5	9578.9	11747.1	1811	4063.53	563.37	6648.11	1676.06	20115.1	2285.44	17978.2	992.2	1250	28039.6	88011.3	28875.5	77751.5	56256.8	74853.1	69863.4	54234.6	1740	3861.38	8605.4	4252.41	7551.81
Nipa1	120668	124029	139580	130487	98125.9	107013	109891	106322	2824	43607.9	32101.5	40919.5	32194.7	30060.3	25363.3	32052.4	26046.6	3264	12112.8	25139.8	11983.6	23644.9	15068.1	21484.6	15133.8	22122.7	2785	0	0	0	0	0	0	0	0	0	113144	153659	116771	144113	116591	126708	108686	119039	2102	10403.5	13826.3	10868.7	14282.8
Nipa2	129100	102784	125678	101382	112962	102556	103554	91397.5	2447	46798.3	28146.1	40807.2	30227.5	20998.1	31401.4	32802.2	28311.6	2248	18371.5	13272.3	15946.6	11264.6	22034.8	23426	21414.3	21321.1	1565	0	0	0	0	0	0	0	0	0	166989	163369	155702	156473	162028	141457	129505	132761	1718	19975.5	26293.7	20029.5	31401
Nnmt	0	0	0	0	0	0	0	0	0	0	0	0	0	0	0	0	0	0	0	0	0	0	0	0	0	0	0	1968.12	19011.7	1348.5	18398.4	5894.16	25563.7	7028.43	23322.2	2187	0	0	0	0	0	0	0	0	0	0	0	0	0
Nos1	0	0	0	0	0	0	0	0	0	0	0	0	0	0	0	0	0	0	6740.1	17118.1	13135.6	11981.2	9752.38	8597.47	11336	7190.61	5201	6455.66	6471.84	6541.68	10903.3	11234.1	14691.4	12138.7	16415.2	4750	0	0	0	0	0	0	0	0	0	0	0	0	0
Nos3	16912.3	18845.8	20515.5	19703.8	32149.2	33524.5	30009.6	37143.1	10102	9306.36	10387.1	11468.6	8700.42	10975.1	11871.5	13607.7	13317.9	15366	6284.55	6444.58	11409.2	4379.25	8355.23	7911.57	8236.7	7914.48	15489	12963.1	4964.72	11413.1	5526.13	22624.2	20994.6	30683.7	16290.1	12384	32082.1	33971.7	32582.1	36749.6	41536.5	30570.4	42574.6	34229.4	2749	5596.57	4214.87	5941.56	3776.8
Npc1	110058	112259	110721	112335	79116.9	97063.8	78881.2	93565	3629	17085.6	16112.5	18672.1	16353.8	11773.8	14115.8	13431.8	13676	17882	8698.46	15811.3	10553.1	16548.1	11211.3	14776.7	13404	13980	10808	0	0	0	0	0	0	0	0	0	186279	153695	196908	141968	160078	143126	153603	147463	2512	11016.4	10688.7	10266.5	11311.7
Npc1l1	0	0	0	0	0	0	0	0	0	0	0	0	0	0	0	0	0	0	2877.1	4096.79	6713.51	4748.34	1755.39	13097.6	3895.89	10741.7	2453	10084.4	3197.84	9546.26	5677.43	15307	12727.2	21821.6	9971.96	10168	0	0	0	0	0	0	0	0	0	6196.92	2427.62	6094.7	1902.03
Nqo1	23406.2	103381	24684.5	93854.8	45488.1	87926.8	53065.8	87970.5	1089	13149.1	24292.9	13369.9	24950.3	15779.5	19219	18955.3	20655.2	1069	10242.5	19232	12239.4	12218.6	14579.2	14728.4	17904.3	13342.9	1085	0	0	0	0	0	0	0	0	0	57928.9	130038	60493.1	100762	68263.7	150404	73951.7	137951	1089	11959.2	18613.4	14166.4	18236.4
Nqo2	69124.4	129051	66190.3	128746	69557.1	102863	85642.4	96544.9	2086	47988.3	39649.8	43913.8	45612.4	28293.3	28297.5	39829.6	24464.5	2427	15507	21846.8	13211.5	20875	17841.4	15156.8	12312	17013.5	2081	0	0	0	0	0	0	0	0	0	122911	123596	132348	137818	114049	142070	101301	139004	2087	24841.3	28605.4	26953.5	30883.7
Nr1i2	0	0	0	0	0	0	0	0	0	0	0	0	0	0	0	0	0	0	4634.68	1880.3	12585.7	1178.51	6771.44	2567.6	6830.88	5717.93	1224	1632.57	12000.6	2215.07	16082.6	5429.89	26793.1	5093.18	21551.7	1878	3030.07	47478.5	3320.56	68623.4	6464.86	50705.7	7706.06	84844.7	2382	6221	12581.9	6517.17	15620
Nr1i3	104064	117168	99648.6	111391	78694.6	106564	96904.1	98604.5	3428	11715.5	15629.2	13726.4	15258.3	12234.5	13453.2	13573.7	14723.8	7557	16394	24672.1	15666	24363.9	20624.4	28955.1	21467.9	28050.1	3384	10746	18680.2	9764.35	26684	17702.1	38495.5	17182.1	47219.4	1481	88433.1	74550.4	86632.7	75316.5	89612.6	109188	90397.8	99411.1	3196	9679.92	9246.75	10940.9	9390.01
Nr3c1	44664.2	135141	48152.9	109935	46629.6	89134.8	51549.4	76864.7	13093	9175.68	25080.7	10468.1	27655.1	10469.5	22680.7	10369.6	23447.7	11311	3204.77	9919.57	2967.54	15457.3	3593.61	9777.16	3775.66	10045.6	17582	20167.7	2100.75	22055.5	1024.77	22107.1	458.838	21199.3	261.837	10720	46008.8	78878	45540.6	82971.3	55438.8	84609.5	55006.2	83612.1	11626	4077.81	8177.76	4907.94	8137.92
Olah	0	0	0	0	0	0	0	0	0	0	0	0	0	0	0	0	0	0	0	0	0	0	0	0	0	0	0	20862.8	19180.6	23554.9	19573.4	27009.1	22729.5	26666.6	22730.1	6931	0	0	0	0	0	0	0	0	0	13575.5	4911.3	7287.31	4650.31
Orm1	0	0	0	0	0	0	0	0	0	7387.89	7439.03	7605.89	5860.35	8615.13	4892.31	13809.2	4980.44	1781	0	0	0	0	0	0	0	0	0	2910.22	24256.2	3173.7	30690.3	7894.76	42864.8	8687.34	36586.1	7660	0	0	0	0	0	0	0	0	0	6701.35	3296.83	8242.17	4208.17
Orm2	0	0	0	0	0	0	0	0	0	7632.83	7280.52	7375.32	5503.52	10446.3	7653.97	8351.47	8629.18	5685	5563.52	3605.19	8588.48	1906.75	10525.5	3357.02	10013.2	3300.36	3034	1249.75	24950	1415.08	26272.2	5623.45	42624.5	4624.61	36528.3	10204	0	0	0	0	0	0	0	0	0	7727.89	3887.51	7122.35	3246.54
Pdcd6	72773.5	62495.5	82960.8	63845.9	73981.1	59440.1	65807.6	54392.2	3564	28504.4	19880.2	28308	20935.8	19616.3	19203.3	20436.9	18084.5	8482	8052.85	16700.8	9199.88	9913.32	15186.2	21029.8	14503.5	18180.5	2234	0	0	0	0	0	0	0	0	0	134560	148456	132993	145016	123427	156350	113937	124770	2247	8878.82	12237.9	7041.95	12214.5
Pde10a	61564.9	34407.1	65425.5	30315.5	68466.3	48407.5	56551.1	49439.8	10573	14296.2	9273.43	13313.4	10336.6	11148.9	11714.3	14622.7	11959.4	19081	11644.4	5583.49	13464.8	5108.67	11162.3	8252.44	11856	7902.18	36203	53420.3	7065.83	54258.7	7144.63	62040.6	11267.4	51720.7	13755.1	9005	100646	113035	94234.4	118287	123653	64975.6	123453	60877.2	4189	5643.27	4544.71	5293.38	4415.68
Pde11a	20721.1	34252.2	17356.3	34891	29157.2	30634.9	28522.1	39747.3	15273	11754.2	14763.4	13196.1	14477	15749.5	12076.3	13623.9	12132.9	16015	17855.6	5009.21	14999.3	6889.91	12433.7	5128.95	13960.8	4914.34	27607	4943.72	28489.6	5425.6	24303.2	13052.7	31127.1	12021.8	34932.7	17911	26227.2	35409	23573.1	34551	31439.8	33075.4	38320.1	37507.7	9100	8036.76	4564.59	8458.34	4233.15
Pde1a	37071.9	48604	37836.7	40351.2	33565.5	40111.3	32183.4	42532	5030	14742.3	7106.11	12625.8	9409.12	16590.4	7077.33	12250.2	8452.61	6259	11776.9	7454.24	10925.8	13090.2	10891.2	12366	10862	11947.3	10976	5203.16	29145.8	5357.55	17864.8	6997.96	11375.8	9600.98	10548	2960	20172.9	42770.5	19135	52569.9	17384.5	55938.9	18804.2	62948.3	4967	6787.63	5320.02	7973.72	6221.21
Pde1b	25302.3	33946.3	25614.8	26630.2	31785.7	34026.6	29097.7	37847.4	16806	13608.8	14683.8	13596.1	13577.2	13672.5	15545.3	13755.3	15449	24818	27672.3	12360.4	22514.8	11661	20390.1	14388.5	21127	14779.4	31074	6508.99	8888.07	5509.49	4957.01	12540.2	11089.2	12117.3	15577.4	4557	52752.2	47132.2	51620.5	51482.8	51875.7	26162	57757.4	43534.2	2710	8653.37	3756.8	8046.81	4091.98
Pde1c	71638.9	116705	76566.5	102439	77544	28321.9	64935	38339	4717	50356.8	39532.8	49833.8	41339.4	29122.8	13576.9	33906.6	12592.5	4169	4418.12	14099.4	3887.01	21633.2	3821.14	3054.71	4267.81	2967.42	11884	3651.2	27651.1	5248.57	25879.5	6558.88	28382.2	6922.31	27669.5	9982	60582.9	17363.3	54087.9	25066.8	25592.5	10235.6	26926.8	16689.2	2038	11765.9	3227.81	8186.71	4142.01
Pde2a	9390.26	20850.2	11419.3	17278.4	22178	38659.5	15955	43423	18562	7577.3	10060.3	8639.41	9024.22	8294.07	18062.7	9940.55	17783.8	43260	6302.73	11526.8	8946.24	8407.72	6670.71	22802	8172.02	21083.5	51015	16298.4	25557.9	16244.4	29554.2	25937.6	7749.48	26433.8	8174.03	21674	61188.5	58758.2	56607.1	59455.8	62331.2	62961.4	75478.8	49115.6	3245	9069.17	4100.89	10414.8	3479.63
Pde3a	32618	60681.3	33560.1	67973.4	38339.1	32121.1	46307.4	30695.8	6120	16200.4	15370.3	16493.4	17557	12125.7	14704	15029.5	11643.2	9877	10848.1	13629.4	14317.3	11447.5	14377.4	9077.43	13346.8	8953.7	3601	12789	21247	15277.1	18025.4	14815.5	31833.2	16320.8	24779.2	20971	89177.4	24047.3	95369.3	23934.7	75517.3	12343.9	74896.2	14768.1	6017	9192.43	4019.81	9399.84	5329.09
Pde3b	64783.5	89541.4	73982.8	81654.8	61740.9	65958.3	64170.1	63730.7	9592	14493.5	18067.8	14522	20214.3	10062.5	11964.3	13306	11673	9006	5268.52	11724.7	5873.39	19994.1	7300.85	6427.53	8831.09	6808.63	8139	0	0	0	0	0	0	0	0	0	89292	111094	86581.6	105681	95056.6	65006	102525	74246.9	4994	14311.8	10593.1	12653.4	10962.1
Pde4a	49210.6	57054.4	55085.4	55726.9	63428.9	85873	65870.9	92543.8	12919	13163.7	19545.7	15001.3	15596.2	16550.9	24860.1	19456.5	24134.8	11305	7569.84	19102.4	11916.9	10847.9	9980.88	27900.1	11176.2	27309.1	13823	50148.5	6381.19	45970.5	8623.94	77368.6	9821.01	72936.1	9009.49	13137	31101.1	44610.4	33371.1	44699.6	44140.6	36299.5	50743.7	39481.4	12499	6003.14	8541.74	6449.9	6911.26
Pde4b	23844.9	40308.4	22348.1	31200.9	36137.6	28596.9	22471.2	32044.5	25160	12695.3	14768.3	12742.5	14290.9	11721.2	11287	13368	11718.5	32712	10213.3	11523.7	8197.49	17154.5	7115.96	10795.1	6729.36	11004.4	67098	14992.3	4919.75	18314.3	3804.67	22216.8	5061.64	22294.8	5541.07	8316	18555.9	29906.8	17632.3	36871.8	16481.6	33151.5	17472.1	40399.8	18924	7314.2	7773.73	7439.71	8531.55
Pde4c	10803	28656.8	13871.3	22754.6	34889.4	46144.6	23515.7	59564.4	4233	10910.3	9085.07	12847.4	6409.69	12686	15123.8	14884.8	13720.6	7708	4412.95	11447.6	9752.93	10855.3	6924.15	18192.7	8325.87	21051.7	4250	82017.6	14433.3	73732.3	17965	78412.4	28157.6	73213.1	27984.1	15332	16206.6	87348.6	17493.1	82818.4	29087.6	87344.4	35610.4	98788.6	4595	8441.14	13189.2	7277.04	11184.6
Pde4d	34121.6	67549.7	33078.2	55184	35046.2	39303.4	31349	43059	48249	14419	19513.3	14296.9	20218.3	12170.3	14140	13980	13862.7	70271	16118.4	11348.7	11574.8	15445.4	12313.7	8018.49	12424.9	8119.05	69736	13626.3	7085.35	15231.1	8147.41	18131.3	16426	18717.6	16204.9	12507	48809.2	56492	46481.4	59957.5	37874.3	56657.7	38764.1	56664.1	24587	7162.98	6866.33	7016.99	8434.6
Pde5a	53917.2	24524.1	56429.8	27139.9	52054.6	38221.4	54097.5	41070.7	7962	34414.3	8456.66	31428.8	9096.75	28153.4	13497.7	28771.1	16925.9	6925	15650.8	4497.24	16026.9	5824.22	17262	6798.12	17208.8	7116.2	11147	3835.66	35759.9	4257.8	29747.3	8746.36	27062.7	8536.29	24411.6	7593	179708	197903	187251	192589	179257	159677	172777	150738	3320	15396.3	10417.3	14258.7	10007.2
Pde6a	0	0	0	0	0	0	0	0	0	0	0	0	0	0	0	0	0	0	0	0	0	0	0	0	0	0	0	14443.7	15658.8	11735.3	19999.3	20966.5	35251.4	19076.7	38851.4	4689	0	0	0	0	0	0	0	0	0	3455.24	4232.85	3746.42	3714.39
Pde6b	104381	101024	111597	99515.5	119510	111358	108208	122486	2330	11732.5	13332.7	11615.1	11354.7	9363.13	12827.2	13088.9	14945	11608	4557.11	14660.3	7912.38	13876.9	6807.22	18079	7907.89	16827	5918	12322.7	10143.2	12781.5	11249.5	17289	10541.7	17455.7	9447.84	13431	107257	126379	125016	118218	103543	130664	100303	113706	2332	9028.52	7062	8566.46	6966.24
Pde6c	0	0	0	0	0	0	0	0	0	0	0	0	0	0	0	0	0	0	0	0	0	0	0	0	0	0	0	2541.24	29614.5	4120.59	11212.3	7525.47	21939.9	8120.02	20081.9	2763	0	0	0	0	0	0	0	0	0	3598.44	1531.11	4006.19	611.58
Pde6d	134416	117646	133221	109763	119006	112467	100618	103787	2809	24825.4	23806.4	25727	25942.7	37209.3	28960.5	24510.5	25129.1	2211	18131.1	19156.6	19819.4	11608.4	16109.3	25923.6	23026.2	22368.6	2110	0	0	0	0	0	0	0	0	0	233820	208801	250848	189654	218879	179544	179428	167402	1815	13580.6	32599.4	22192.9	30441
Pde6g	1062.74	2896.51	4730.29	969.99	8470.44	2866.92	3940.55	4833.51	1660	0	0	0	0	0	0	0	0	0	0	0	0	0	0	0	0	0	0	0	0	0	0	0	0	0	0	0	0	0	0	0	0	0	0	0	0	5106.56	3497.86	6498.52	3509.63
Pde6h	0	0	0	0	0	0	0	0	0	0	0	0	0	0	0	0	0	0	0	0	0	0	0	0	0	0	0	0	0	0	0	0	0	0	0	0	0	0	0	0	0	0	0	0	0	0	0	0	0
Pde7a	132713	80200.7	136048	80166.6	81805.3	77649.3	83759.3	68722.3	5729	20287.2	16018.9	21417.6	18017.4	18516.6	14102.4	16818.7	15388	10594	15650.2	12610.4	15221	11664.2	31570.6	11071.3	32240.6	13202	3765	0	0	0	0	0	0	0	0	0	171301	178761	168264	153890	155431	121616	142608	106723	2753	7520.35	9922.62	6775.22	9705.91
Pde7b	12949.9	25841.2	14732.8	20110.9	15413.2	25462.5	15911.6	27106.3	7859	12980.3	9347.94	13567.2	9359.53	13379.1	9477	13349.7	10180.4	6816	14487.1	6083.66	12552.5	6364.56	12439.2	7492.47	11897.8	7647.34	13504	4680.18	30666.1	5273.06	28820.6	7759.11	10499.3	9375.91	12215.9	8970	13109.4	46132.4	13477.6	52326.7	12309.1	38039.1	15538	45544.3	4174	9803.39	3834.98	9368.08	3869.38
Pde8a	15623	26654.8	14711.9	25087.2	32440.7	55514.4	31688.2	59744.5	4207	7856.07	7198.85	7161.81	6904.89	9228.02	11307.2	11235.4	10615.6	4868	4288.15	11006.5	5984.99	11581.5	5597.79	12522.4	6207.81	13312.3	10767	47443.4	28530.4	42780.4	34565.2	48118.8	25968	46512.7	26257.5	11559	42472.1	138022	40067	137878	58557.6	124039	72720.1	117806	4430	5742.17	7117.9	6166.64	7208.07
Pde8b	23593.5	42285.9	27226.4	38216.1	35843.3	72501.3	39894	69310.1	5045	7584.94	10479	7762.62	10737.3	7361.17	15469.4	10124.5	15173.5	20685	6383.27	7522.35	7077.54	8809.41	6135.79	13451.6	7115.48	13167.8	35952	21758.9	18803.7	21769.5	18191	28539	5493.74	33416.1	7250.16	6533	56406.3	68332.1	53453	58243.1	53224.5	43533.7	75500.4	34349.2	1538	6687.45	3898.32	8210.2	3569.29
Pde9a	48135.7	48608.4	53226.2	45700.4	63729.1	41172.7	55269.9	48745.6	6172	8242.36	11656.1	9324.5	10249	12401.5	10266.8	12139.5	11139.4	20875	14357.2	10554.9	16128.3	9901.01	14682	9643.01	14082.1	9812.55	34136	1752.18	7063.85	888.215	13820.5	4397.62	29912.8	8774.91	23562.1	2159	33045.7	50000.9	35283.5	44334.9	43816.7	41950	50470.6	45460.9	7014	4995.27	6009.02	4841.38	5742.39
Pepd	28071.7	39330.1	37758.9	45068.9	53500.4	67755.8	61786.2	71502.7	3943	10015.2	11009.4	10678.8	9867.51	13033.6	11474.5	12881.7	12902.5	30580	9133.75	7274.86	11151.2	6437.37	11539.9	8154.66	12534.9	8902.57	27746	13484.1	577.93	10048.4	4214.4	13916.3	5914.05	11599.9	3513.43	1820	54405.8	93591	50577.1	92950.9	73932.7	102480	73208.1	88759.3	2302	5874.24	8450.42	5891.26	7470.2
Pkd2	126036	108724	139342	112231	120269	137185	125425	124356	3481	64597.8	34705.3	59957.7	40250.7	37906.7	45651.4	41141.8	40935.3	2734	16844.7	19804.5	21496.2	18082.5	30295.9	15858.5	28438.7	17104.9	4831	0	0	0	0	0	0	0	0	0	119624	150543	108721	144145	133397	123606	113778	122292	2754	7915.69	14732.8	9029.45	12162.2
Pla1a	19817.8	28828.2	24729.6	24713.9	41406.4	36514.7	33105.4	44780	2041	16521	11477	17845.2	12849.9	11821.7	8336.56	18833.8	8174.29	3165	16651	6469.64	14434.7	4681.8	14903.2	5163.9	16017.6	7585.56	2093	4280.72	10817.7	3239.76	6116.36	5831	17035.8	9849.66	12044.5	3557	32295.6	18476.4	25927.5	25428	22915.2	19380.1	30605.9	20954.3	1667	9169.19	5900.86	9135.4	6405.57
Plaat1	13086.4	40450.6	13110.6	37195.8	27571.6	41463.3	23270.8	40899.7	5561	16155.8	18709.1	13290.3	16091.5	10536.4	16357.1	16849.1	13948.3	5129	14044.7	9259.36	12258.5	12053.9	12377.2	11549.7	10510.6	11725.8	8363	16094.9	12244.6	17089.4	8380.63	19398.3	14747.6	23730.7	19892.1	4479	26780.3	31194.9	18118.8	33526.3	25383.2	23098.5	23176.2	28494.9	2388	6124.08	2814.73	6452.53	3658.6
Plbd1	0	0	0	0	0	0	0	0	0	0	0	0	0	0	0	0	0	0	5185.06	2969.8	8146.14	5407.59	6449.85	4550.56	8078.48	5048.89	5241	94088.7	66881.7	81712.7	73488.9	109812	60276.1	97476.1	68992	3525	18950.1	33173	17736.8	48775.1	17692.9	17471.3	29715.5	32682.6	1472	17285.7	7567.89	17688.4	7594.24
Plbd2	55657.1	80720.4	59730.3	103087	96201.6	143522	102187	139249	2351	9234.53	18122.2	15205.1	14306.9	12286.2	21584.9	15114.1	22299.1	4655	8098.2	11292.9	8951.82	9394.22	12506.8	19486.8	13219	21418.6	2295	0	0	0	0	0	0	0	0	0	68162.9	129756	84026.1	111136	106021	103487	124554	85386.6	1801	3417.77	5472.69	4328.94	5663.01
Plg	0	0	0	0	0	0	0	0	0	5453.95	2985.39	5049.2	3755.08	11470.8	1818.23	989.26	4054.55	742	0	0	0	0	0	0	0	0	0	0	0	0	0	0	0	0	0	0	0	0	0	0	0	0	0	0	0	6387.76	6549.64	7675.4	6276.19
Pm20d2	90383	84881.9	93315.5	98150.5	102391	110391	109918	117213	2856	14515.8	19738.5	16017.4	15837.6	15721	15009.6	19857.3	18340.6	6067	19889.5	32929.4	20147.5	18151.8	40842.2	28150.5	41049.9	31503.4	1780	0	0	0	0	0	0	0	0	0	77651.8	189640	78333.2	201363	120137	137138	132175	133326	1754	8209.49	11949.1	10243.6	14076.2
Pnmt	0	0	0	0	0	0	0	0	0	6156.29	9608.01	8232.86	8369.7	7581.89	15415.1	8857.8	14191.9	9327	3860.99	9764	8101.03	6460.07	4793.12	11901.3	6586.69	8953.42	8297	25279.4	7585.02	23041.7	10884.2	39817.8	12502.9	40826.7	18041.4	10547	0	0	0	0	0	0	0	0	0	4600.74	4131.43	6962.18	3888.48
Pnpla1	10797.7	14074.6	10328.6	12073.9	28127.2	28620.1	32977.8	34771.8	656	0	0	0	0	0	0	0	0	0	37062	24365.1	29576.2	26798.6	29918.4	24298.9	27063	25297.8	1618	0	0	0	0	0	0	0	0	0	0	0	0	0	0	0	0	0	0	3681.62	2509.94	6602.98	2872.62
Pnpla5	0	0	0	0	0	0	0	0	0	0	0	0	0	0	0	0	0	0	2746.41	1681.12	9232.41	433.34	3895.05	2131.53	5054.72	1981.73	1948	7159.14	12163.6	6426.21	13257.3	16435.2	35014.7	15879.7	28292.6	4987	0	0	0	0	0	0	0	0	0	3236.89	2581.11	6736.15	3274.04
Pnpla7	74761.9	63714.4	83037.1	72083.3	89606.6	97151	100622	92600.4	7469	22064.2	26801.9	22048.3	23616.7	27692.3	31028.2	31860.9	32933.8	11880	10938.4	15043.4	15574.1	8846.36	17337.5	20837.7	21569.8	21074.5	10206	1059.84	32415.3	950.003	47333.4	4128.21	3694.08	5916.44	3698.36	4669	134795	151053	127603	139754	140513	132417	140044	127345	5825	11671.9	8790.62	9784.39	8173.64
Pon1	17592.2	23648.8	13167	21220.8	22334.8	17610.9	19493.1	28571.2	1558	17857.6	10252.7	21219.8	9719.76	16925.4	9080.76	20108.2	10644.6	2397	0	0	0	0	0	0	0	0	0	0	0	0	0	0	0	0	0	0	0	0	0	0	0	0	0	0	0	10723.1	3549.41	6970.27	2841.73
Pon2	75357.5	84599.1	68620.4	93369.8	95815.4	102149	91130.8	116968	1489	22030.7	10144.7	23500.4	16598.3	26067.1	18444.5	19239.5	16801.8	1930	11399.2	8554.96	13682.8	7572.78	16658	9736.12	16578.7	10601	1237	31680.1	45589.1	33014.4	48332.8	41949.7	39530.7	38545.1	39759.1	3299	164043	165520	150014	165416	132052	126390	123573	142571	1483	15979.9	17037.3	15805.4	20726.2
Pon3	7336.61	10982.9	4830.34	12410.6	17164.1	14092.8	9610.34	17641.9	1866	15454.4	8533.91	12783.2	12273.7	8006.68	10018.4	13208.3	13750.4	1677	0	0	0	0	0	0	0	0	0	6286.66	34175.5	5429.22	35721.1	9220.64	48505	13764.1	44787.5	2167	45413.3	52139.2	39568.4	49055.8	32771.4	37457.9	29031.2	50004.3	2443	15932.1	13689.4	10721.1	14619.8
Por	70170.8	58070.2	78678	56595.4	88186	80689.5	80702.4	88288.6	4758	11829	17628.7	15010.7	12726	12384.7	19792.5	17568.7	20980.3	9317	18712.6	14866.7	22192.4	8908.78	24671	18111	26202.7	19358.3	11190	0	0	0	0	0	0	0	0	0	130188	149109	134991	138531	159026	172627	163538	135879	1949	6517.12	8600.72	5717.16	7521.3
Ppara	20766	17357.4	21240.1	24087.1	59532.5	68250.3	62826.4	71815.2	2915	6927.35	6604.66	6018.28	5062.27	7992.29	9537.35	10741.1	9364.43	5069	5784.19	4197.98	9181.48	839.455	9741.31	10001.2	11969.4	10348.9	2267	56786.5	21040.5	52699.7	24653.5	57350.6	32322.9	57311.2	29884.5	13875	33360.9	79800.8	36078.8	69885.9	47893.1	91329.4	53182.4	84344.8	6203	6146.72	11011.2	8152.84	10679.9
Ppard	86599.4	85889.3	88553.4	111793	115914	155819	152653	144025	1909	7695.51	10256	7761.92	8791.67	12008	12399.5	11708.5	12690.7	14844	6425.7	7239.86	11370.4	5067.95	9625.71	9099.3	12029.4	8978.22	16420	0	0	0	0	0	0	0	0	0	78636.1	110590	67866.2	106370	96324.5	109696	100084	108800	4288	5086.99	7657.99	5583.48	6756.82
Pparg	33086.9	82006.8	40825.9	88996.7	82527.1	104024	87427.4	100369	3848	22369.5	27914.2	19919.8	28687.6	19334.7	38827.5	28566.5	39008.9	2431	8297.76	14158.4	8878.35	12501.4	7872.57	19236.3	11570.6	16548.2	5334	24777.6	11041.2	25053.5	11241.5	32514.6	15592.2	32004.5	16392.3	14348	116472	101680	115509	100501	118562	68334.7	137658	69538.4	2669	7304.6	7131.91	8597.93	6408.43
Ppp1r9a	21007.5	30183	20252.8	32116.5	20382	25171.7	20480	29565.5	12508	16732.3	14346.4	15894.1	14239.3	12033.2	11912.7	14313.5	11620.1	33266	10789.4	8789.28	11869.9	10664.8	11578.3	8460.23	12373	8596.27	15911	0	0	0	0	0	0	0	0	0	93291.5	109306	82846.2	97263.7	88328.6	71116	75267.2	66330.4	2353	7350.96	6094.42	7351	6419.83
Ppt1	148008	157695	130344	143707	146784	103719	123037	95359.5	1960	41852.8	34796.8	39028.9	36056.7	26201.2	24795.7	30314.3	27711.7	1956	19365	30365.2	17739.6	36367.1	25778.4	20487.3	20315.3	20174.2	1958	0	0	0	0	0	0	0	0	0	138010	106701	112880	106539	93914.9	104740	95903.1	100019	1874	13118.7	11957.5	11786	12640.4
Ppt2	54866.1	75484.8	59451	66467	56259.9	83827.8	60146.4	86587.2	11006	10181.9	14231.3	10890.6	12095.4	10892.7	17984.6	13084.8	18315.7	14565	11700.9	22609.3	14635.9	17831.3	12502.1	25194.1	13770.4	25428.5	11252	33865.3	450.121	29287.5	1200.89	40082.9	1556.78	45421.4	1316.98	5433	67256.8	99330.1	60153.4	90041.5	89211.3	101077	85657.9	98240.1	7517	5435.87	9354.82	6190.92	8524.7
Prkab2	90289.4	93421.1	96941.5	95691.3	94997.2	97057.1	87293.6	95400.3	3746	24393.4	25331	29417.1	27281.9	26008.7	27148.7	23829.9	29595.4	3568	11096.6	13142.3	8042.93	9861.98	14739.6	23848.4	18807.5	23585.2	3070	0	0	0	0	0	0	0	0	0	97930.9	109299	94721.5	104827	97980.3	97150.3	99123.5	90499.9	2992	8276.73	10603.9	7889.29	10619.7
Prpf8	81666.9	70508.3	82687.2	77883.3	80986.1	91035.1	88626.2	88767.7	6127	16964.3	20764.3	17995.4	21159.7	14420.3	26073.6	23590.6	22030.2	6316	19381	15127.8	17855.7	10987.6	19067.9	22428.9	24766.2	21717.2	6816	0	0	0	0	0	0	0	0	0	86009.5	101068	85796.7	92749.2	87607.6	113985	87228.3	89384.8	5901	9907.77	17964.6	10761.2	15222.9
Psmb8	16837.6	51311.9	21530	44379.3	46253.6	72625	35908	76304.9	3394	7908.22	9403.44	9363.56	9200.33	11341.5	15013.6	15153.3	13380.8	3451	0	0	0	0	0	0	0	0	0	108430	18615.6	98490.1	26607.2	116480	43782.4	106852	39204.3	12109	32262	70847	27945.6	79588.8	49776.7	78062.1	59798.9	73131.4	3228	6910.99	5506.19	7256.66	6362.56
Ptgis	9852.92	18308.2	9871.06	19144.1	29364.2	34359.4	31645.9	53406	4086	10303.3	13400.7	11440.8	12399.3	15067.5	20719.2	16124.6	19572.7	5564	20428	31785.9	27210.9	25397.8	24578.1	36316.3	23027.6	34457.2	3290	43687.2	33179.8	38053.9	41526.5	42215.7	40189.4	46102	45383.8	4331	74574.8	19969.7	75001.4	20225.6	93681.9	15382.8	104452	17507.3	2101	9553.16	4587.62	11506.7	3818.42
Pxdn	91137.8	52327.8	101317	54412.3	98795.6	104375	98406.2	93321.4	5035	12657.7	9837.22	14827.6	9499.19	12745.3	15470.9	13719.9	15027.3	23429	15659	10593	13818.7	10024.9	15882	17375.1	16418.3	17110.3	24112	1317.48	12444	1375.78	17692	7047.12	6847.32	11552.2	4066.57	2458	176270	118722	158769	96146.8	171639	78554	157366	61202.1	2646	9018.04	5792.45	7271.13	4580.41
Ralbp1	185619	154876	184967	158806	146912	148444	159791	148563	3429	25213.3	25938.4	27271.4	32542.8	19702.8	26640.2	28263.3	27705.9	5840	14260.6	20017.5	16958	17068.5	17605.1	20362.5	16868.2	22226	6522	0	0	0	0	0	0	0	0	0	153751	169445	163295	176246	160973	152423	150199	157223	3156	8476.8	9124.7	8559.1	9537.68
Rhag	0	0	0	0	0	0	0	0	0	0	0	0	0	0	0	0	0	0	0	0	0	0	0	0	0	0	0	0	0	0	0	0	0	0	0	0	0	0	0	0	0	0	0	0	0	5222.82	1115.31	3360.78	4693.65
Rhbg	7860.15	12556.5	10738.4	12938.2	24061.4	31665	23123.5	33966	8794	9294.18	10123.6	9021.17	8513.78	12220.4	13170.9	14455.7	10569.6	13111	33618.4	5050.9	34153.3	3824.51	25491.6	9801.57	26253.2	7015.02	9357	27675.4	12418.3	25495.1	15739.8	39914.3	26061.9	42202.9	28231.7	16066	17602.2	76329.3	17035.5	67275.2	24605.7	52086.2	29618.5	52571.9	1415	5374.7	6136.33	6078.28	6055.39
Rhcg	32047.5	20804.9	32649.9	15763.2	40246.8	31617.7	39029.3	37767.2	7158	11739.2	11022.1	12912.4	8616.7	12288.8	14918.5	14434.9	14107.1	10898	21137.9	9120.14	21928.6	4287.24	17007.9	10860.7	19083.7	9853.14	10568	32824.6	32935.7	31058.9	43368.6	41108.3	30786.9	37496.4	35027.2	19607	9684.49	18327.1	9514.35	18431.5	6398.61	14212	11732.4	18463.7	6414	6963.68	4031.62	8196.97	3447.15
Rmdn2	68136.3	63153	71879	77834.5	81362.1	103206	100704	93722.6	3011	71025.3	36991.3	57826.2	39845.1	35300.5	32268.1	39571.3	39645.6	2050	11500.6	21581.3	13899.5	16401.3	19106.6	14871.6	26240.8	16254.2	1893	0	0	0	0	0	0	0	0	0	89154.6	154643	96196.9	156176	125764	120061	128587	98590.5	2025	13092.7	20661.1	12292.7	21105.2
Rxra	19372.2	28774.1	22608.2	32039.9	43868.6	54690.7	37615.8	62219.8	14712	7937.47	9327.67	8737.58	8935.38	11255.9	11986.1	12033.1	13195.8	47299	7536.1	7113.8	11705.5	5048.14	8855.17	9547.88	10113	10120.4	41170	5582.31	8384.8	5070.29	6321.53	13729.5	12704.5	14637.5	10351.8	31541	23212.6	64143.3	23704.7	56712	34948.3	66990.4	39277.5	58018.3	20302	5748.23	8819.76	5735.01	7607.01
Sat1	42892.2	64969.5	44044.2	63534.7	49530.4	38594.4	42061.7	42251.7	2916	31164.9	30999.8	30482	30446.7	21656.2	15837.6	22933.2	19312.1	2198	5345.68	12354.9	4505.84	17553.6	11176.3	12123.3	11792.6	13403.5	1837	0	0	0	0	0	0	0	0	0	30681.2	38036.3	30575.5	40566.9	28468	49042.6	28339.5	58827.2	4932	7082.26	9856.09	7088.98	13520.6
Sat2	107877	113037	113170	100022	127937	93470.4	99083.7	87222.3	1837	18268.5	19951.5	22111	20433	24462.2	18025.8	19451.7	15488.2	1828	17151.3	19021.8	20780.5	25423.6	15940.1	12567.6	16200.1	12081.2	1807	0	0	0	0	0	0	0	0	0	70524	66567.7	78434.6	67065.7	88593.2	87749.7	83103.8	77189.9	1839	11935	17981.7	18404.6	12823.7
Scrn1	126881	115647	125502	112979	96170.3	81976.1	94121.5	84258.7	5183	13981.3	21421.8	13812	22709.8	13069.5	20179.6	17472.7	18533.4	14081	20264.4	27843.3	18154.6	29060.1	16006.8	13633.3	14671.3	13975.9	20183	0	0	0	0	0	0	0	0	0	58703.8	65731.8	54811.3	80308.5	68142	51956.1	71866.1	58545.2	2041	6873.65	4692.65	7000.17	4340.63
Scrn2	36972.1	36314.6	42352.4	42356.3	53186.4	54055.1	66689.9	71282.7	3377	9916.63	12513.1	12832.8	9800.79	14532.4	17139	18047.6	15900	5629	7440.92	5515.88	10142.3	5229.61	10135.3	14388.2	11869.2	13210.6	4579	135673	28801.2	120676	33781.6	151009	49764.9	139567	50561.1	6075	63955.6	88728.1	68467.8	91013.3	78455.5	99004.6	83643.4	89472.2	3445	8019.32	11386.2	6887.99	12456.2
Scrn3	70640.9	92109.7	75067	95560.5	79452	77949.6	79896.5	66066.4	3076	12802.9	21480.2	11828.1	27800.5	20485.4	18141	18314.7	23191	2198	10631.6	11833.9	16039.3	11693.3	18567.7	23486.3	20223	20392.9	1431	0	0	0	0	0	0	0	0	0	132012	149356	142780	164404	145080	145048	143054	160974	1603	15255.7	29944	17167.5	31800.5
Serpina7	0	0	0	0	0	0	0	0	0	0	0	0	0	0	0	0	0	0	0	0	0	0	0	0	0	0	0	2445.31	35114.5	3903.9	17144.7	12173.5	5687.48	9775.83	20139.8	3370	0	0	0	0	0	0	0	0	0	0	0	0	0
Sfxn1	65050	60231.2	80272.4	73733.1	99587.4	102708	100727	96449	1879	25988.3	28199.2	18507.7	26085	31064.7	30648.2	30422.8	34488.3	1251	8601.43	15933.2	12778.4	11786.7	13629.7	19313.6	13908.6	18088.7	4705	0	0	0	0	0	0	0	0	0	73632.7	106565	92788.8	108228	97646.6	99066.8	94860.4	91935.4	1905	6604.72	13098.6	5168.37	12285.2
Sfxn2	133250	118873	145189	116107	140313	123667	129216	114573	5008	23967.4	32074.4	20919.3	37829.9	24363.8	35767.8	28124.6	35922.9	2287	12221	11874.6	16169.7	9467.49	19030.2	18400.7	25865.5	18836.6	4720	0	0	0	0	0	0	0	0	0	125321	141788	130804	129207	134074	141642	131235	124386	4602	9934.13	19797.3	7720.28	18098.8
Sfxn3	124601	119125	128692	115972	103226	108934	102052	108474	8818	21439.6	24631.6	21108.3	26637.7	19553.3	26630.5	22690.3	27277.8	9899	32134.5	26296	29455.4	25220.6	27205.1	31340.1	26615.7	29166.9	11021	14254.6	1333.35	13672.5	3236.02	31755.7	6967.61	37134.8	5541.78	8064	89662.9	91268.2	94096.6	96922.4	76221.2	95019.7	86433.8	94328.9	7470	8177.87	10666.9	8178.44	9672.69
Sfxn4	55127.2	86672	58410.8	79483	78204.4	74177.3	61430.9	64532.1	1997	59702.5	33678.4	50159.4	51541.2	36246.8	38754.3	52760.8	42627.6	858	12409.1	25787.8	19493.2	30646.1	25510.7	27475.6	27060.1	26741.6	881	0	0	0	0	0	0	0	0	0	117314	148816	125341	167847	127450	158760	136332	157492	877	14807.4	13975.3	13173.6	15422.7
Sfxn5	18029	21257.1	20057.9	24840.6	30000.6	40334.4	30559.3	43282.9	10724	7172.37	11444	9181.91	10261.3	8156.73	16524	11068.2	15884.7	29642	13528.8	8360.33	16244.2	7681.32	15040.3	14329.6	15040.5	14134.4	39395	6688.05	3521.93	6918.59	4264.64	14324.2	4015.78	16221.8	4923.25	11346	39594.5	59216.3	38449.8	54560.4	44804.2	61239	46097.7	63891.7	7726	5390.07	7502.44	5743.96	6774.89
Sgo2a	66023.4	59174.1	65274.2	66236.8	79609.4	86356.8	82187.9	75007.6	2573	41245.2	32156.8	49369.6	33967.9	29459.8	32343.1	40461.7	36811.7	1019	19426.6	9929.43	31607.2	13961	35797.8	19154.2	35322.5	14976.4	1027	0	0	0	0	0	0	0	0	0	87555.9	80296.2	90222.8	97069	86110.3	82061.7	88406.9	63682.6	2390	10662.5	16545.8	16735.7	13930.7
Sgsh	46286.5	52925.2	50276.2	65379.8	95015.7	100495	84947.7	82792.4	3041	16722	13352.6	15741.6	14942.8	14524.8	20432.9	16330.3	17743.1	2566	7686.14	9513.68	9377.1	4449	12064	12212.8	11967.1	11098.3	1311	884.7	5669.19	1545.95	13512.5	4427.11	40038.2	6607.91	25297.4	2034	85414	131691	91851.6	110122	122443	106421	135802	96043.9	2444	6852.15	8266.79	6022.68	6338.69
Shbg	0	0	0	0	0	0	0	0	0	0	0	0	0	0	0	0	0	0	0	0	0	0	0	0	0	0	0	0	0	0	0	0	0	0	0	0	0	0	0	0	0	0	0	0	0	0	0	0	0
Slc10a1	0	0	0	0	0	0	0	0	0	0	0	0	0	0	0	0	0	0	0	0	0	0	0	0	0	0	0	0	0	0	0	0	0	0	0	0	0	0	0	0	0	0	0	0	0	2766.35	6417.61	2313.79	7583.05
Slc10a2	0	0	0	0	0	0	0	0	0	0	0	0	0	0	0	0	0	0	0	0	0	0	0	0	0	0	0	0	0	0	0	0	0	0	0	0	1605.81	25672.8	1679.85	25132.6	4789.85	37007.7	4298.32	37595.7	2199	3990.53	9845.97	2448.11	10926.2
Slc10a3	55925.3	48172.7	58858.6	44554.7	56763	59960.5	55264.9	58354.3	5107	17588.9	12811.9	17055.5	17554.9	13457.7	18523.9	15158.5	18326.3	3517	11654.9	11886.6	9785.63	8823.15	13323.4	9794.55	12426.1	8440.03	3325	546.08	14175.1	697.59	10088.7	6091.29	507.49	4716.52	30096.3	1879	56640.9	67809.5	56674	66351.6	60646.2	64011.6	62677.7	63451.2	3831	4597.67	10634.6	5459.42	11743.8
Slc10a4	20182.2	11318.4	24051.7	13317.3	34454.5	27405.9	55764.3	36118.5	4414	20024.6	6354.68	21015.5	5517.16	26860.2	13239.7	29365.5	12482.8	3729	5002.53	2366.24	13561.8	1306.76	11163	3855.66	13318.5	4301.8	2072	70379.2	56546.7	65207.4	72321.1	83975.4	66782.1	85688.7	77987.8	11492	24686.2	41890.5	22774.5	41888.8	45680	24202.4	51398.2	20869.2	3519	12010.7	4147.06	15740.4	3893.87
Slc10a5	121698	154250	120616	144946	144049	97341.3	109524	95485.7	2262	33610.1	32900.6	30192.9	30919.5	21953.1	24197.6	25283	25258.8	5978	11557.1	16336.3	13129.8	14437	16336.2	15882.9	14705	18002.1	5794	0	0	0	0	0	0	0	0	0	38820.3	78107.8	36568.3	72432	34976.7	88140.6	33084	72254.6	5954	7021.97	16397.1	7104.07	15271.1
Slc10a6	2375.9	5631.78	5831.97	5275	8814.85	12267.1	6358.3	16479.5	937	4365.37	1406.26	3040.33	2019.32	17154.7	1941.79	6432.04	1955.05	864	0	0	0	0	0	0	0	0	0	3540.93	13150.4	3317.67	14504.5	6521.36	26925.9	6280.92	22510	4398	0	0	0	0	0	0	0	0	0	7135.28	4948.44	8913.01	3726.83
Slc10a7	150074	104010	155688	108250	119915	94709.8	109953	82961.4	5136	15814.9	11194.6	15268.9	11172.5	14412.3	9785.87	14819.2	9908.58	21714	10835.2	5565.26	11730.5	3750.65	15416.5	5273.48	16640.6	5339.88	12624	0	0	0	0	0	0	0	0	0	184266	178489	172955	173623	174932	154164	150122	146365	3162	7130.45	8829.08	7351.99	8601.18
Slc11a1	95152.3	137913	112515	159777	108705	161503	148655	148428	1245	12400.2	27989.7	15123.1	29099.6	21554.4	22847	17465.3	25887.4	1943	18458.2	59703.1	19905.6	49157.9	24786.1	51391.4	25935.5	45847.5	1502	0	0	0	0	0	0	0	0	0	60920.2	146969	70355	134609	113188	174076	107315	146500	1243	5806.69	16366.3	7701.57	17320.8
Slc11a2	63178.4	76283.9	64246.5	75019.2	79862.8	92471.9	84879.2	94656.1	4814	15489.5	24280.9	15633.7	19945.4	17271.4	28527.2	21857.4	26223.4	3514	7628.52	6915.24	10213.2	4990.9	10996.7	20194.5	14669.8	18651.9	3002	58199.4	6499.84	57283.9	9642.47	76610.3	17575.6	80192.2	14540.2	2851	39989.2	76763.1	37731.5	74410.4	43527.9	87126.5	47160.4	77393.1	8186	5328.4	10704.5	5686.84	10803.7
Slc12a1	0	0	0	0	0	0	0	0	0	0	0	0	0	0	0	0	0	0	9499.37	1637.55	6047.41	3270.49	4759.37	2777.42	5448.63	2905.57	2364	2337.88	17468.6	5341.46	13907.8	5222.77	25826.8	7051.74	14287.4	1865	0	0	0	0	0	0	0	0	0	8244.08	4383.32	9986.96	4583.13
Slc12a2	32999.5	73667.8	32080.4	58485	31296.7	36700.6	32459	36031.4	13460	15534.2	17238.1	14025.7	19314.4	13260.9	13129.9	13585.4	12256.1	11464	7194.54	14819.8	7262.94	18875.8	8912.03	9667.59	9730.47	10352.5	11516	0	0	0	0	0	0	0	0	0	71231.3	70940.8	72880.9	68916.6	69736.5	50582.7	72150.2	51377.1	4798	7222.47	10910.8	6893.89	9535
Slc12a3	0	0	0	0	0	0	0	0	0	5996.28	8631.93	6545.31	8536.41	9708.88	9814.58	9502.45	11409	8968	3909.97	4122.81	8858.11	4653.01	5960.42	4837.19	7968.01	5420.03	4089	5808.61	13211.6	4664.23	15727.8	14569.3	37997.9	14658.7	35527.5	2517	1575.9	30714.6	2106.92	27253.9	2515.13	43298	7381.83	37195.6	1964	5592.46	7001.09	6222.03	7391.1
Slc12a4	64047	49564.6	68570.5	54283.6	81113.8	77407.9	79169.5	72560.2	8395	10988.7	8339.95	11143.2	7136.14	16255.6	14018.5	13637.2	13310.9	3294	7509.49	4809.81	11013.6	3125.44	10160.9	5865.47	10336.4	6099.59	9180	63031.3	34441.5	55356	41908.9	79389.7	47140	65245.7	52265.5	3986	76517	70271.7	69045.1	69695.9	88825.5	55882.5	94639.5	62363.5	3270	8272.07	5120.22	8358.94	4508.97
Slc12a5	21980.3	49322	26411.1	45872.6	38929.5	60697.8	34768.5	58688.9	10109	6305.44	13927.9	7135.52	12718	10592.7	14986.1	8414.68	16423	18992	11243	19752	14097.2	15104	13140.4	20578.6	12277.4	19692.6	20033	34317.9	4763.11	26282.2	5200.38	39699.1	9649.47	40734.9	12057.9	13171	12414.8	44331.4	14922.9	35058	15471.1	24540	22286	29256.7	2318	6102.23	8103.48	5972.14	6155.12
Slc12a6	125515	109962	121348	103185	80954	75479.6	76759.6	74139.9	8057	47246.8	32505.9	46564.4	35772	30723.2	26819.6	31608.8	28674.3	7556	12790.7	13161.3	11290.8	13865.1	15328.6	15209.9	16545.3	15176.9	6013	0	0	0	0	0	0	0	0	0	110672	94477	107235	91102	86309.3	102141	75649	89053.1	8361	10938.6	15194.8	11527	16239.6
Slc12a7	57770.2	12049.4	57060.1	14342.4	63935.3	28529.5	66771.8	28218.3	3377	11644.1	4679.26	12471.8	4277.38	9637.17	5218.57	11800.8	5379.48	27794	6200.97	1662.76	8543.32	1380.21	8797.34	2334.34	9850.87	2660.99	11108	3857.11	27083.3	3560.72	31356.9	7509.54	36594.1	8871.83	34886.8	21700	59316.2	89474.1	57223.3	85935.3	53814.7	90346.3	53682.2	87972	12026	9045.18	8762.82	8584.77	8080.86
Slc12a8	9487.2	28079.7	10800.5	25253	25302.6	33253	20139.2	42716.6	3828	11357.8	10328.8	10730	12393.1	13297.2	14972.8	17751.8	19031.8	3895	12860.1	6954.52	15191.6	5890.15	13591.8	8611.99	13317.4	8241.75	11165	0	0	0	0	0	0	0	0	0	12592.1	14325.4	10509.6	13789.1	18203.3	14194.9	24399.8	11721.7	3242	6282.6	3975.31	7042.46	4665.19
Slc12a9	60558.1	45201.8	65956.8	48821.8	81141.2	82193.3	78973	78758.5	5430	15118.9	12999.2	14027.8	12221.2	15944.4	15261.4	17897.8	18160.9	5824	14218.5	6328.34	14861.4	4243.92	14663.2	12503.2	17501	12367.2	5073	4407.19	2954	2139.77	2648.61	14028.3	4489.61	9821.95	2360.81	1716	88617.3	95887.6	88935	93012.8	109150	99941.3	110673	85660	5688	5860.6	10608.4	6304.16	8874.2
Slc13a1	0	0	0	0	0	0	0	0	0	10366	3862	1464.19	653.68	1255.54	504.1	96.8	958.85	457	3700.18	20095.8	3263.7	35837.2	2638.31	818.191	3047.18	697.221	10351	0	0	0	0	0	0	0	0	0	0	0	0	0	0	0	0	0	0	4527.78	6049.39	3859.11	6947.38
Slc13a2	0	0	0	0	0	0	0	0	0	6995.29	7369.95	7248.08	6756.9	9303.48	8071.13	10153.4	9448.63	4501	3717.65	2222.65	8929.46	1323.53	3686.42	3549.16	4985.93	2965.68	1664	11032.4	17105.3	10830	21341.7	24033	39961.9	23625.6	33265.3	10219	2436.35	61016.8	3849.69	51514.8	8112.51	86941.3	7816.33	79949	2155	4413.22	5963.75	5784.52	5595.84
Slc13a3	8862.47	18528.1	11478.9	17370	13082.6	61876.2	38862.5	100898	706	0	0	0	0	0	0	0	0	0	10639.6	10049.1	17050.5	8208.79	16502.7	11671.8	15001.4	12148.7	6923	11568.4	19645.9	13066.9	28108.5	25736.1	50828.7	27242.1	37520.8	6329	5179.15	64524.4	3720.25	48957.5	6407.27	63024.5	8155.37	47858.7	3997	7528.27	7019.86	5805.16	6343.52
Slc13a4	0	0	0	0	0	0	0	0	0	0	0	0	0	0	0	0	0	0	6810.6	8700.11	10385.2	7203.47	7297.39	9381.43	10232.3	9771.88	2647	0	0	0	0	0	0	0	0	0	0	0	0	0	0	0	0	0	0	6341.01	6388.06	5076.1	4524.94
Slc13a5	29083.4	36544.7	30883.4	40337.3	76136.8	77627.3	70154.8	94152.4	3313	10954	11873.7	15043.9	10299.9	21996	18092.3	22509.3	16530.3	3258	5637.46	3186.32	10087	3055.94	6369.62	7511.78	7263.61	7932.87	5417	23374.9	23220.3	21997.7	20469.8	32295.3	22542.2	34423.9	19126.1	11098	38552.3	76225.4	40857.8	63441.1	48228.1	62567.3	51318.1	55144	2857	8558.33	6701.18	9746.29	5686.96
Slc14a1	5196.48	7855.87	5853.04	10948.3	17373.9	14682.8	7907.24	13297.5	2889	8504.34	7412.61	9232.03	7239.26	15446.2	10988.2	12682.9	7377.3	2885	3130.87	759	8654.27	1055.56	2367.44	1386.12	3197.74	928.84	1548	8551.24	39586	9235.09	39149.7	15537.8	42592	17439.8	39800.5	11444	0	0	0	0	0	0	0	0	0	11197.6	3475.56	10680.5	3151.24
Slc14a2	7390.15	12244.2	7368.55	10976	14596	11791.3	10262	15592.5	4293	7411.64	7876.64	7880.09	7459.94	8849.22	8390.37	11349.1	8886.14	6996	17424.6	3278.45	14213.6	3908.94	12287.1	5353.78	13006	5262.27	46008	1912.56	31799.2	2149.22	37463.2	5589.25	13243.4	5526.69	13997.7	25005	0	0	0	0	0	0	0	0	0	10477.3	2556.92	10128.7	3147.1
Slc15a1	0	0	0	0	0	0	0	0	0	0	0	0	0	0	0	0	0	0	0	0	0	0	0	0	0	0	0	51627.1	39639.5	44455.3	56475.7	69709.7	65455.5	73785.7	66889.8	6611	0	0	0	0	0	0	0	0	0	11112.2	4798.43	12660.3	4582.86
Slc15a2	30412.8	13440.2	23894.3	13976.9	11739	21452.1	18452.6	18109.2	1617	18012.6	7421.95	17140.9	7670.83	14934.1	11049.8	15351	6516.51	1338	18453.5	3373.94	12159.3	5383.19	14845.4	5530.64	17160.2	6203.67	1569	0	0	0	0	0	0	0	0	0	11459.4	65463.5	8077.48	55528.2	10250.2	69689.9	8701.61	83401.2	1749	4112.01	13294.4	7160.84	14460.5
Slc15a3	0	0	0	0	0	0	0	0	0	6841.3	7453.39	7985.85	8263.71	5978.19	10219.1	9738.81	9975.41	6431	7411.33	10392.8	10077.4	5531.44	8394.53	10901.5	14459.1	9626.86	3819	0	0	0	0	0	0	0	0	0	6917.24	34921.1	5065.63	26842.9	8894.06	21724.7	13075.9	19135.9	1870	5528.74	3035.36	5729.76	3797.18
Slc15a4	117830	122239	131687	140522	155888	167670	161686	158844	2927	19447.4	21869.7	18388.2	18460.3	17841.9	26191.2	18389.6	26089.3	7928	5075.77	16919	9495.59	14968.6	9909.49	18348.5	11310.4	20051.9	12130	0	0	0	0	0	0	0	0	0	145417	205322	156232	199239	160780	185137	154139	170760	2265	8223.05	10886.9	8924.17	8863.91
Slc15a5	7171.3	10060.9	8214.8	11920.9	15755	7179.06	13390.2	13608.2	1301	17687.4	8408.66	17561.6	6413.88	15448.7	10876.9	20695.7	9472.03	1665	17190.4	1700.63	12823.8	2334.74	12105.3	3316.64	12756.9	3776.66	3089	8678.5	35672.6	10509	26222.2	13621.1	25754.5	13998.4	35486.4	1845	0	0	0	0	0	0	0	0	0	11884.5	3554.41	10082.8	5309.98
Slc16a1	98798.5	82562	103204	93273.4	117332	102666	105368	90295.8	4782	50784.8	41021.8	47500.5	42222.9	33274.5	54547.9	48254.7	47508.3	2193	12279.6	24829.2	13773	15413.8	21074.9	25553.4	25167.1	27589.8	2197	3786.95	0.49	3320.09	4080.36	25972.7	1016.23	21346.2	442.68	939	176974	178016	167245	152381	175493	119595	170302	94036.4	2713	13730.3	17412.9	9353.01	18127
Slc16a10	34018.6	51508.7	38874.7	51238.9	55701	64101.3	46550.6	68603.2	3723	14178.1	10351.8	14008.5	13074.8	13053.1	13507.9	14731	12355	7617	11478	8810.33	11381.2	9110.69	8979.79	12671.9	10748.6	12486.2	3897	18267.5	2371.99	18540.7	2320.51	33826.1	14631.9	33530.6	13026.7	2665	54960.4	135984	53411.3	126536	73814.3	115429	79174.4	109610	2145	5226.85	9741.05	5365.29	10411.6
Slc16a11	16513.1	65548.9	20545.4	71735.7	44138.5	77357.4	40984.9	77964.3	4319	11503.6	22088.1	12487.2	17151.6	8696.85	23957.9	13820.5	18671.2	3023	7054.7	23813.9	9879.67	16021.1	5002.85	13208.2	7534.86	12171.6	4524	116660	5647.96	92062.4	6791.04	141570	17950	148627	13353.3	4368	7985.62	59894.8	9622.61	52148.4	10804.4	69899.6	14127	59132.3	6609	4737.4	12499.9	4916.84	10352
Slc16a12	39688	34219.7	48290.1	35867.7	87829.3	50768.9	83578.6	69240.7	2218	45737.9	12093.3	39380.4	12539.3	35684.1	18998	41531.8	17819.4	1855	0	0	0	0	0	0	0	0	0	75858.3	45492.4	63992.8	66703.3	64256	56404.8	69701.3	54222	3015	66254.2	127146	62207.3	114756	87167.3	120243	82559	94115.9	2459	10795.9	14408.3	10501.1	13175.5
Slc16a13	119477	109821	123299	112999	110289	116047	112441	114407	6544	22294.8	29213.7	24069.8	28721	19212.8	32246.1	25772.4	26618.2	4638	20072.9	28462.7	18068.8	25233.4	18103.4	18029.6	19489.2	20468.7	6748	116660	5647.96	92062.4	6791.04	141570	17950	148627	13353.3	4368	30340.7	83739.3	32467.6	75145.6	39740.5	96162.8	41445.5	77474.9	8826	7596.05	15537.6	6741.12	13210.8
Slc16a14	140924	130402	161082	152982	140298	118604	137326	135881	2485	78515	49533.2	73291.9	54372.2	45393.8	39518.5	45489.6	45477.4	2441	39859.5	41661.7	45805.8	27471.8	61890.5	30316.2	60155.7	29460.8	1664	0	0	0	0	0	0	0	0	0	79313.8	108098	83326	91804.8	76899.4	85288.2	79803.4	84305.4	2321	11119.1	17946.3	13625.3	17258.2
Slc16a2	68773.4	48003	73337.6	55120.4	59409.6	55548.8	60000.4	60895.8	7978	25965.2	14897.9	22274.2	16245.5	16568.3	15039.8	18396.8	16325.8	9939	16859	8466.58	16024.1	8672.06	17093.8	11016.7	16656	10972.2	10536	27127.3	30110.5	28702.5	27621.1	34777.6	760.009	26490.1	33072.6	66750	67389.4	70457.1	67657.9	67495.2	59337	52196.9	60467.3	51146.2	6583	9009.8	5650.05	9189.03	6357.05
Slc16a3	22783.2	32694.8	28318.2	38519.6	49973.2	58330.9	51434.4	76351.7	4476	7243.74	8756.06	8003.65	7070.61	5662.54	10656.3	9962.18	10401.8	7610	5846.1	6392.7	9778.66	4277.74	7628.66	9516.99	9645.71	9007.97	10946	34473.8	10182	28091.2	15330	60439.1	23722.6	57215.8	16853.8	6086	69778.2	33784.8	66228.2	35078.1	116483	25098.3	114832	30531.1	3935	6439.74	4203.48	5801.87	2918
Slc16a4	0	0	0	0	0	0	0	0	0	0	0	0	0	0	0	0	0	0	0	0	0	0	0	0	0	0	0	0	0	0	0	0	0	0	0	0	0	0	0	0	0	0	0	0	0	7163.71	8345.01	4773.98	9611.01
Slc16a5	57594	59519.7	61016.1	56014.7	74729	66854.4	65803.4	71190.6	3825	16657.2	14195.2	17043	15243.2	19891.9	25252.5	21708.6	25790.3	1769	10020.2	13860.9	13379.2	13760.8	12511.1	18940	14573.6	16400.1	5594	4435.79	10740.2	4849	7093.57	12590.7	14990.8	15205.4	8874.58	2079	68816.3	91741.8	71547.2	84744.1	81390.1	97058.3	80211.1	75112.5	3951	6127.2	11817.6	6425.79	9866.3
Slc16a6	140207	129542	140947	139906	159738	178709	177811	170750	2848	30568.7	27369.5	24386.9	27774.8	28995.4	34874.9	31171.7	34378.1	2842	18705.4	22145.9	18370.7	9452.02	26744.9	24319.6	28075	24082.9	2831	19964.2	3138.8	24459.3	2314.18	35128.7	3356.26	37702.8	255.42	3459	120364	121669	121126	113962	129783	89122.5	128621	96667.2	3546	12212	11451.8	10108.3	11398.1
Slc16a7	0	0	0	0	0	0	0	0	0	7604.6	14933	9669.07	21799.4	5563.61	11927.9	9664.52	9496.22	1697	7199.05	10093.4	6374.43	11228.7	5629.91	7550.3	6939.74	7988.96	1709	0	0	0	0	0	0	0	0	0	0	0	0	0	0	0	0	0	0	4914.99	8143.29	5478.48	9264.02
Slc16a8	9244.84	13109.4	12786.5	14968.5	48683.3	40939.3	34852.6	46581.6	3968	9930.76	10655.2	9421.01	9188.08	11860.6	15731.2	12002	14467.8	3698	4812.35	5250.29	11687.8	3281.57	7363.25	10468.5	9885.3	9842.59	5850	53384.3	16631.8	42768.8	29682.7	86440.1	19753.5	91398.8	15957.3	6233	23286.1	22622.4	21708.3	18444.6	38514.8	9501.47	49611.7	17430.7	2649	5572.64	4108.32	5256.07	2708.3
Slc16a9	41926.6	75165.7	47246.2	89614.7	93183.5	66771	93204.1	83934.5	2530	18092.2	18796.7	18999.1	20965.5	18616.6	15485.6	24095.9	14545.1	2715	6907.75	5518.36	11126.1	3340.29	8394.24	7170.16	7910.34	8443.29	1521	49904.1	20074.4	42761.9	21149.4	52503.3	44656.7	52016.9	45839.8	5218	90375.4	102033	106706	104493	93898.2	102684	101759	79673.5	2733	5950.92	12691.2	6428.69	12703
Slc17a1	0	0	0	0	0	0	0	0	0	0	0	0	0	0	0	0	0	0	0	0	0	0	0	0	0	0	0	3665.73	20772.2	3850.68	20020.5	8963.6	27056.6	11223.8	29571.3	4635	3483.21	43360	2710.24	45962.8	3727.64	62935.4	3977.38	53482.1	1243	4765.18	10271.4	4409.86	10765.6
Slc17a2	0	0	0	0	0	0	0	0	0	0	0	0	0	0	0	0	0	0	0	0	0	0	0	0	0	0	0	0	0	0	0	0	0	0	0	0	0	0	0	0	0	0	0	0	0	0	0	0	0
Slc17a3	0	0	0	0	0	0	0	0	0	0	0	0	0	0	0	0	0	0	0	0	0	0	0	0	0	0	0	0	0	0	0	0	0	0	0	0	0	0	0	0	0	0	0	0	0	4994.42	8779.1	4357.58	7304.11
Slc17a4	0	0	0	0	0	0	0	0	0	0	0	0	0	0	0	0	0	0	0	0	0	0	0	0	0	0	0	4088.36	24136.1	3836.55	18466	4653.35	19120.6	10546.7	25323.2	2027	0	0	0	0	0	0	0	0	0	4199.57	4642.77	6238.56	5902.49
Slc17a5	93181	76613.9	100126	78325.3	73739.1	76293	84288.2	67817	2447	43225.8	25873.8	38405.7	26268.9	28044	25648.6	36859.6	25423.4	2143	16278	8916.68	18225.4	9946.02	21766.5	15213.2	20753.4	14230.8	2053	0	0	0	0	0	0	0	0	0	107142	98261	92418.2	96020.7	93352.1	94846.4	102460	91702.6	2063	11022.5	20919.3	8654	21142.2
Slc17a6	59896.6	12816.3	55823.1	12243.4	50813.4	7470.13	33081.9	8402.42	13422	22588.8	6597.26	24826.8	7644.95	11971.9	4341.71	15062.9	4696.37	10406	34197.1	4341.02	21455.1	6803.32	17573	2595.1	17072.9	3212.51	15189	47837.3	49573.8	53498.9	39661.9	32281.3	29645.9	29701	35955.8	14573	0	0	0	0	0	0	0	0	0	9578.78	1576.06	11388.1	1337.94
Slc17a7	21703.7	57559	21571.2	58272.4	43033.8	75160.3	37497	72935.7	11312	7532.73	10328	10393.9	12312.9	10304.4	17350.8	11767.5	16486.8	13738	10243.7	21811.2	12032.6	18840.8	10482.2	24269.6	10410.5	23518.8	12545	141080	23980.1	125320	26171.4	121071	36619.5	117707	47761.5	15427	35797.5	63240.6	32156.9	65400.9	51869.7	73485.9	73666.3	63335.7	1264	5317.65	6103.48	5861.3	5477.5
Slc17a8	0	0	0	0	0	0	0	0	0	14107.7	6790.76	11901.4	6176.41	12473	7612.52	17995.8	5510.94	1736	0	0	0	0	0	0	0	0	0	11292.4	46443.1	12989.1	50172	14615.7	50666.5	17334.5	53579.5	3841	0	0	0	0	0	0	0	0	0	15103.4	3686.02	15660.2	3974.79
Slc17a9	1355.78	16296	2465.67	16386.9	9128.57	28204.1	5259.5	38614.3	1944	4648.62	9823.58	4419.99	7080.92	5332.52	13027.5	6650.43	10969.3	4151	2757.86	4826.1	6299.04	5224.07	2925.13	9303.84	5316.77	8844.51	5762	14558.8	9640.37	15596.3	9125.55	21125.6	13319.5	23848.5	12104.7	12935	7662.66	34432.5	7267.26	30955.2	13332.2	34838.9	16741	36218.2	2768	6214.09	4983.73	6658.68	4780.78
Slc18a1	128355	121754	139784	113833	116230	86362.6	92440.1	89956.7	3588	55297.8	38195.4	54609.6	35399.1	29513.2	30579.9	41024.2	29893	3449	27139.5	24457.7	33718.1	21318	49114.8	36735.6	46166.2	38119	1297	0	0	0	0	0	0	0	0	0	117943	113616	106774	124219	100743	119890	96561.6	105158	2531	11715.6	20564.5	8734.03	22577.1
Slc18a2	11829.5	5308.17	12658.7	4291.22	19746.7	8516.8	20704.5	11216.1	6523	11429.1	9393.94	13749.1	6244.26	14556.8	7697.31	17595.9	6159.23	5082	12407.6	2904.28	11606.4	1822.63	9945.92	2948.23	12383.5	3042.08	6917	23835	34014.8	20994.8	37927.2	45340	40000.1	43322.8	40679	8435	34784.6	16152.3	40802.5	13639.4	43839.6	4160.71	50931.2	9741.18	1632	12819.3	3407.25	12051.9	2594.53
Slc18a3	15403.4	14704.2	20063	14565.7	52780.5	19232.9	40152.9	27099.8	3785	9962.24	5719.33	12219.7	5142.13	11851.8	9076.36	15628.4	9814.05	3692	3783.85	1704.85	10180	961.075	5473.06	3882.46	8795.69	4094.79	2645	160878	63569.3	132910	82681.3	132840	90116.1	131237	99278	18396	0	0	0	0	0	0	0	0	0	14423.4	810.955	9493.3	1213.29
Slc18b1	88672.5	83251.8	90238.5	76052.2	46958.2	56388.7	56642.9	59003.1	2980	46963.3	23939.5	47286.3	26927.2	23802.3	17077.2	25665.9	20915.7	3448	16431.7	18629.4	18475.2	15120	22686.9	13416.4	17886	12997.3	1313	0	0	0	0	0	0	0	0	0	86896.8	117734	75861	119262	78560.4	104018	77167.5	102000	1823	14689.2	24597.4	17469.9	27921.1
Slc19a1	71173.1	82384.7	81543.7	86045.3	99050.8	89212.4	87959.7	89587.4	6364	14330.8	16513.5	15965	16240.7	13199.4	16915.1	17762.2	16693.6	8244	6717.07	6191.72	11549.9	5441.97	8504.77	8171.57	9919.59	7405.11	9634	0	0	0	0	0	0	0	0	0	87964.6	96791.8	80480.3	91544.8	78509.5	92965.5	86676.1	90294	5726	5032.86	7633.66	6193.27	7372.95
Slc19a2	95233.9	123937	99206.1	126258	74361.4	107174	89782.2	105646	4509	46573.9	44774.9	50535.2	47200.6	28621.5	31260.7	36075.9	31574.9	4638	10826.2	17970.8	9435.2	18592.8	14949.7	18510	16454.9	19108.9	4269	8497.06	369.86	11541.9	606.24	18615.5	1851.98	22262.8	555.52	1565	99442.8	125082	95752.6	118746	94926.2	110143	90429.5	97434.6	4253	16778.5	22790.5	14218.7	25989.1
Slc19a3	33692.4	71628.7	31903.8	58727.9	41429.7	43444.9	46142.3	54635.4	1992	20808.5	14257.2	20527.3	15204	21321.2	10758.6	16871.8	10410.8	2520	12489.2	10340.3	7095.82	14627.3	9721.44	9308.6	15826.4	11093.1	1498	0	0	0	0	0	0	0	0	0	57982.8	75887.6	55377.9	67420.7	49874	73269.2	53310.1	84152.6	1515	13880.2	15747	20655.8	17315.9
Slc1a1	81452.7	117273	88939.5	102531	105144	106235	92979.1	98580.9	3660	17916.8	18858.1	15963.7	20602.7	15693	21074.5	17146.3	20899	6551	6512.83	11345.6	8021.2	12334.9	7026.77	17169.8	9324.06	18018.8	13999	6372.14	522.27	6101.5	3721.21	16956	8388.96	18482.4	3407.85	2039	26215.3	87079.4	25464.8	86123.8	43025.1	91329.6	48220.9	83029.1	3214	3807.42	6708.84	7079.71	5709.49
Slc1a2	70935.2	68529.3	72018.1	68496	70196.9	75663.8	65829.4	71362.7	7362	7250.81	8575.98	8702.64	10096.7	10594.1	12273.2	8586.57	11585.2	26082	10098.7	6157.91	9595.32	8119.9	8975.52	11642.6	9484.03	11194.8	25426	13546.9	11846.9	13826	11254.3	13965.8	16643	15983	19192.5	6311	58178.1	36592.7	49991	34568.9	62226.5	14226.6	60063	20934.5	2667	5636.72	4144.97	6979.51	4596.38
Slc1a3	27670.1	27232.2	25859.7	25381.1	35609.4	22804.8	26800.6	28021.5	12692	18455	12497.6	18941.7	10477.5	15516	9943.77	16801.3	9439.7	14278	17976.7	6668.35	15089.9	7442.33	13351.9	7570.07	13580.8	6952.02	20788	6766.1	28444.3	8546	32088.7	10474.4	24548.4	11250.9	22827.7	27469	74602.7	33957.3	82482.7	35201.1	62117.8	23840.7	57950	38649	4271	11630.7	3892.05	14378.7	4322.89
Slc1a4	155917	87644	160722	107767	120284	111685	140527	115359	4595	18198.2	11766.4	16901.8	12730.8	14368.6	13924.7	15376.5	13923.2	10039	14405.8	6796.6	15089.1	6140.05	19909.9	10579.1	20075.5	10729.9	8338	0	0	0	0	0	0	0	0	0	118023	143365	115986	132599	133130	133297	137534	114937	3040	18523.9	22883.4	13123.9	21738.7
Slc1a5	69539.1	47670.9	68304.5	48248.9	113012	90319.2	126425	90935.2	2870	27200.2	14953	28287.4	16359.5	28381.6	20915.6	37891.4	24216.4	1525	12335.1	3258.4	11852.8	2862.85	14374.1	11312.2	20689	11142.2	1516	33781.4	28587.5	26649.1	45656.5	58726.7	40453.1	67445.3	35554.6	2859	161188	120699	160977	126539	146278	98463.4	147621	103333	3122	16997.4	18853.3	17199.8	17966.2
Slc1a6	68907.3	99480.6	69270.3	98180.8	89383.4	83061.1	81649.1	98608.9	5747	38975	33920.9	39005.4	39379.9	28922.6	29075.8	31909.5	28585.7	3700	12738.6	24980.3	15970.6	25962	19410.2	21237.4	18358	21585.6	3273	0	0	0	0	0	0	0	0	0	58912.4	33699.1	47534.3	33455.8	51500.3	22630.1	59825.9	29366.3	2199	12361.1	6073.9	9182.56	5831.3
Slc1a7	0	0	0	0	0	0	0	0	0	5773.54	8376.85	6965.71	8503.37	8057.68	10051.5	8497.27	8213.78	4510	6750.52	3034.8	12001.6	3348.82	8072.45	4995.14	10294.1	3947.27	10787	1723.78	11989	2046.7	15543.4	7673.9	35853.3	6402.86	30613.9	6600	0	0	0	0	0	0	0	0	0	6864.46	3443.6	8558.53	2265.56
Slc20a1	102505	85769.2	115431	90281.5	97213.8	96153.7	97708.7	87794.2	5716	11586.9	15480.9	13066.7	17223.7	10965.8	15793.9	14554.2	18053.1	9002	12968.4	15890.2	13873	13851.3	18286.7	17396.8	18786.2	19537.6	5498	0	0	0	0	0	0	0	0	0	95865.2	98553.9	89766	89136.7	108609	92523	116562	86258	4079	7982.25	8831.63	7679.71	10114.7
Slc20a2	22834.5	47276	22200.7	40542.9	28130.7	41385.6	20244	39912.8	14317	13042.4	13421.9	12398.8	11877.5	10846.6	11549.4	13451.4	11389.6	17515	7669.98	22727	9135.4	23923.2	8503.36	10566.3	9658.54	10724.1	20980	0	0	0	0	0	0	0	0	0	73920.1	89079.8	76469.4	82886.7	72897.6	99345.1	69516	87428.4	3634	6046.32	7139.08	7320.57	7714.12
Slc22a1	0	0	0	0	0	0	0	0	0	6442.78	3761.73	9490.61	6434.1	10179.8	5048.53	7472.61	5597.43	1634	0	0	0	0	0	0	0	0	0	3507.69	10013.7	3463.6	9443.11	7965.8	17657.7	9531.38	24668.4	1896	4066.31	76128.4	2771.34	76768.3	10557.6	95433.2	8433.47	68157.6	1318	2368.26	12374.9	3844.14	11727.3
Slc22a12	44045.4	18907.5	45138.9	15180.1	48144.3	24180	42116.9	30782.6	4463	28932.6	6507.05	23075.3	7125.86	19704.5	11701.9	19337.6	14683	1468	9828.46	21481.9	14237.7	15231	11049.5	9335.42	12183.7	8215.81	13779	0	0	0	0	0	0	0	0	0	22540.6	65736.1	19309.6	53158.6	27803.5	80150.8	26992.9	54205.8	7906	4413.42	8663.28	3872.37	8081.81
Slc22a13	0	0	0	0	0	0	0	0	0	0	0	0	0	0	0	0	0	0	2754.7	1325.51	7553.56	1159.43	4385.53	1475.31	6873.69	1259.92	1798	1935.11	9385.91	2153	6967.27	7101.98	25222	9998.11	20450	3626	0	0	0	0	0	0	0	0	0	3921.85	6905.54	3602.17	6531.4
Slc22a14	0	0	0	0	0	0	0	0	0	0	0	0	0	0	0	0	0	0	0	0	0	0	0	0	0	0	0	6779.64	21477.3	6635.28	22403	20539.3	37798.7	19893.7	22050.5	3574	0	0	0	0	0	0	0	0	0	5210.82	4911.65	5216.81	4649.32
Slc22a15	85608.4	89770.5	88481.3	89035.8	80992.3	70521.5	72502.7	74579.5	2649	17037.7	13157.9	19068.5	11434.2	15755.1	10275	14407.8	11483.4	7197	15404.1	12293.5	12034.8	11630.8	15983.1	6935.09	15690	6452.42	6560	0	0	0	0	0	0	0	0	0	97741.5	128529	93893.9	130912	89364.3	96060	107299	93356	1409	12597.9	18770.6	12630.2	22874.2
Slc22a16	0	0	0	0	0	0	0	0	0	0	0	0	0	0	0	0	0	0	0	0	0	0	0	0	0	0	0	0	0	0	0	0	0	0	0	0	0	0	0	0	0	0	0	0	0	0	0	0	0
Slc22a17	58703.1	51780.4	68110.2	53141.6	66978.3	79308	61237.9	88738.9	7738	22092.3	21690	19750	19973.1	17006.2	25217.8	20375.2	25952.9	7689	14548	17016	19169	14180.5	14348.4	19444.8	15442.8	20293	6908	0	0	0	0	0	0	0	0	0	85606.3	85225	91035.2	79993.9	121209	64849.1	120553	64912	3127	9343.29	11781.2	7595.41	9745.26
Slc22a18	0	0	0	0	0	0	0	0	0	0	0	0	0	0	0	0	0	0	0	0	0	0	0	0	0	0	0	25350	41351.4	23639	49023.5	35419.6	52194.7	36303.8	51513.5	24562	4680.55	68004.8	3591.96	58267.4	5137.72	94077.1	4380.04	77830.2	4727	6576.5	8528.09	6091.17	7422.62
Slc22a19	0	0	0	0	0	0	0	0	0	0	0	0	0	0	0	0	0	0	0	0	0	0	0	0	0	0	0	0	0	0	0	0	0	0	0	0	0	0	0	0	0	0	0	0	0	0	0	0	0
Slc22a2	0	0	0	0	0	0	0	0	0	0	0	0	0	0	0	0	0	0	0	0	0	0	0	0	0	0	0	0	0	0	0	0	0	0	0	0	5502.83	56714.6	3051.27	40646.1	5985.06	67771.7	9220.96	49239.3	3513	4606.34	8927.23	5948.34	8636.34
Slc22a21	42393.2	42035.1	51635.5	57925.2	90087.4	88663.6	110675	103636	2376	16415.3	11842.4	19194.3	10345.7	18301.7	19156.9	28804	16896.5	1976	5956.1	4220.72	10708.7	2320.6	8699.72	9014.76	15919.2	12992.6	1534	39235.1	3037.65	34119.7	5934.9	83360.8	43322.7	87356.9	27252.3	2073	79747.5	125905	98906.7	111579	136929	99215.9	138236	93438.9	2293	6465.01	9477.23	8623.93	9294.09
Slc22a23	60001.9	54909.9	65763.7	53176.4	63740.9	54886.7	50750.2	56265.3	9096	14369.9	14804.6	14825.7	15844.8	13977.3	14213.6	15258.2	13925.7	30334	12728.5	12729.4	11186.3	15554.2	11763.6	14458.4	11291.8	14722.9	40662	0	0	0	0	0	0	0	0	0	65501	123386	65519.4	116731	71189.1	101397	75725.4	110649	4992	5622.84	7002.64	5209.13	6868.2
Slc22a3	8637.56	21333	12856.4	23582.3	31033.4	54046.2	31109	56959.7	2485	7617.51	3507.83	6289.36	4677.69	9758.8	6478.05	6629	8888.25	3200	6236	11518.8	12156.3	17115.6	9729.61	15029.1	10460.3	18923.2	2155	42784.9	26277.9	36565.2	33189.7	40250.2	39342.1	43410.7	38702.4	11782	20944	26365.8	9297.89	38745.6	23850.4	17119.1	29449.2	33228.2	2034	6496.31	3393.98	7761.64	2654.68
Slc22a4	40318.2	82846.6	50553.2	93196.6	82263.2	90051.9	98402.2	106185	6828	17557	19985.4	19407.3	21775.3	18805.9	22856.6	23755.4	22503.6	6614	7491.48	23988.4	8751.34	23080.3	10057	11178.2	12622.9	13107.8	10001	29066.9	4112.19	27002.4	4745.8	59200.7	27349.7	63830.9	17744.5	5992	59156.8	149275	70741.3	133971	95141.8	127408	102546	124309	5384	7758.39	13246.9	6281.59	12162.4
Slc22a5	47812.5	71229	56794.6	79134.3	87641.2	115867	87869.9	125917	4131	17946.2	20673.5	19870.9	19585.5	18058.2	23283.8	24653.3	27511	3799	8827.18	13287.6	9500.49	9821.98	14133.7	21879.2	16296	16695.5	2688	13381.5	4192.49	15229.9	4654.57	48020.8	6854.22	48065.1	7802.17	751	48841.2	113015	42745.2	105025	74930.5	109983	80810.6	100338	5810	6678.04	12277.4	7101.64	12448.7
Slc22a6	0	0	0	0	0	0	0	0	0	0	0	0	0	0	0	0	0	0	0	0	0	0	0	0	0	0	0	5549.15	13950.7	1619.54	13841.3	16010.6	47232.9	16011.7	53989.4	849	8401.16	58863.5	6380.22	36882.2	11157.5	46703.9	10056.6	23923.5	3693	4991.59	9026.89	5166.78	5986.98
Slc22a7	0	0	0	0	0	0	0	0	0	0	0	0	0	0	0	0	0	0	2308.73	2623.26	10181.6	2262.42	3752.84	3963.28	3941.98	3227.2	1348	15837.2	9980.45	14329.4	17046.7	26653.3	21439.1	35616.9	17699.7	6639	0	0	0	0	0	0	0	0	0	5055.11	4917.2	5109.93	2856.18
Slc22a8	0	0	0	0	0	0	0	0	0	0	0	0	0	0	0	0	0	0	0	0	0	0	0	0	0	0	0	0	0	0	0	0	0	0	0	0	8850.94	53672.7	9656.12	48505.7	8890.93	51698.5	10456	55282.5	2990	5443.43	6730.84	5992.05	7671.22
Slc23a1	0	0	0	0	0	0	0	0	0	0	0	0	0	0	0	0	0	0	3726.3	2015.39	7683.35	2108	4966.15	6459.8	9862.14	3096.37	1865	0	0	0	0	0	0	0	0	0	8009.9	71654.9	8903.05	60021.2	13092.9	78440.8	11746.7	77543.9	4008	4477.5	13867	3049.79	15069.7
Slc23a2	138370	129763	143990	128817	128362	115584	117248	115262	2581	12794.1	21417.2	13085.8	21070.5	12295.6	17898	15855.6	18292.5	13729	7190.19	16980.9	7695.15	16913.2	9394.28	17575.1	9542.9	16213.9	8141	0	0	0	0	0	0	0	0	0	85868.1	95477.2	88794.2	95198.6	84848.3	82929.2	88439.6	89037	2535	6669.56	8825.41	5440.57	7944.82
Slc23a3	43383.4	46649.7	47831.9	57897.2	50768.3	63676.4	60299.2	69590.4	3080	8012.62	12845.3	9046.77	11455.7	12702.9	14387.9	13798.8	15105.5	5840	14263.7	17069.5	15330.2	22001.3	19347.1	21578.2	18779.7	19472.6	2567	8654.89	1485.14	8359.85	2973	17146.2	9528.1	16631.6	2935.49	2116	38754	53100.7	40881.5	54315.4	47229.9	71489.4	51960.1	62637.8	3960	5392.86	10596.9	6244.51	8972.17
Slc24a1	0	0	0	0	0	0	0	0	0	0	0	0	0	0	0	0	0	0	9149.05	8478.37	14058	8887.22	8888.29	15572.2	9807.06	13702.7	2381	22054.6	31098.1	24987.4	21496.1	28818.2	14811.8	26679.1	15852.8	8384	0	0	0	0	0	0	0	0	0	5645.71	2595.83	9325.86	2023.75
Slc24a2	25709.3	70295.1	26781	60383.8	36091.3	55191.2	30383.3	54717.9	8056	10692	12943.2	11394.8	14823.4	10708.3	17020.6	12583.2	15095.3	15234	5736.46	10704.4	6324.6	16314.9	5183.35	17077.4	5840.92	16841.4	61349	5616.66	14112.4	6858.65	20564.4	11738.1	3111.59	13286.8	5747.96	4422	41421.5	21742	33969.5	32241.6	35576.3	10604.5	39286.7	11300.8	1689	6744.75	2878.38	9281.87	1995.23
Slc24a3	60576.9	63239.6	65400.4	63782.2	67805.4	82895	79593.2	88673.9	5469	13304.1	10403.2	11263.4	9769.34	13689.2	10435.7	13182.2	10951.4	15308	6038.05	8394.49	6893.52	11459.9	7640.87	9574.8	8335.59	10374.9	21395	7325.98	17521.2	8407.49	17757.8	9999.97	5328.93	9891.2	4511.33	18581	72413.6	65703.8	74386.9	62137.4	90170.5	37013.5	93443.2	36390.5	3304	9304.89	1951.6	8940.73	2294.9
Slc24a4	52222.7	67684.4	54847.6	74336.7	84714.8	110368	84524.5	104330	3570	10753.3	11328.5	12315	8095.63	10771.2	15493.3	13910.1	14670.6	12687	6838.2	6518.96	8224.39	5870.71	7761.8	11896	9682.94	11065.9	16113	16242.3	25903.7	15598.2	26635.3	24362	16424.8	22406.4	17218.8	17221	44196.5	39003.2	38827.8	39814.8	40195.4	18981.5	47380.8	29873	2686	9155.36	2448.19	8777.35	2816.65
Slc24a5	0	0	0	0	0	0	0	0	0	0	0	0	0	0	0	0	0	0	0	0	0	0	0	0	0	0	0	0	0	0	0	0	0	0	0	0	0	0	0	0	0	0	0	0	0	0	0	0	0
Slc25a1	87806.3	62942.7	95260.6	65446.5	96706.3	89952.2	91493.3	87278.3	9275	20836.4	16755.5	21403.7	17144.6	20239	19893.9	21262.9	20587.6	10957	11847.1	10058.4	14765.3	7900.13	15217.5	13814.8	15730.6	10933.3	10525	13271.7	1280.74	12274.7	3008.81	20787.6	7874.37	22231.2	5203.18	5504	97807.2	113483	95484.2	106574	107351	98634.5	103525	92400.3	6599	9927.48	14407.9	9620.13	14055.8
Slc25a10	54195.9	41475.8	56595.5	44109.5	84689.4	64067.3	72130.1	61553.2	5930	11000.9	10978.3	10027.6	7986.72	9025.62	11562.5	11538.8	13446.4	5507	7501.86	6060.59	10968.4	4865.18	9162.55	8094.41	10892.7	7679.35	6451	0	0	0	0	0	0	0	0	0	43782	65738	41585.9	59445.9	56012.7	74567.2	50573.1	65721.6	7099	5112.66	11492.6	5117.85	10293.2
Slc25a11	89800.9	60795	96377.5	62109.4	86021.2	89707.5	81529.2	91321.6	12764	17352.2	18017.7	15417	17622.4	18223.8	22469.4	16368.6	27678.5	4211	15455.6	9799.5	15633.4	10359.5	16365.2	12331.2	17358.5	12764.2	5435	0	0	0	0	0	0	0	0	0	87999	97586.4	83879.3	83399.6	101861	103024	94915.1	98416.4	4528	6827.87	9288.91	7477.9	7554.65
Slc25a12	143073	142184	142319	133767	135821	101352	115472	90978.9	2296	9995.22	16193.5	11989.3	15213.1	11442.3	12042.7	13031.2	12358.4	9950	12352.9	15038.1	12777	14231.1	14071	13090.7	17036.2	14746.5	10069	0	0	0	0	0	0	0	0	0	103500	127579	117727	145943	114401	135191	119189	131092	1901	5998.38	9519.7	7570.25	10147
Slc25a13	25167.1	36082.3	29266.9	36628.2	44752.4	35415.3	41677.3	38610.5	3241	13617.3	9605.41	13027.9	9903.27	11472.3	7577.74	15445.4	7861.15	16651	8474.63	7770.11	8559.54	10375	7644.17	5821.14	8408.15	7049.06	12885	6153.96	14307.9	6957.04	14406.3	9503.94	20429.6	10282.1	16918.3	18349	76334.2	113515	80804.9	103192	65816.5	106037	69062.9	93302.1	2807	6426.21	7592.03	7148.19	9155.51
Slc25a14	62007.5	55662	59017.3	44464.3	40297.9	33078.3	44828.2	35210.1	2463	22504.8	17512.5	18310.8	17412.5	12969	10978.6	12545.7	9619.06	2227	0	0	0	0	0	0	0	0	0	0	0	0	0	0	0	0	0	0	93549.7	92488.8	106614	102413	83993	69179	72851.1	79181.5	866	0	0	0	0
Slc25a15	140323	83539.4	143311	109158	101524	144879	148923	146493	1254	24724.3	14248.4	24456.1	12690	17099.5	17528.5	24084	22083.2	2591	0	0	0	0	0	0	0	0	0	0	0	0	0	0	0	0	0	0	27785.5	57573.3	29428.2	55205.1	30474.4	67166.3	28759.9	60295.6	6794	7649.37	12969.2	6107.7	13965.7
Slc25a16	181380	110200	188941	153840	253540	219641	216466	195164	1397	37741.4	38880.3	33817	33099.8	34740.8	48894.9	53274	59676.1	1387	13891.3	15450.2	23290.5	6771.87	30089.6	22835.9	36336.4	25482	1393	0	0	0	0	0	0	0	0	0	181499	223842	180290	222104	214009	161263	206210	148428	1398	12040.1	30801.1	12622.1	30144
Slc25a17	51921.5	75189.6	56145.7	78488.4	77782.3	85719.7	84274.6	86661	2382	14274.5	20728.1	15121.2	25809.1	15437.2	20371.9	22907.6	23312.4	1445	16872.6	25939	19391.8	19536.6	18975.2	19455.8	22402.8	18373.1	2565	0	0	0	0	0	0	0	0	0	89984.6	130009	98153.9	116794	108175	132881	125128	145375	1753	8611.21	12348.7	9249.37	11172.8
Slc25a18	8891.67	7670.76	7781.48	6817.76	25043	13790.9	11291.5	21179	2397	5616.95	11184.2	6729.63	9214.36	5752.97	18836.8	8104.33	17691.8	3047	8870.15	9937.28	10642.9	9035.81	12228.4	13747.1	10807.6	13551.1	6050	0	0	0	0	0	0	0	0	0	0	0	0	0	0	0	0	0	0	5719.33	3980.83	3251.33	3671.48
Slc25a19	119368	95380.6	142808	112494	120753	140518	155546	158365	3007	11537.2	16462.6	10326.2	17021.6	9705.74	20270.6	17578.7	24828.4	4119	11742.9	17910.9	16920.8	14116	16506.1	28373.2	18108.3	26715.9	2615	0	0	0	0	0	0	0	0	0	120370	128602	108178	123719	127568	149250	148791	132628	3031	10295.5	12685.8	7918.21	11433.7
Slc25a20	55880.4	72199.4	55812.4	65343.1	81519.9	69158.2	70231.3	78358.6	2704	11759.2	19959.9	14353.2	17125.3	15270.3	13702.2	19403.8	15930.6	2630	7968.18	7237.01	10815.5	7894.22	6964.24	10169	12909.3	11376.9	1333	0	0	0	0	0	0	0	0	0	64174.1	79451.2	59578.4	92488.6	73528.4	93148.4	73473.6	95634.7	2355	10565.2	13044.1	10924	15170.9
Slc25a21	24934.6	33109.1	29302.9	39444.1	50307.6	50422.9	51997.3	55277.5	1644	18237.6	8681.76	19417.5	8316.13	17887.1	9035.85	18341.8	8724.27	5777	0	0	0	0	0	0	0	0	0	15441.7	35392.3	17884.7	30677.8	19463.1	29595.1	18996.9	28374.8	53818	67057.8	111398	60344.6	107456	67771.3	92246.1	60343.3	96654.5	2190	9592.45	5985.55	9951.5	6832.8
Slc25a22	69527.9	98168.4	80236.7	99352.8	70964.4	95376.6	73693	97363.6	12252	15520.2	19380	16535	18195.4	15746.7	21558.1	17157.5	21522.8	14434	7066	14526.7	12717.4	10956	9699.42	11052.4	10232.5	10599.8	14286	0	0	0	0	0	0	0	0	0	58634.5	66854	63404.7	65874.8	67666.6	61788.4	69391.5	72775.8	6117	6483.15	6559.6	6700.35	6474.54
Slc25a23	136041	102807	147797	112399	100132	132561	138331	137204	3316	34238.3	28639.2	30322.2	28092.7	28510.9	35479.4	34471.1	35200	2824	19424.3	30982.6	15089.7	21309.3	27459.2	33607.7	28895	35641.2	2977	59268.2	10259.5	49265.5	11847.9	77624.5	24502.9	76035.3	26231.8	4460	99842.7	150862	96992.6	136804	96917.9	141456	99185.3	135560	4583	6835.24	14731.3	5564.87	15852.4
Slc25a24	54602.2	30409.2	52384.3	35118.2	75764.7	63646.5	70133.1	57608.7	3055	24684.5	11380.1	25712.5	15395.2	20282.9	16086.9	23022.4	15422.9	4483	7390.1	1787.08	8216.47	2053.28	11444.1	5684.24	13746	6250.92	1972	0	0	0	0	0	0	0	0	0	96679.8	63991	86774	63617.3	94618.3	44058.3	87265.2	46511.7	2452	11908.9	7699.8	11474.7	8371.96
Slc25a25	49619.2	76394.2	48743.3	68865.9	61743.9	78513.4	59140	80566.4	17102	8798.51	15682.8	9376.32	14921.8	10653.5	15489	12152.7	16202.2	17548	19686.9	19413.1	17694.3	19981.1	19057.1	20350	19910.2	20676.5	15890	0	0	0	0	0	0	0	0	0	42733.8	72572.4	45712.2	68146.7	58815.7	81890.5	65742.8	75047	12054	5854.59	10295.3	8087.84	9816.23
Slc25a26	54593.4	96722.4	58439	103147	76214.6	76876.7	86857.1	72506.2	2191	7388.66	14797.2	9970.04	15398.1	9367.7	12325.2	12766.5	12866.5	11528	6476.54	11801.5	6726.22	9571.61	6215.33	12333.8	8319.12	10821	4626	11476.8	19364.3	12460.6	16453	18407.4	24745.9	17654.5	19166.7	3316	106248	123896	92629.7	119634	99496.9	109632	93419.8	99196.4	1586	6107.57	8470.68	6694.37	10322.1
Slc25a27	113789	89474.1	110991	81610.2	101347	76778.3	81590.1	69141.4	4105	63960.8	29910.1	51844.2	27666.7	25641.1	24031.4	34177.1	23213.2	3429	15179.5	10449.8	14446.4	7935.43	22208.2	13794	19239.1	14633.3	2429	0	0	0	0	0	0	0	0	0	111034	87550.6	116537	93879.9	115139	92856.8	115169	87219.1	2409	7521.07	8735.91	8346.7	8691.94
Slc25a28	60380.5	56623.8	67184.6	59887.1	61489.1	60723.4	63720.9	63484.8	6600	15903.7	16793.5	15343.2	17636.9	17745.9	18529.3	18786.1	19423.6	6700	15024.2	22963.2	14666.2	18965.1	28457	28602.8	27732.9	26207.7	4334	7611.04	5545.58	7198.95	8008.98	19784.3	9858.85	23885.3	13504.2	1325	113627	115011	106276	111896	114577	118613	112133	106285	4570	7608.84	11282.9	9673.82	10028.3
Slc25a29	94491.2	137602	109083	136001	121458	137605	132381	137749	5480	13911	19314.2	13697	17932	15424.5	21269.6	15077.7	21209.9	8959	8067.74	22222.5	11350	19299.1	10369.8	12173.6	13402.1	12753.4	8803	0	0	0	0	0	0	0	0	0	99284.2	116287	95763.1	109235	111983	100067	119957	104918	5475	8957.18	11340.1	9082.18	10204.8
Slc25a3	116575	124283	123174	122527	107802	116764	119712	103627	3256	29245.4	32591.1	29984.5	34473.4	24781	36311.6	33695.3	37494.3	3058	14080	23425.4	13973	18808.1	23858.3	22650.8	27771.9	28693.2	3030	0	0	0	0	0	0	0	0	0	119953	129306	109833	132443	122936	137454	99669.1	121860	3023	14209.8	27300.7	14550.9	26760.1
Slc25a30	71013.1	82043.6	71394.5	89739.7	81203.9	88336.6	86625.4	90319.5	2723	17218.4	23110.1	15295.7	22255.6	23545.2	21346.5	22714.9	21984.6	3955	21199.4	10171.4	21197.4	7779.44	29428.8	23877.2	30235	23198.2	1514	0	0	0	0	0	0	0	0	0	82457.4	116345	68142.7	119497	95999.9	110375	115551	117458	1665	6739.39	11646	6323.57	10818.6
Slc25a32	119606	104100	120000	120461	151289	126505	132255	103273	2607	51965.3	33332.3	42431.8	45734.3	30879.2	46987.6	41262.6	53919.6	2048	14293.3	16780.9	16376.7	12226	26488	30966.1	32081.6	36224.7	1707	0	0	0	0	0	0	0	0	0	148948	132052	131156	147395	145260	138580	124515	115945	2414	13162	26195.9	11755	30241
Slc25a33	80802.5	110953	90401.9	106970	105974	143624	134476	136620	2629	12935.8	18550.5	12189.9	14540.8	14437.3	20510.6	19383.3	19573	4562	11874.1	18722.6	14099.1	10503.7	17920.1	26055.3	17496.6	25695.8	2354	19107.4	1316.51	19412.5	1510.07	21339.3	5146.07	25251.3	2574.14	4332	77278.3	130044	68320.4	126616	118538	116017	112031	97815.2	2405	7530.36	8732.46	7364.67	9428.23
Slc25a34	5179.55	5493.56	7335.79	7600.94	18448.1	19521.2	16399.4	31127.5	1240	0	0	0	0	0	0	0	0	0	0	0	0	0	0	0	0	0	0	16207.5	19581.4	13056.1	18314.5	34548.5	37464.4	36662.1	36909.4	1338	16108.4	87673	17119.4	85240.4	25937.5	113984	26268.1	77271.1	3000	4863.4	10836.1	3998.5	10436.5
Slc25a35	57978.1	83055.9	54066.1	84543.8	80971.9	87610.7	76236.7	94413.1	6312	10942.9	19825.3	14736.2	21786.2	15266.1	22470.9	16844.4	22581.4	5643	8788.91	13966.6	9345.72	13657.5	7428.93	17260	10843.6	15189.2	4101	0	0	0	0	0	0	0	0	0	69770.4	93581.7	85784.9	87858.5	89714.5	99893.4	95134.1	100448	4421	6753.28	12307.1	8088.83	10976.6
Slc25a36	77251.9	87762.2	78600.8	83826.4	84522.5	80270.1	83765.3	74022	4241	40242.1	38139.7	35648	38720.1	41263.4	35632.1	41154.6	39756.1	2354	18665	22079.1	19223.6	14793.4	37815.4	26959.5	31317.8	30033	1672	0	0	0	0	0	0	0	0	0	85210.3	95291.2	79826.7	110237	92712.9	105405	77969.8	98795.4	3911	10695.4	16210.7	9739.16	17307.1
Slc25a37	63367.5	43951.5	72005.3	50195.8	52306.5	137216	58729.7	132904	3321	10960.6	9267.66	11210.1	9207.73	7274.81	20103.2	9059.13	20642.6	6513	6341.32	7006.96	7069.08	3256.48	4471.72	17842.6	6709.21	17861.6	3341	0	0	0	0	0	0	0	0	0	93497	144736	97012.8	139219	61869	118739	64359.8	111692	3211	6234.65	11311.3	5093.19	10454.8
Slc25a38	99102.5	96820.8	104896	97614.4	102465	131716	149268	133871	1350	17030.3	25285.4	22766	33738.7	36846.7	35322.5	37302.5	37330.9	983	28229.5	23130.5	29260.2	14942	44946.3	39993.6	47122.7	37481.9	1090	0	0	0	0	0	0	0	0	0	112337	137537	138673	123551	174879	146206	160044	149906	1064	7414.32	8246.3	5963.66	6150.5
Slc25a39	64059.4	96654.2	68133.2	95015	76477.7	107219	78093.2	108726	14252	8983.04	15957.7	9956.43	13506.6	10569	22277.8	11319.1	21150.8	10254	10368.1	17168.4	13407.1	11032.3	12341.4	20813.3	14315.5	21231.9	9189	6072.81	306.46	7756.51	2021.23	17659.2	2402.39	15431.9	1760.81	3447	35232.2	60223.6	33777	56866.7	42252.2	68587.8	43903.1	58908.1	8678	5159.69	10343.8	4015.08	8475.26
Slc25a4	79548.2	126885	82268.6	117270	70724.7	97053.1	68837.4	101146	6699	36103.5	36786.3	34899.3	37619.9	20087.6	27287.4	27786.7	28890.6	6577	21187	34078.4	21099.6	35793.8	24441.6	22581	25930.3	25591.2	6100	0	0	0	0	0	0	0	0	0	73093.6	84198.3	68346.9	92643.4	70430.7	79141.2	68534.9	90936.2	5139	9772.7	14175.8	8922.23	16530.6
Slc25a40	111175	73896.3	112610	70800.1	75717.5	68796.2	82273.3	73577.8	4137	47687.8	20116.3	39979.8	25228.2	24888.1	20794.5	28601.4	23691.3	4368	0	0	0	0	0	0	0	0	0	0	0	0	0	0	0	0	0	0	141497	116869	149267	120962	118288	91356.4	92859	89045	3441	17181.1	23689.5	14463.5	26785.8
Slc25a41	85352.3	99749.1	81975.8	84078.5	84042	93703.2	85804.8	104268	4407	29667.6	27494.8	30638.6	27600.3	29770.6	28093.1	31347.4	30711.1	3828	20765.6	25105	22906.4	21588	42468.2	38617.6	43952.8	36354	3037	28787.3	14592.5	27816.7	17164.6	52516.8	19859.9	49548.1	28931.4	2159	97120.1	89811.1	97777.4	87664.3	90097.6	102375	95808.1	105393	4301	15401.6	22614	14497.4	23400.7
Slc25a42	61839.6	66112.1	66513	73885	73058.9	98022.2	97977.2	102538	3532	10398.7	17625.4	11062.1	17193	15980.7	22152.9	18771.4	23543.5	10239	12030.8	22046.2	16628.7	19889.3	21897.2	28776.6	24221.4	29564.8	5957	0	0	0	0	0	0	0	0	0	65937.6	125374	62362.3	125976	91529	129872	107890	128616	2763	7326.32	14265.7	7675.76	13701.8
Slc25a43	16913.2	14075.2	15803	23611.1	35004.2	39218.4	28326.3	37192.4	2625	16961.2	10640.5	16968	12533	13810.7	13528.1	18810.1	14624.5	2575	18120.8	2427.46	14971	2232.47	11100.2	3497.69	12462.6	2608.89	1768	13509.8	27418.9	11052	26812.2	22850.4	2263.25	26413.3	22869.4	1010	26409.9	35037.6	20693.8	34788.7	32492.6	21337.3	37138.3	26259.1	2250	6809.5	7375.36	10550.4	9052.54
Slc25a44	52293.7	72829.5	59052.1	68699	66807.7	75545.4	66818.4	70999.7	7406	15089.2	25269.8	14151.5	21357.4	13599.7	29828.4	19743.7	26118.5	7599	14668.9	22644.8	16616.1	17396.1	21893.6	28198.3	21266.4	29862.1	5087	0	0	0	0	0	0	0	0	0	92259.8	120223	88334.3	109443	118676	117506	111723	114738	5029	8724.87	12480.3	9403.43	10891.8
Slc25a45	34090.3	49661.1	37269.9	45349	55178.5	67721.1	48024.5	70445.8	4832	10229.9	13205.7	14044.2	12558.4	12991	17690.8	14572.3	15489.4	5881	10033.5	14136.9	12101.2	11629.2	12202.5	17964.7	10725.5	18097.8	4704	0	0	0	0	0	0	0	0	0	36088	75523.5	34298.8	70693	49370.3	88525.9	51867.2	80182.5	6790	6198.8	11240.5	6668.18	10285.8
Slc25a46	57801.1	82902.2	66233.8	78379.2	63229.8	72379.6	54457.9	66377.9	4309	19629.2	17534.7	19449.2	21739.3	12441.2	15269.3	13832	17453.8	6011	8113.93	14958.6	9565.03	9769.51	14750.2	15007.7	15629.5	12405.1	2952	0	0	0	0	0	0	0	0	0	101023	117156	97604	124446	118890	98917.8	120142	83614.1	1699	10988.6	12395.5	9567.62	13569.3
Slc25a47	0	0	0	0	0	0	0	0	0	5109.49	7351.48	7662.6	6799.24	4368.59	9313.84	8139.17	9032.12	6871	5505.5	2300.62	10343.6	1426.33	4805	2504.73	9568.7	2802.12	2884	0	0	0	0	0	0	0	0	0	0	0	0	0	0	0	0	0	0	5569.67	3975.09	5337.74	3914.06
Slc25a48	0	0	0	0	0	0	0	0	0	4498.88	5904.3	8244.4	6833.98	7715.97	9595.66	14946.9	9102.77	2987	5642.87	7445.73	7958.94	9013.51	4600.67	5707.61	6993.83	5263.5	5132	30528.1	22051.9	26738.2	27261.1	34516.5	45387.2	34211.3	40999.3	21938	15028.9	72113.5	9412.39	62042.9	13901.6	77234.9	13801.9	85617.5	3058	6634.03	9916.33	7100.13	8767.74
Slc25a5	78576.5	55920.4	82288.5	56775.2	75575.5	57419.2	71560.3	57797	2640	25207.6	18821.9	22421.5	19617.5	19506.8	18086.2	23353.5	20107.3	2327	15519.5	15474.6	15164.7	14196.2	25742.6	13922.2	21606.2	16616.1	2317	0	0	0	0	0	0	0	0	0	55920.6	67192.2	61207.1	69355.8	71455.2	77513.5	70579.5	64145.8	2335	4926.3	13768.2	5209.11	12598.2
Slc25a51	111361	107743	113088	108639	115539	101243	103439	97234.3	3320	31829.6	32517.4	29820.2	33583.9	22061.7	34760.1	28568.5	34150.8	2422	19731	15820.6	22494.1	11009.6	28392.1	19053.6	24696.4	22864	2505	0	0	0	0	0	0	0	0	0	110454	111656	114397	107120	120663	124276	109350	105129	2606	8241.42	12093.1	6044.47	11160.1
Slc25a53	48177.3	49690	46068.1	46729	38433.3	33258.8	33944.1	34127.4	10575	22730.2	19398.4	22003	21776	12480.7	13748.2	17165.2	16848.9	7624	18665.3	16069.2	14934.1	15053.8	20932.2	12653.2	19360.3	13879.4	4441	2971.21	20320.6	2625.56	21887.2	20776.4	307.2	13917.7	30304.4	2975	58129.9	38856.9	50287.3	39434.4	38580.2	35633.8	40538.3	40411	5360	8197.24	7596.64	10351.4	8628.07
Slc26a1	42983.5	60026.3	48339.4	61877	45273.1	70526.9	47124.2	69845	6958	17739	19241.1	16860.4	18197.7	13208.6	18759.8	15155.5	17087.2	11198	13659.8	20890.8	15557.8	16143.5	15257.3	16481.5	13878.4	16353.5	12391	0	0	0	0	0	0	0	0	0	30753.7	66949	28764.1	60510.2	28133.6	77867.5	30533.2	67037.4	9800	8562.83	17728.3	7608.94	14253.4
Slc26a10	48855.7	61821.2	59942.7	61205.9	59068.3	95909.8	60489.5	100081	10704	12702.3	16330.6	14801.9	15109.4	13995.1	23937.1	16966.6	24856.5	14675	11848.7	18007.3	13363.6	12708.5	15035.6	24999.1	14084.6	23663.6	16170	39966.4	2434.24	37657	3983.79	53028.5	8665.8	55925.8	7787.72	19786	38129.4	44276	37443.2	48109.1	49191.3	37384.4	58565.6	41023.4	9313	7044.21	7176.8	6565.94	6681.41
Slc26a11	46286.5	52925.2	50276.2	65379.8	95015.7	100495	84947.7	82792.4	3041	16722	13352.6	15741.6	14942.8	14524.8	20432.9	16330.3	17743.1	2566	7686.14	9513.68	9377.1	4449	12064	12212.8	11967.1	11098.3	1311	0	0	0	0	0	0	0	0	0	85414	131691	91851.6	110122	122443	106421	135802	96043.9	2444	10814.7	18311	7904	13051.5
Slc26a2	86295.2	96586.9	89780	96177.8	81989.3	113134	124005	105768	2102	33937.6	26036.5	35734.8	30649.6	27366.6	28762.9	32406.6	29903.9	2109	11902	20067.5	11269	12058.9	15507.1	27608.1	21592.4	24916.7	1429	18072.8	2361.68	20374.5	2875.25	24011.7	5531.75	23545	3098.79	2222	86277.6	94705.8	95419.2	100627	114914	93927.5	106816	91088.3	2118	11303	22982.5	8875.46	24225.6
Slc26a3	12114.5	10324.7	13639.2	14451.2	54490.1	18450.4	28262.2	19813.2	602	15744.1	11183.4	18953.9	9013.72	27303.8	4855.52	18844.6	8459.97	735	0	0	0	0	0	0	0	0	0	5229.54	36676	6656.9	30275	10079.3	39298.7	10777.6	41897.6	6965	0	0	0	0	0	0	0	0	0	0	0	0	0
Slc26a4	24607.6	67018	27421.5	84297.8	54529	94398.1	71403	117270	2340	17255.4	10535.3	14726.7	12144.8	17582.7	16156.7	16059.2	19616.8	3971	5576.42	6280.68	8543.58	6175.56	5299.77	11708.4	7673.62	12393.6	3799	71538.8	35918.8	62897.1	37913	57081.1	35878	57707.4	38538.2	12025	31419.1	116436	27357.2	125179	41594.5	66328.2	51171.2	64325.8	1457	10645.9	4508.56	11746.5	3789.37
Slc26a5	25633.4	32543.9	24183.7	35739.6	46092.6	21363.4	34599.7	27412.3	2176	18660.8	14471.7	19533.1	16280.5	16752.4	14298.6	24403	9603.45	1801	0	0	0	0	0	0	0	0	0	15952.4	15257.1	15479	13139.1	19503.1	23621.8	24890.8	23313.3	1542	0	0	0	0	0	0	0	0	0	9123.69	3522.23	6571.13	4374.01
Slc26a6	39544.5	43112.3	43703.5	40536.8	53010.4	53071.8	49809	60439.8	5093	5584.62	7182.28	7494.89	7791.65	7081.05	9514.17	11077.7	11199.2	9005	8723.59	8220.4	11621.1	8868.45	13873.2	12289	15713.1	16179.6	3810	0	0	0	0	0	0	0	0	0	62561.1	75877.1	70195.1	77632.5	70061.1	74974.6	74847.8	83675.7	3200	4007.21	5158.09	4615.37	3713.92
Slc26a7	12375.2	7151.68	11008.4	5298.98	6494.34	6211.51	7606.12	5730.15	4200	10959	5847.96	10844.8	7125.82	12587.3	6734.31	11479.7	5551.51	14001	16220.3	1979.56	11515.8	2346.22	7996.72	2952.66	10177.1	1564.41	4600	12707.9	27427.2	16929.2	19104.6	12224.5	19791.5	14505.9	17367.9	18012	0	0	0	0	0	0	0	0	0	7996.65	5009.11	8946.13	7374.37
Slc26a8	98379.9	88070.8	111035	85531.3	113473	128138	118634	110416	5116	17920.6	15955.9	17444.6	18641.5	20699.3	22669.3	21709	25720.1	5471	16655.3	18997.2	18483.4	16817.5	26960.2	27287.6	23703.8	23036.7	4779	10403.8	1084.94	7551.3	3935.17	26286.7	3612.62	26219.4	3786.26	2850	74105.1	90059.6	73300.3	85755	87241.2	100184	95131.4	88808.8	4770	8405.57	15859.1	9216.99	13853.8
Slc26a9	0	0	0	0	0	0	0	0	0	5481.21	5986.17	5684.83	6021.89	5075.18	6255.59	6083.1	6046.1	5377	10305.8	4392.28	10701.3	4123.48	11856.6	8147.25	13161.6	6913.02	6776	2383.77	15345.7	2779.99	17754.4	7267.21	35371.1	7063.3	31189.3	8084	0	0	0	0	0	0	0	0	0	4768.3	2087.47	5526.86	2324.91
Slc27a1	105201	97022.4	112417	103320	108272	128515	113441	123937	4278	18202.9	19440.6	18264.9	16480.9	19765.6	19923.8	19482.9	22083	7575	17951.5	19060.7	18988.7	13702	22711.5	20029.3	23430.6	20899.2	6765	10910.5	2612.97	9920.5	2991.77	32026.2	8466.44	37076.8	8483.43	3825	133633	133115	139953	130889	137536	148072	128357	163746	3938	8259.56	12424.9	8517.39	13755.7
Slc27a2	52614.7	36582.8	58206	38895.2	64132.9	55444	72489.7	62391.4	3888	30302.3	14737.4	30382.9	14636.1	22410.7	18192.4	27597.7	17785.3	3879	4946.97	4618.1	9386.34	3075.01	10736.6	5912.11	13563.1	7902.93	2393	63531.4	52081.7	57577.6	49312.7	60977.7	31329.8	58764.2	41870.7	4754	28110.9	66180.6	25064.4	69161.3	26641	76755.2	26542.7	71421.1	3893	8100.5	8872.33	6943.72	9012.33
Slc27a3	100575	40157.5	117783	46831.4	111383	84133.8	111464	79526	4618	21090.5	12277.1	21675.9	11288.2	15553.8	15824.3	20789.8	16622.6	9249	22384.2	8921.52	27656.5	7528.51	29755.9	11720.9	28085.1	13211.5	3731	0	0	0	0	0	0	0	0	0	103485	104756	92817.3	106316	114637	66446.9	134216	64802	2632	5573.54	6950.54	5585.51	5643.22
Slc27a4	66132.6	51075.9	70227.1	50710.6	70840.6	74168.5	72967.1	71790.7	3581	12862.1	18344	14195.4	15049.9	12400	22529.8	15660.9	21447.1	7963	10622.3	10568.3	13907.6	6470.31	16534.1	15493.6	15556.1	15800.3	5370	0	0	0	0	0	0	0	0	0	155673	211579	161377	189111	194231	170367	220212	164474	1487	8670.51	13592.6	6988.47	13133.1
Slc27a5	0	0	0	0	0	0	0	0	0	0	0	0	0	0	0	0	0	0	0	0	0	0	0	0	0	0	0	0	0	0	0	0	0	0	0	0	0	0	0	0	0	0	0	0	0	0	0	0	0
Slc27a6	25492.9	18490.9	26202.7	18415.7	48281.6	16910.6	42521.1	28363.6	2125	24573.7	6612.95	20834.6	8696.45	21510.3	9977.5	24471.1	11545.4	2404	4494.65	2953.12	6875.12	1767.19	7642.83	4396.88	10086	4850.58	1586	2466.89	27945.4	2690.24	21781.9	4976.72	30845.1	6045.71	29962.6	9629	35566.9	7548.94	37264.3	6961.96	31889.6	5304.98	35766.8	6098.16	3151	14256.1	3513.22	15093.9	4202.22
Slc28a1	0	0	0	0	0	0	0	0	0	12597.8	21840.9	10013.2	13011.9	8456.79	23182.7	11873.7	21108.7	1116	8447.9	10019	8396.05	8161.7	11083.2	12388	14410.7	14994.8	2321	1936.54	11492	3401.2	14295.3	8576.81	25096.3	8606.58	22127.2	3637	0	0	0	0	0	0	0	0	0	6476.3	8422.11	6195.56	8708.63
Slc28a2	0	0	0	0	0	0	0	0	0	0	0	0	0	0	0	0	0	0	0	0	0	0	0	0	0	0	0	2923.7	25267.5	4275.7	11073.4	6276.25	19503.4	6320.9	18494.4	2464	0	0	0	0	0	0	0	0	0	9143.1	5512.03	12796.3	4067.63
Slc28a3	0	0	0	0	0	0	0	0	0	4707.63	3228.22	5147.36	2527.06	8634.99	3198.59	11779.7	3607.85	1290	0	0	0	0	0	0	0	0	0	10332.5	33802.9	12078.7	41009.6	21144.8	41594	20710.8	43275.2	7023	0	0	0	0	0	0	0	0	0	12129.2	7143.22	10110.4	6012.01
Slc29a1	16571	31587.7	18872.3	35462	30294.2	46544.5	25877.9	50658	10754	12896	16482.8	13921.2	16794.5	14252.7	18608.1	17461.2	19146.8	9428	12090.9	23382	16009.1	17865.6	15562.7	16024.6	17117.9	19111.8	11025	16822.4	2371.97	16416.2	2605.8	30033	5004.05	39962.4	7197.86	3316	32649.8	59047.1	31243.6	54348.4	42326.5	42400.4	47751.4	44531.2	7680	6319.01	8640.09	6074.25	8160.82
Slc29a2	158023	127494	188759	151566	172651	162581	184753	154622	2190	25539.1	30171.2	29307.9	31511.2	42198	39659.5	39699.1	40323.5	2169	28819.3	33395.7	35752.1	15812.3	44764.2	38003.2	43112.8	40234.4	2112	0	0	0	0	0	0	0	0	0	161176	202829	150789	186411	208575	199426	211878	200019	1642	7736.54	12195.7	6075.66	10289.9
Slc29a3	60572.8	61456.4	75098.9	75749	95194.3	110686	111918	120575	2065	17341	15471.3	18766.7	13752.2	19052.8	17848.1	20404	19036	7696	10926.8	6984.01	13250.1	5336.4	14834.8	10078.7	16388.6	10063.7	8880	0	0	0	0	0	0	0	0	0	77220.6	123454	81422.8	105371	102763	118306	110384	110113	1913	7094.77	10770.4	6360.23	10552.6
Slc29a4	87741.9	55291.5	106504	57255	111127	68443.6	112411	81029.7	4215	12195.5	11615.5	14522	11075.7	19372	13562.8	17145.2	13043.8	6931	9637.01	6838.12	12828	3577.72	11237.7	6528.44	13825.2	6190.94	8362	5295.62	5531.87	5096.43	6703.1	18818.6	25326.2	16439	23980.2	4196	38590.2	28640.8	37102.5	25265.8	63486	18201.4	73500.4	23112.2	2507	6391.96	2989.55	5989.94	2620.1
Slc2a1	26475.4	33850.1	29531.9	34651.4	43261.4	38437.5	36822.5	45798.1	9601	17332.6	19162.3	17043.2	17311.3	16901.7	17039.6	19854.7	17414.5	9274	10459.1	14155.8	10859.8	13045.2	14655.4	17701.6	17895.8	17018.2	8295	15321.4	3055.6	18144.8	3766.42	25036.3	3233.71	32006.5	9144.77	1827	106837	135800	110256	138573	112391	122115	107401	107215	3111	7599.6	10108.6	8266.82	9532.26
Slc2a10	12455.9	6146.71	14627.6	8050.47	27225.3	18179.4	25587.6	24977.9	1216	0	0	0	0	0	0	0	0	0	2778.02	2679.38	12315.5	1356.49	10712.6	1760.56	8393.23	2075.94	1418	12470.1	24460.8	13869.8	31130.7	31845.5	30674.2	29154.1	26044.3	3656	81701.7	31155.4	88088.8	27458.1	121532	28526.1	138330	34687	1046	8777.72	3873.06	11314.5	3257.32
Slc2a12	24158.6	49479.4	24271.6	52756.4	56317.9	57621.1	56491.4	51282.9	3019	11253	11225.5	9345.11	10529.2	12355.2	10573.6	12034	10229.9	19279	8613.57	11626.9	9217.77	13715.9	10614.8	9216.82	10534.5	10413.3	10750	7335.5	5641.55	6584.37	3290.85	23856.2	7752.48	31014.8	6603.28	1748	17680.6	66175.6	21019	70660.1	73721.4	54832.5	80166.8	49093.3	2348	6845.63	8825.76	5036.39	8562.85
Slc2a13	65030.7	103768	68689	104415	104557	105462	101191	113174	4109	14349.4	20489.2	15630.6	21395.1	15472.5	20915.4	18891.8	21083.4	6985	7218.94	15432.7	6793.12	21524.4	6920.47	14062.3	7634.56	12924.4	18827	12737.5	3962.4	15840.1	4744.68	21226.3	7595.38	20698.9	9327.38	5060	81423.1	104238	85661.4	110908	113562	71551.1	117361	67238	3043	6503.97	6260.72	8296.65	5393.91
Slc2a2	0	0	0	0	0	0	0	0	0	0	0	0	0	0	0	0	0	0	0	0	0	0	0	0	0	0	0	2598.89	14370	3218.15	16249.8	5792.01	31357.8	5909.77	23403.7	4326	7540.38	53826.6	5121.4	46932.6	6088.45	72983.7	9325.02	66553.7	4784	4963.62	9734.9	5531.81	9673.02
Slc2a3	92131.3	141471	99699.4	121673	79081	93591	71134.2	100252	4008	38621.5	42221.2	38412.1	49134.4	26217.1	32453.1	28447.4	35015.1	3968	13241.5	29195.2	11517.3	31082.6	12973.2	24960.3	14211.2	20620.7	3584	37648.4	3322.98	40083.3	4668.89	34749	8749.85	39993.5	11393	4104	77677.9	31197	80713.6	40518.9	59172.6	31699.4	61891.9	27480.3	2359	7518.86	5463.37	12764.1	7472.55
Slc2a4	34000.4	17184.2	33963	18765.9	55241.1	44007.2	66216.9	50643.3	5412	8320.37	3508.13	6994.54	2899.8	15934.7	5627.98	10590.8	5002.88	2497	6287.18	2251.11	8151.87	1060.18	9117.36	2758.2	10110.6	2396.46	3393	19771.3	11966.4	18536.1	14500.9	30474.6	30059.4	29174.7	29981.4	10580	59549.1	52992.6	70799.2	48937.8	84190.6	51162.8	89225.7	57054.8	5826	6007.58	7169.61	6204.64	5361.82
Slc2a5	4467.3	5229.62	5133.34	5172.93	17017	10612.2	11365	12822.2	3332	0	0	0	0	0	0	0	0	0	2252.35	1282.79	9771.74	986.09	3500.5	1633.61	6300.51	1751.41	1367	5496.58	22975.5	5157.27	27076.1	12085.6	26864.8	14016.1	24123.3	1750	12707.1	33102	11400.9	38490.4	16805.5	39046.4	13161.9	41584.3	1832	8058.27	7526.88	7366.97	6276.2
Slc2a6	16184.4	56422.2	20068.9	59212.9	29268.1	52834.9	34051.6	60049.7	6599	9168.59	19022.3	10749.5	18178.2	13060.1	20658.5	12972.5	20984.7	10572	7602	20118.6	13394.7	16828.5	10841.8	16418.7	11193.6	15779	8440	0	0	0	0	0	0	0	0	0	13459.6	41127.4	15975.3	39899.3	40395	30164.7	44529.6	43159.5	914	7149.34	6292.48	7022.08	5073.23
Slc2a8	157174	152100	175215	169575	191428	197311	220760	189448	3708	22286.3	28054.4	24064.7	24259.1	25319.1	32009.8	28138.5	33295.7	9190	15905.7	24895.7	18869.7	17304.9	25325.1	27434.5	26168.4	25186	8357	0	0	0	0	0	0	0	0	0	154717	212054	150664	189430	216839	166495	204977	167330	1735	8587.56	16904.5	7403.56	15378.2
Slc2a9	7358.74	28207.2	6919.64	22955.8	13896.1	19748.5	10823.3	25507.9	6062	7162.59	12797	8920.55	11422.3	8048.21	10245.5	9081.15	9637.74	11559	2905.34	12103.8	5209.17	12440.6	5636.83	12937.4	5527	10960.6	7282	8948.95	9489.05	9215.94	13227.2	14878.1	27385.1	14510.4	25116.7	12300	36276.8	44722.1	32064.6	44604.7	30989.2	45590.1	39366	43837.9	2923	8054.49	5633.52	7095.93	6939.79
Slc30a1	54840.5	72114.5	58142.1	64457.3	68591.4	78963.6	64085	69151.3	8137	10641.2	19536.6	10554.5	15496.2	11284	17552	14704.1	19210.9	7486	13526.8	16075	20714.5	8108.89	32512.3	36628.6	37287.5	31342	1627	0	0	0	0	0	0	0	0	0	43915.1	85922.8	49071.5	84245.8	62563.9	81448.9	59405.4	72190.6	7154	5303.13	13706.2	4992.48	12187.1
Slc30a10	117059	54681.5	130405	63404.6	142444	100526	130720	95574.9	3511	35865.4	18748.8	37091.5	17830.7	25773	28227.6	32244.6	27128.8	3275	18323.8	5488.47	17047	4315.21	16140	10641.2	17983.9	9895.07	3521	10586.9	17016.1	11106.6	26881	23300.1	28314.8	27515.3	30704.8	3509	52426.8	19115	44909.1	23129.3	66310.1	9575.17	74640.4	10800.9	1792	12420.7	1974.24	6642.77	2966.84
Slc30a2	2259.32	6617.32	5106.35	9299.21	20131.1	18196.7	22205.5	29187.3	1285	0	0	0	0	0	0	0	0	0	0	0	0	0	0	0	0	0	0	154278	56542.6	119546	70102.2	143838	86194	147821	78289.4	2450	11595	81232.2	9206.83	63833	19984.7	87340.7	26938.1	66424.8	1971	9501.2	12867.8	6257.89	9545.4
Slc30a3	11435.9	28816.5	13782.9	25447	22933.8	60663.1	20913.5	63305.4	8428	8658.63	6976.53	7665.54	7291.25	6691.09	15626	9536.54	13937.4	10094	6474.82	6579.19	7008.1	7209.75	6016.53	16058.9	7283.32	17041.5	9461	66244.8	26364.3	56744.1	32219.7	68134.3	26739.5	66818.4	33094.5	12967	21143.3	34576.8	22950	36211.9	30389.8	24872	33942.7	34435.6	4441	8184.75	4046.03	8191.87	3044.93
Slc30a4	56410.5	79098.2	57728.6	71017.3	72431.1	59950.7	49074.6	51199.9	4696	19835.7	15170.9	22490.8	15817.8	12113.7	15156.3	16266.6	14500.7	6818	8655.31	8599.47	10569	9710.12	11701.1	10799.6	13003.4	10913.3	4219	4493.66	3030.68	6885.26	1983.62	15175.2	2840.03	11002.1	1614.07	1678	137925	135888	140035	135518	119784	125708	107864	127049	2714	13310.7	12815	17991.4	16081
Slc30a5	80535.4	79291.3	81390.2	85163.7	62645.3	81195.2	71742.4	81659.1	3228	35198.7	31666.2	35247.3	31175.8	26869	30903.3	35916.3	33418	2332	14087.2	14860.3	13269.5	11746.1	31278.2	30007.2	29839.2	26351	1672	0	0	0	0	0	0	0	0	0	137327	127148	133055	138308	143173	117931	122977	108310	1732	14745.8	22471.5	15111.3	27434.8
Slc30a6	97842	91716.9	90817.4	94847.7	63680.9	82403.3	88007.4	67637	2259	51085.8	41298.2	51192.3	62111	42419.5	32995.7	44628.5	34488.5	1236	15611.4	16144.5	23774.9	17207.4	28596.3	27697.3	30047.3	24310.3	1477	0	0	0	0	0	0	0	0	0	160897	173028	174593	158935	144074	148741	138595	145131	1207	16671	27993.9	14320.5	24279.6
Slc30a7	191342	180619	188218	174876	125831	111331	120217	106256	4766	23482.2	18960	20541.4	19650.5	12776.2	15676.3	17398.5	14401.1	12060	14481.2	17544.7	10571.7	22800	13469	11725.9	14590.3	11465.7	6583	0	0	0	0	0	0	0	0	0	184517	152324	157546	147118	135003	125257	118129	118413	4222	10211.5	8445.65	9468.97	10179.7
Slc30a9	136671	111787	153219	124922	141522	127774	119532	116408	2634	56664.6	34817.1	41105.4	34764.9	30672.7	33761.9	37408.5	40466.3	2616	12942.7	9830.95	9939.58	11400.9	17995.4	13838.4	19481.1	17613.8	2330	0	0	0	0	0	0	0	0	0	136309	149303	133460	137631	143959	132112	123007	129786	2633	13014.9	25929.7	15483.5	27290.5
Slc31a1	154820	134640	164617	138751	142503	108769	138248	106589	3076	27076.7	26208.8	26138.1	26573.3	27123	19629	28779.2	21234.9	3814	13086.5	18058.3	13272.4	14439.9	26568.5	26623.5	28696.9	26226.2	2132	0	0	0	0	0	0	0	0	0	179799	149001	179081	148215	150651	147393	128304	144273	3044	11214.8	17575.9	11256.1	21037.3
Slc31a2	72783.9	85951.9	80499.8	82609.2	73467.2	76241.7	62967.7	82656.9	3919	23347.3	19817.8	22029.7	20857.3	15269.4	16467.2	18421.5	16194.6	5957	6679.42	12513.7	8657.61	14303.2	10254.2	13482.5	14306.8	15896.8	2018	0	0	0	0	0	0	0	0	0	92976.1	103135	85850.6	108496	88401.6	88580.2	77800.8	92182.8	2656	10472.1	11987.6	9132.2	12044.4
Slc32a1	96632.6	38503	108753	27442.4	77576.4	35158.6	60471.1	36899.3	12829	19755.5	14412.3	19117	9474.07	13119.9	10506.8	16117.9	13322.6	10559	44471.8	11864.8	41533.4	7178.27	25581.8	8952.73	27628.8	9844.75	11106	170399	62242.1	149438	92889.5	134296	75929.6	129803	92302.7	12190	16266.5	4824.6	15104.1	6470.31	8891.72	2934.34	10041	5335.31	3286	11059.3	2025.7	12617.3	1569.92
Slc33a1	140411	148952	144211	129384	114542	90563.4	95217.5	90276.6	4400	65735.1	40618	57766.5	44339.5	33685.7	36440.6	38507.2	37698.6	3185	11305.8	15439.4	12415.3	14066.5	19637.6	18053.8	19188.5	14817.2	2892	0	0	0	0	0	0	0	0	0	193847	161348	187850	162206	148713	164563	122647	142377	2588	14346.4	23637.9	15568.4	25568.4
Slc34a1	14493.5	25053.2	18393.4	22347.6	22616.6	59398.9	26856.7	69604.1	3952	12154.2	15915.5	12745.5	13079.2	12949	22785.8	17895.8	22809.6	3368	10074.8	14109.3	10103.3	11354	6531.68	27009.9	9174.52	24474	3124	16491.2	20260.9	19487	21077.4	32513.9	27122.9	36551.5	31304.6	4169	6636	51725	6231.5	47119.7	12603.4	71246.6	10331.6	54912.4	4087	6259.76	8041.04	5857.09	7322.27
Slc34a2	5175.69	7348.91	5405.17	10218.5	6600.18	11563.5	14156.9	11949.6	2275	13512	5336.62	10267.7	5594.65	8090.57	8930.2	12876.7	6639.27	2980	0	0	0	0	0	0	0	0	0	37495.4	28073.6	34629.6	35094.5	47920.1	45471.6	42648.6	54096.4	5849	6936.65	27932.6	7264.22	27245.5	4701.75	24109.1	8121.51	32317	2967	11870.4	7946.58	8732.26	8132.65
Slc34a3	41154.2	44783	46321.5	50339.4	51408.7	69027.5	52031.4	75271.6	6667	9743.51	12148.4	11041.9	12044.1	10500.7	15498.4	15312.5	14560.3	10984	11065.5	17390.8	13613.3	15075.3	15095.9	19755.9	15624.9	17256.1	8865	14053	2132.85	12866.8	2798.91	28951	13489.5	26370.1	10474.4	11685	36772.2	55377.5	36779.6	54152.7	47959.4	70397.6	45080.5	69767.3	12732	7076.98	10538	6949.35	9168.46
Slc35a1	77327.1	80903.3	80466	84389.1	70590.6	75756.5	79222.6	69573.2	3360	102408	85790.2	101730	83607.9	65147.2	68632.8	75324.6	71048.3	994	48743.6	41121.2	41611.8	30637.6	65506.7	48370.6	54086.5	50303.4	995	0	0	0	0	0	0	0	0	0	218706	281913	228752	301032	236767	193457	196705	206168	992	30113.1	54072.5	26595.6	62714.9
Slc35a2	67434.1	53403.6	66628.4	57326.7	76106.6	55734.4	61743.8	52424.6	6571	15375.8	17824.5	16948.3	17637.8	13603.7	16302.3	16308.1	18717.4	4907	9709.77	10383.2	11832.9	12456.4	12477.3	12421.7	11196.2	11816.7	2443	0	0	0	0	0	0	0	0	0	58635	48580	59148.5	44845.8	52091.7	56882.8	44436.9	59059.1	2670	4842.81	9100.26	4880.56	9583.31
Slc35a3	157578	153384	159736	143794	157667	142158	153819	135316	2483	72989.1	51679.6	63179.1	52565.5	38689.2	46200.5	51742	48671.7	2469	7506.39	11120.3	10979.5	9558.58	17161.4	12285.3	14998.2	14404.5	2470	13850.3	420.875	18049.1	3040.58	14629.3	1762.91	16715.7	1309.07	2486	197497	183964	195393	178144	179263	142497	149849	144797	2476	22024.5	34936.3	23853.1	37180.4
Slc35a4	159372	120363	158286	121710	122396	110658	118077	110369	2904	17208.3	24464.1	20124.3	22874.6	16472	22617.1	22061.2	28729.9	2705	7142.47	7058.44	11643.7	5210.07	10144.3	9617.15	11025.1	10864	4601	0	0	0	0	0	0	0	0	0	108054	91396.7	114201	80401.9	95737.6	98888	93355.6	96041.3	3551	6102.32	9265.81	6920.18	8433.6
Slc35a5	137858	132922	145279	122885	111168	105814	110673	95948	4117	82969.1	46681.7	79288	52413.3	42601.6	35983.7	46698.8	39747.8	3022	16785.4	17487.9	16343.5	13781.5	27105.8	18586.8	31900.7	16016.9	3002	0	0	0	0	0	0	0	0	0	160301	174185	165645	161134	131092	154233	132013	147506	2952	17052.1	33851.9	18109.8	33595.2
Slc35b1	47166.3	54878.2	53924.3	49479.5	56754.7	63186.1	49700.5	63099.5	3639	6933.21	11996.8	8507.29	12662.2	9027.1	15266.3	10507.2	18624.4	7066	15694.6	19693.5	19178.4	22296.9	19805.3	20998.2	18956.8	22493.1	7765	0	0	0	0	0	0	0	0	0	85521.3	87000.5	99651.9	84352.2	86200.1	110458	77757.8	92940.6	2307	6564.56	8492.34	8792.07	8798.02
Slc35b2	93550.4	74062.2	110779	83882.8	99261.2	122403	115178	116443	15174	23817.7	17640.6	20475.8	15463.3	23744.6	22253.8	26519.7	24917.2	6269	22153.2	19347.7	27841.8	13499	29481.3	23104.8	33070.2	22021.5	10729	0	0	0	0	0	0	0	0	0	101329	119389	102592	110093	126198	108288	138801	100916	5344	5997.39	13116.6	6223.5	12480.8
Slc35b3	66481.3	89054.5	68613.6	81430.9	61740.6	65016.5	61857.3	71072.6	3084	25450.6	16992.8	19907.6	16519.1	14750.6	15619.5	18321.5	14873.3	6086	11142.6	17393.6	16179.2	12477.8	16300.3	16439.7	22809.6	19781.8	858	0	0	0	0	0	0	0	0	0	45176.5	64081.3	39850.3	61155.3	46973.8	61733.6	37988.6	47224.1	3510	7373.88	10511.5	6526.5	10528.8
Slc35b4	25817.9	38475.5	26885.3	39501.2	37461.1	41813.9	36964.3	41658.3	5898	14117.6	16911.9	12691.7	21466.9	14411.4	17998.2	14777.2	16942.4	8742	25666.2	7857.96	21533.1	8119.02	22306.4	13191	23330.4	13874	8519	0	0	0	0	0	0	0	0	0	23265.8	41465	28384.5	42125.3	26202.4	46307.9	26222.3	50625.7	8939	7214.42	10881.3	7238.84	11792.5
Slc35c1	74853.4	114362	88222.4	109524	93968.8	126644	97042.6	127791	5564	21340.7	27656.2	25774.1	29390.2	22166.4	33894.8	30234.8	37228.2	5282	9306.72	18811.2	10864.3	14916.7	11088.9	25116.6	14341	25474.7	4147	17227.1	1309.62	17824.3	906.83	29059.2	2826.6	31788.6	747.5	1737	143025	188668	144910	181278	149058	158250	148516	151047	2601	8894.25	17032.5	12275.7	16687.1
Slc35c2	33135.8	71893.7	35793.3	72590.6	53610.7	93097.6	58040.9	97864.1	5308	9174.64	15781.3	13154	16021.7	10894.7	21414.6	14715.6	21863.5	10947	17489.4	20799.1	19383.2	15903.8	20117	18734.5	21234.4	18681	9836	0	0	0	0	0	0	0	0	0	78116	100031	75374	101640	93923.5	101855	108572	91727.9	1928	5824.71	4999.09	4703.59	4936.4
Slc35d1	90633.8	92001.6	89418.9	87251	83785.3	91868.5	83221.1	83121.8	3668	18214.6	16597.9	17049.5	15460.4	13203.6	16152.3	17107.2	18663.7	5908	10146.4	11553.7	12536.2	11805.1	13949.4	13101	16395.3	12911.7	8329	0	0	0	0	0	0	0	0	0	102577	96385.5	102927	94342.4	84657.2	87336.2	82538.8	85902.6	3304	8849.26	8727.73	8414.94	8936.96
Slc35d2	25685.1	29999.8	25952.6	31416.4	40107.7	63899.8	32071.7	60643.6	1467	15381	10138.1	13255.7	9629.34	8156.03	11838.1	11416.2	9271.02	2419	0	0	0	0	0	0	0	0	0	10888.3	11994.8	12829.8	16442	16224.7	18731	19969.2	19484.8	4018	64199	107194	63153.3	106525	87368.1	116704	80582.8	104468	1455	10616.7	13949.8	8749.83	12688.1
Slc35d3	46918.3	51708.8	53567.9	59712.7	76282.8	59052.3	75454.9	69455.4	6480	35084.3	17766.5	35580	16337.8	28586.7	23993.1	34544.3	23583.1	4707	6210.66	5845.66	13788.4	2133.45	10008.9	6707.82	11059.2	8063.53	3866	151230	49497.3	126136	63867.5	146700	71178.5	143480	80731	7759	95648	57202.1	96710.2	60728.3	83036.3	30117.9	100563	34649.1	3550	15588.4	3252.38	15701.8	4011.53
Slc35e1	127829	80546	139314	89960.7	109911	121221	135962	120128	7254	23679.4	22442.1	20404.3	22333.7	22868.9	33546.4	24595.6	34760.3	5751	12568.6	17676.8	15784.1	13198.9	27405.9	36503.2	29780.3	37418.4	2199	0	0	0	0	0	0	0	0	0	183534	198499	187037	187132	186422	166576	171546	145924	3361	9890.08	18388.7	8292.11	21526.8
Slc35e2	116713	84530.7	116925	94124.8	110078	120744	125265	104186	5633	21121.5	24063.1	21838.8	19014.8	28488.4	29958.5	24870.6	31807.8	3823	25155.2	24142.3	33777.9	16449.9	38175.6	30307.2	35961.8	29874.3	3818	0	0	0	0	0	0	0	0	0	143600	147925	147695	149317	176355	154811	159233	144343	4246	9997.14	20264.4	10666.1	18350.5
Slc35e3	104627	100118	104658	96962.6	101036	74354.3	80718	78272	2899	31025.3	28480.5	27748.3	33320.7	23766.3	21243.8	22365.2	24490.8	2861	0	0	0	0	0	0	0	0	0	0	0	0	0	0	0	0	0	0	35501	60160.5	32667.6	66754.5	33722.3	72386.7	35373.7	69508.8	4671	6890.41	10605.2	5680.29	12417.9
Slc35e4	137428	182491	159641	191965	169911	202391	176418	216996	5204	22836	26515.1	20951.2	26611.6	22940.8	29985	25055.3	29438.7	6735	11037.8	25076.7	14285.9	17915.7	15233.7	25907.5	18657.3	27292.4	8348	3801.77	2225.1	3064.9	2084.93	14278	4233.24	15690.1	4524.76	2541	51488.9	103050	58294.8	94917.2	65537.4	94927.7	75728.9	100051	4547	6421.12	9998.08	5022.16	8964.1
Slc35f1	58457.1	44324.1	59687.8	49720.1	55284.4	58048.7	55017.5	56539.3	10329	39608.9	18547.4	39677.6	20252.7	23048.2	19314.5	30124.9	19897.4	11544	17773.6	8961.92	14217.1	12219.7	17380.3	11498	16735.7	11787.5	21663	1409.86	22364.9	1314.76	24577.1	3113.65	3889.85	3085.55	3252.85	12990	86589	91535.4	79393.7	92239.4	68806.9	56645.2	68256.3	66326.7	3760	14328.8	5174.91	10770.1	5856.18
Slc35f2	67570.3	48351.2	72741.2	62936.9	132689	86676.5	110988	102552	2289	50338.2	20316.3	41279.1	25135.4	32986.2	42931.3	49328.1	41981.3	1194	7496.99	6328.23	12486.5	2889.78	13579.7	9058.59	12925.5	11396.3	1113	16517.4	15427.7	19692.4	16678.5	29030.9	16360.6	28966	21945.9	3980	63985.1	105687	64825.6	112707	70663.3	99718.2	82469.9	75690.3	1815	13183.8	15189.9	12851.6	20639.4
Slc35f3	30056.6	109326	34892.1	107906	53208	90619.4	61662.5	87572	8577	6657.43	19263.3	8139.37	18952.2	8854.33	17465.5	10748.2	17684.4	19120	6144.56	24732.1	8399.46	23684.6	7824.92	16056.1	8091.32	16599.7	25646	26756.2	6415.72	24207.1	8329.4	43425.6	14392.3	41467.6	18361.9	16273	28451.9	67662.9	31286.3	59929.3	40568.2	55446.3	51149.4	51020.9	5451	7994.6	9070.63	8072.74	8844.52
Slc35f4	47357.4	60168	43756.6	53532.1	56263.3	62530	57524.5	54441.9	3497	17798.3	13603.2	18236	13059.6	18085.8	11959.7	17904.1	10838.9	9007	10804.9	8246.9	8742.52	6500.21	12482.4	7522.03	11047.5	8172.05	10716	12893.5	16287.6	16593.4	18365.7	16765.1	13876.9	15089.8	13519.2	2834	0	0	0	0	0	0	0	0	0	5074.82	3207.51	8186.14	2816.4
Slc35f5	187069	144618	212987	168167	206878	197258	194245	171370	2122	68025.5	48951.5	68356.2	51955.5	46863.9	44583.1	53126.1	44324.2	2116	24952.7	26292.5	26314.3	16645.3	50076.6	31222.1	50070.7	38033	2125	0	0	0	0	0	0	0	0	0	172180	191904	157934	194083	198210	191271	174953	157961	2106	20988.6	33492	20426.3	38061.9
Slc35f6	64563.1	97632.5	71048.4	86833.2	85920.9	84386.4	73967.9	78228.7	3784	8994.87	16497.1	10092	15538.7	9390.03	15536.2	10755.7	16757.9	8736	6387.27	10998.1	7829.35	10483.9	7260.55	13757.8	7253.7	14951.1	7313	0	0	0	0	0	0	0	0	0	68855.2	95373.5	75167.3	104713	81295.2	105708	83471.6	102686	2794	6427.97	10848	8427.87	11123.1
Slc35g1	41110	48368.6	52374.3	47515	73259.6	93106.6	77369	93683.1	2398	26193.8	14298.6	20582.1	16811.4	24780.3	20601.8	26527.3	27362.8	1707	5749.05	6670.5	8025.18	5200.44	7422.35	11301.2	9947.16	13085.5	1722	0	0	0	0	0	0	0	0	0	38108	61661.4	38682	64787.7	57670.9	50510.4	67325.7	54648.6	2196	7145.3	7057.27	5158.86	7113.05
Slc35g2	61047.8	111945	64550.5	109938	113235	106479	94933.3	113213	2773	20911.3	29899.1	18426.7	32582.4	28879.6	34468.2	27228	32721	2502	5529.48	21523	5449.83	21759.6	5800.67	7473.03	7163.96	8153.7	7300	23377.4	1943.73	19540.8	2724.59	21818.5	5317.03	23297.8	5237.24	7025	72377	128878	85222.6	123224	82307.2	94955.4	89767.3	94216.2	2468	10018.1	18440.6	12436	18530.5
Slc35g3	76770.3	70501.8	75015.6	62345.8	81098.9	70788.7	83519.2	71506.1	5064	20219.7	26636	23033	24276.6	23351.6	27606.8	27861.5	30537.1	1941	48750.3	26020.3	44991.9	24424.5	39377.7	22919.6	36206.4	23220.9	4562	0	0	0	0	0	0	0	0	0	95163.4	86058.5	107175	93794.1	120875	108838	117211	107958	2742	10364.4	16126.8	9279.01	11874.6
Slc36a1	83028.9	103727	92231.3	99813.6	95293.1	92908.1	101968	89930.5	1985	14171.6	17247.1	15102	18513.5	9936.21	19658.6	13312.8	18080.2	5704	7356.53	17448.9	7967.91	11388.6	7285.53	18912.3	11708.3	16583.1	4593	23016.6	3790.85	25501.1	3580.43	36046.4	10847.9	36374.2	9761.2	1107	27898.1	79516	25047.9	70140.5	37798.5	97845.9	42061.3	80543.1	3008	6538.39	9113.4	6287.93	7400.34
Slc36a2	0	0	0	0	0	0	0	0	0	0	0	0	0	0	0	0	0	0	0	0	0	0	0	0	0	0	0	6750.96	13096.9	3773.41	17045.4	15077.1	24115.9	17134	27309.8	2102	0	0	0	0	0	0	0	0	0	0	0	0	0
Slc36a3	0	0	0	0	0	0	0	0	0	0	0	0	0	0	0	0	0	0	0	0	0	0	0	0	0	0	0	0	0	0	0	0	0	0	0	0	0	0	0	0	0	0	0	0	0	0	0	0	0
Slc36a4	36675.2	34842	38524.5	37571.3	34888.3	35935.3	36207.8	38758.7	6562	31126.4	20604.7	29905.8	21263.4	19805.8	16258.7	22579.9	18433.8	8559	21381.9	14288.2	20378.7	9359.97	25944.6	12617.3	25197.9	13414.2	4962	0	0	0	0	0	0	0	0	0	110645	139378	106814	119004	111537	84418	115944	79702.4	2071	9203.89	8694.39	9227.75	7748.18
Slc37a1	83119.7	77274.5	90544.6	77536.2	142648	105471	130804	101127	3483	10943.3	11759.3	11528	11358.3	11105.8	14243.8	18981.1	14792.5	11267	10133.7	10687	13687.9	9845.14	10938.6	9272.49	12557.8	9078.02	16802	3531.05	5942.52	3099.75	5457.41	13103.6	12380.3	18702	11694.5	4995	47921.9	95129.6	48538.7	93310.7	69084.3	74315	87421.2	79160.5	3070	4856.31	4738.05	4849.53	3860.73
Slc37a2	25977.5	51759.8	25852	57834.1	32415.7	77548	43002.4	95525.4	2273	14509.1	12678	15019.1	13476	14049.2	15255.4	18144.5	16016.7	11820	5300.15	4799.77	9691.17	4033.58	6661.13	9041.88	8102.86	8379.8	6781	13678.2	20417.4	17817.9	19965	45041.3	6966.86	37513.4	4633.94	2244	59055.3	72250.5	51308.9	81245.4	50521.6	53242.2	50982.5	64328.2	2258	8512.31	8227.9	9853.12	9656.88
Slc37a3	152857	138626	166061	133983	132521	141393	138234	137638	1668	22662.3	17996.8	19820.5	16180	17785.8	18507.6	20616.6	19409.1	8437	10571.9	7984.8	9279.5	7310.25	10475.7	11624.5	14625.6	9175.88	5742	0	0	0	0	0	0	0	0	0	126224	110243	125369	112244	116143	125599	113722	100856	1664	9667.97	7863.54	6986.34	9970.5
Slc37a4	54405.8	53245.7	58785.5	57613.8	65431	84918.8	73144.8	85125.9	5637	12050.6	16411.5	14452.8	17256	15475.5	24011	16763.8	25095	6663	10718	16831.7	12487.7	11558.3	13249.4	20295	15464.1	19604.8	6586	0	0	0	0	0	0	0	0	0	45825.2	104844	48278.1	94378.5	64911	114404	61364.4	101735	6478	6954.14	15997.9	7346.19	14813.8
Slc38a1	167312	123227	177669	118096	151950	111778	126608	100027	6228	36217.8	30991.4	35006.2	37871.6	22154.5	31807.4	31933.3	31893.3	5314	27002.4	13838.7	28916.3	9817.31	29510.9	10838.2	25461.6	11232.9	7694	0	0	0	0	0	0	0	0	0	126311	49969.9	122227	51440.8	125604	25999	125262	38395.4	4763	11266.9	5650.57	11464.3	5079.91
Slc38a10	62255	57600.9	71082.4	58665.5	77010	93874.5	83313.7	94494.6	9913	8362.5	13133.6	10795.1	12529.6	11972.3	16145.2	12690.1	15157.9	19015	9642.85	8674.59	13016.6	6796.91	12136.5	11999.4	13876.3	11659.2	22205	0	0	0	0	0	0	0	0	0	77095	110051	93259.8	102912	108283	112317	115697	103560	6536	5693.45	6881.99	4785.97	6578.43
Slc38a11	6819.34	12228.9	6703.94	9962.46	18563.3	14410.2	14167.5	13943.4	2132	14914.9	8910.24	11846.1	9272.82	15507.7	7938.32	14232.1	8868.1	4510	7975.13	2311.91	4254.87	2843.31	5588.61	4946.53	11835	3421.29	929	18443.5	27298.3	22755.8	25627.8	25682.3	30690.4	24316.8	31018	4397	0	0	0	0	0	0	0	0	0	10969.1	9179.4	9694.2	9785.78
Slc38a2	69964.3	80341.3	67342.5	67024.7	70339.7	62030.3	65345.9	67487.9	8862	9272.91	11772.8	10773.2	13418	11405.5	13367.2	10759.7	12972.1	9094	18050.4	11550	18756.8	9727.64	19964.4	12363.4	18661.7	11364.8	12519	0	0	0	0	0	0	0	0	0	68641.8	71318.7	78680	67253.8	79335	71018	82682.6	66315.2	6380	9459.92	10519.1	10001.8	11613.9
Slc38a3	10391	7436.05	11150.4	7553.44	22864.5	19276	16754.4	22326.2	9124	8687.24	5500.67	9875.34	6360.35	10888.7	8331.49	11620.2	8048.73	7711	12990.4	3809.81	13592.2	2944.54	11982.8	6118.09	12159.4	5484.4	14697	14540.9	27454.5	15330.8	36376.9	24369.8	40352.1	26764.2	39513	14835	24846.3	26036	22927.1	23050.8	22586.7	18503.1	30419.8	26022.2	3720	8057.19	3966.51	8675.95	3293.95
Slc38a4	10880.5	5405.83	13932.2	6253.8	34672.1	7359.38	24044.9	8755.21	2321	8479.65	5003.33	9386.15	1772.64	7076.04	5143.33	7733.21	5282.8	1459	0	0	0	0	0	0	0	0	0	32925.2	31887	31040.4	41601.2	39694.4	42723.9	35690	47137.6	4817	106433	11450.5	104684	9187.63	85231.6	5581.12	83979.7	11168.4	2183	9665.41	1161.12	9930.04	2296.67
Slc38a5	5325.95	4272.37	5572	2747.27	13874.5	4058.22	4794.8	6146.21	2139	0	0	0	0	0	0	0	0	0	0	0	0	0	0	0	0	0	0	32343.6	57724.2	29962.2	59377	24811.2	45237.7	32523.8	53637.6	3916	0	0	0	0	0	0	0	0	0	11990.2	2183.22	10762.9	3375.75
Slc38a6	133621	137929	141736	143931	175442	135444	156262	137468	1820	48710.9	48120.4	45143.1	53003.4	29405.4	46583.5	40700.1	39692.4	1810	12652	20869.6	14367.8	14510.1	21224.2	18939.8	24960.4	20172.8	1806	0	0	0	0	0	0	0	0	0	133297	156056	133611	160878	151236	154900	142381	137307	1813	7006.42	6985.8	8805.94	7445.11
Slc38a7	57855.3	67652.3	58553	65995.3	71458.9	59299.9	63258.8	60665.4	3495	13177.3	13357.5	10953.5	14033.4	11144.7	17161.8	13069.1	16874.8	6761	10105.1	10515.7	12768.4	9938	10407.5	11687.6	11294.9	14887.4	2000	0	0	0	0	0	0	0	0	0	62997.2	69248.9	69396.1	67128.9	60035.9	74321.6	61405	76319.8	2956	13630.7	15905.5	10358.4	17392.4
Slc38a8	0	0	0	0	0	0	0	0	0	4667.97	8734.45	5758.35	4725.71	8001	10964.1	6215.68	9661.62	4653	5742.8	4093.53	9747.23	2860.25	8290.28	5779.95	8608.56	6500	3253	18785.3	26657.8	13828.6	37673.6	33080	35146.7	27656.8	35388.1	4810	0	0	0	0	0	0	0	0	0	7830.22	4064.03	10366.4	3170.73
Slc38a9	121149	126054	132307	127246	120342	98383.8	121540	83588.1	2188	24088	24983.8	24775.5	27856.2	16680.3	16715.5	19771.9	16507.9	5757	8528.05	8987.94	13847.8	7884.17	13397.4	11675.4	16841.4	11326	3716	0	0	0	0	0	0	0	0	0	104868	101222	92845.7	107837	85673.6	96762.9	97659	84671.2	2299	9407.23	10494.9	10465.3	10336.4
Slc39a1	72833.7	81010.3	72807	82669.2	67700.8	68674.9	72309.4	73652.5	8956	14640.6	20854.4	14895.9	19106.6	12574	18910	18965.3	22518.5	10051	14666.4	22569.2	16108	16840.9	18185.4	25901.6	20620.3	27266.9	7107	0	0	0	0	0	0	0	0	0	106442	91318.1	97540.2	88143.1	92595.9	95538.9	90317.3	90431.1	7416	8186.23	16030	9437.33	13670
Slc39a10	79241.2	90966.7	79193.8	78582	62604.4	75976.8	77769.9	73035.6	5650	17300.9	16710.6	15132.4	16828.1	10259.8	12284.4	16930.7	13138.4	13261	15199.9	20383.9	15996.4	23262.6	20805.8	20272.9	20520.8	19833.9	9987	0	0	0	0	0	0	0	0	0	95816.7	118055	100716	123782	98608.6	107751	94142.4	92143.6	3657	9367.67	13462.8	9161.79	16235.4
Slc39a11	24586.5	29063.1	27179.6	34589.6	53004	56046.8	48506.6	68841.7	3530	8352.42	6921.79	10118.2	6496.73	9892.34	11654.5	13848.2	9940.59	24798	22091.6	4523.27	21751.8	4075.76	18216.9	6779.59	18721.7	7201.13	35083	4671.51	10581	5025.6	12639.6	11961.7	19834.5	11713	21500.6	6694	45792.4	95727.6	49579.1	83719.2	50753.7	80752.7	56941.5	84515.8	1480	8818.73	3366.23	6310.52	3292.29
Slc39a12	6079.76	8683.15	7127.35	10150	7808.9	8902.56	5680.13	7903.07	2709	0	0	0	0	0	0	0	0	0	0	0	0	0	0	0	0	0	0	0	0	0	0	0	0	0	0	0	0	0	0	0	0	0	0	0	0	6512.11	1453	12343.1	3273.14
Slc39a13	92855.6	103848	97864.8	113739	97184.7	139402	114731	142256	3324	13786.3	17634.3	16277.6	15246.5	18418.4	21284.8	16586.8	20711.3	7232	9728.07	14078.4	10918.7	11066.5	10744.5	18364.5	15915	18104.8	8268	0	0	0	0	0	0	0	0	0	84694.8	117463	80743.4	111504	103321	112147	101365	106784	3297	6871.98	8808.44	6598.43	8880.67
Slc39a14	100876	116603	109407	109907	113154	104692	106773	99562.8	3643	13903.6	21077.1	13760.1	20259.8	19765.3	18656.2	20142.2	21010.5	5743	8874.76	15183.8	9816.02	13186.1	11115.7	24571.5	13434.4	20803	4347	6617.99	2917.1	7718.54	3238.94	12911	2446.05	7977.88	3235.86	2516	76555.7	87519.6	79757	81102.2	82503.1	70300.4	88336.3	82801.1	3493	6968.83	9872.02	6897.89	10530.5
Slc39a2	0	0	0	0	0	0	0	0	0	9721.4	10760.2	9052.65	8307.73	14690.6	13407.1	12280.4	11709.5	3875	1821.58	3012.59	7930.71	2576.6	4471.38	5222.31	10168.6	3525.92	1309	0	0	0	0	0	0	0	0	0	0	0	0	0	0	0	0	0	0	9655.78	5334.74	6455.8	5051.11
Slc39a3	55781.3	76052.9	69505.2	78735.8	61028	108939	89180.4	113620	3660	14662.3	16669.2	14084.6	17999.1	13791.5	25677.9	15519.3	28900.5	6262	8714.19	32900.9	13350	27741.9	9610.57	26417.2	12381.9	24068.1	7018	24511	2258.61	19689	4767.23	36548.7	5713.51	30367.4	9233.69	2321	41569.9	111254	42551.2	105419	78528.1	89374.5	80520.1	100307	991	3939.3	8176.19	4019.92	7361.07
Slc39a4	69455.7	50474.8	74705.5	56867.1	79908.3	81157.6	93077	75622.2	2311	11826.5	14134.6	11750.6	10526.7	14905.2	22476.5	16808.5	20710.2	3980	8247.24	5722.74	13317.7	6294.09	12299.7	15315.3	21595.9	16309.5	1961	8728.38	4733.86	8687.19	4253.82	20928.9	18388.6	25347	13652.8	2363	149630	144684	159613	154198	167751	180615	172227	139677	1002	7957.71	8096.62	8418.76	8244.14
Slc39a5	2134.37	4706.46	3619.88	3204.94	6933.13	12365.3	6552.59	16528.7	5505	5755.32	9123.43	7161.39	7627.75	7402.11	11417.1	7876.59	12629.3	11466	5594.44	5550.32	8999.73	3247.26	6802.34	7301.53	8010.44	7086.07	11846	0	0	0	0	0	0	0	0	0	14715.9	30312.6	13518.1	30017	18497.7	35311.8	14471.8	60921	2440	4832.84	4620.58	5391.02	3922.46
Slc39a6	111882	87235.8	119584	83474.6	82222.2	77801.3	88802.4	85105	6113	42453.1	29504.3	40559.6	33838.6	29870.9	30898.3	32634.2	28437.6	5746	14808.6	14590.9	20948.9	9383.03	33323.3	20956.8	37273.7	25816.3	2691	0	0	0	0	0	0	0	0	0	185299	139327	199694	148394	170574	122175	151632	117460	2955	12786.9	13763.3	11467	16206.2
Slc39a7	86098.7	66772.9	102487	73614	107481	117161	109714	123126	11162	15074.5	15404.2	15206.3	15652.3	17901	21351.2	17312.1	23962.8	11290	14678.3	12101.8	18502.9	7104.69	19695.1	18248.2	21290.6	18152.4	10529	0	0	0	0	0	0	0	0	0	68750.2	91853	68771.6	82260.3	86895.2	94687.4	92028.1	78948.2	10358	6085.83	13388.5	6836.18	13117.9
Slc39a8	22450.7	36725.5	21528.5	35937.7	25908.9	36598.5	30601.2	35557.7	7044	28240.4	21622.2	23168.5	18469.9	20892.3	18284.2	23942.9	16482.6	5364	11232.3	6136.8	10858.7	7855.23	10028	9345.43	12639.9	9101.82	3886	14599.9	28883.3	17138.8	26276.6	22778.9	25493.2	22127.4	28622.7	8197	108711	121273	104601	126108	103836	108810	104267	102038	3175	10440.4	7810.29	9609.14	9522.72
Slc39a9	238791	179090	255123	172620	199600	143880	164224	136859	2982	35823.9	43085.1	43874	35975	26609.7	35205.7	37225.1	40179.7	2967	25640.9	15145.2	27392.6	13385.6	29087.7	28578	26549.3	28259.6	2173	0	0	0	0	0	0	0	0	0	204998	165562	203709	143643	180184	156953	151497	125672	2972	13597	23110	15180	24510
Slc3a1	0	0	0	0	0	0	0	0	0	0	0	0	0	0	0	0	0	0	1507.36	744.13	9502.84	592.24	1569.81	762.15	3016.86	1429.08	1450	0	0	0	0	0	0	0	0	0	5053.42	70490.9	2284.03	60658.7	12366.3	86157.8	10588.3	68408.7	2550	4104.52	10763.2	2093.71	10146.6
Slc3a2	61911.5	42443.5	65221.9	44222.1	75698.1	62325.3	58572.3	58931.3	5213	40240.8	29439.3	45029.2	30294.3	39964.7	30343.6	47210	34133.8	2090	26940.6	19008	24234.1	12950.1	37137	30733.7	38109.4	27094.6	2104	0	0	0	0	0	0	0	0	0	161114	144616	178980	142008	174602	148285	154596	144813	2112	19031	20644.5	19285.4	16238.1
Slc40a1	46202.3	51488.6	47245.6	55007.8	57168.9	50653.7	55423.5	49568.7	3912	41960.7	29266.2	34270.1	31144.8	23524.4	20174.6	29458.7	19581.8	3416	6951.34	12516.7	12182	8533.82	9116.38	9190.1	18380.3	11791	1230	32002.9	19559.9	36428.7	19261.8	31191.8	14141.7	35736.7	16766	7042	97807.3	110689	108163	119833	88846.4	92330.6	83815.2	110488	3685	9112.38	10090.9	8031.61	12022.5
Slc41a1	64658.7	100147	69271.5	93029	91077.2	94767.1	79672.6	94751.4	6103	10156.2	16071	10745.6	15580.2	11885.3	16834.5	14068.9	16606.4	16330	7864.96	7876.59	10646.7	8161.27	9643.3	10064.4	10532.3	9643.49	11970	1597.55	3859.63	4290.52	3813.35	18404.6	10772.8	10864.5	6269.5	1178	150197	113790	143360	123957	142100	115429	128662	120607	3310	8774.27	7427.04	8251.61	7019.22
Slc41a2	111159	79955.7	117491	106781	126743	191528	158569	168581	1370	42628.7	31102	45908.7	30934.5	29615	39423.9	42777	45537.6	1369	14575.9	25368.3	12221.8	14526	27076.5	28671.6	25632	34127.2	591	14762.4	3956.3	11541	4815.26	29527.1	8271.49	29682.7	5303.6	2908	46762.3	112125	44151.3	94911.4	73262	79078.7	93235.6	61666.6	1334	10345.2	14778.9	8137.28	15811
Slc41a3	62493.9	70439.3	70285.3	78354.2	98268.7	96136.9	103709	96207.5	1942	12906.9	11595.3	14250.7	11446.5	16863.8	13234.9	15376.1	13552.5	6303	7509.9	11704	13535.8	11076	12577.9	17164.4	15577	18773.7	1783	1769.9	10745.1	3119.36	13184.1	7624.33	27031	9198.15	21766.5	3419	146732	124212	149886	137827	173855	140373	193457	118886	989	7755.83	6523.38	8211.61	6722.7
Slc43a1	52719.9	22634.7	57764.7	24760	63312.3	52419.8	71478.1	53061.3	6123	25530	8772.77	25586.5	10169.9	16135.2	15678.7	23545	15890	6570	8369.16	3423.5	15912.5	2504.34	11091	8568.24	12250.3	8844.92	5264	55955.9	38999.3	52761.2	48682.8	68563	45891.4	64384.4	53431.7	15153	217114	57943.5	206715	64717.7	161532	40419.2	155230	49737.5	3480	9165.03	6708.73	11070.5	6936
Slc43a2	46517.3	78147.9	54835.6	74847.9	65926.3	69825	61654.3	78315.8	10877	10085.2	17180.1	12187.9	16834	11700.6	18421.7	14237.1	19067.3	19011	9411.96	35712.5	13440.1	29656.1	13042.6	20186.6	13358.8	21110.9	21741	0	0	0	0	0	0	0	0	0	43906.9	94485	46398.5	92095.5	56350	96220.5	56870.3	94306.8	7242	5937.65	9554.97	6433.77	8228.32
Slc43a3	6419.4	3647.93	5578.65	3029.84	20143.1	6124.67	6549.49	7145.91	2126	5909.63	3330.64	8847.7	5616.04	7763.8	7742.96	8899.28	6819.76	3900	10399.6	2177.54	14409.3	1872.92	9659.22	3261.12	11540.9	4130.22	1234	20363.6	44542.8	20580.3	32799.6	20178.1	41623.9	25136.9	40957.5	2557	86447.9	40333.2	94480.6	37312.4	73973.5	42437.1	73372.9	36664.9	2552	13560.2	7356.42	11482.3	7005.04
Slc44a1	12796.2	49039.6	12890	39947.8	14663.5	28437.1	12473.1	34620.9	21318	10532.5	18941.7	10270.7	17554.1	10502	15615.3	10839.1	15789	26323	10956.4	22555.3	9285.86	30770.3	8554.2	13485.2	8295.89	14178.1	42392	0	0	0	0	0	0	0	0	0	70289.7	100574	65531.2	98445.4	74388.5	78320.4	69261.8	68972.3	4640	7327.24	6795.42	6250.28	7453.7
Slc44a2	119384	127923	130030	123835	119110	118412	106413	121932	3206	30500.1	33922.2	35861.5	35224.1	23706.7	38193	39489.4	33990.5	2445	9636.37	17051.8	13397.5	13840.5	14147.1	23940.1	16371.1	24197.7	2424	0	0	0	0	0	0	0	0	0	124931	87225	122321	84195.8	137527	82278.8	141796	69743.5	2418	5991.14	7532.52	5878.85	7069.13
Slc44a3	11333.5	10948	12445.5	10485.8	21190.6	7551.02	24431	13733.8	1015	11740.5	11344	13381.1	10066.9	16086.4	12048.5	20212.9	13447.1	5314	16299.2	5564.46	15554.3	5342.09	11738.8	5866.07	10778.3	6184.75	7095	10128.2	30509.7	10467.7	33033.8	14901.8	37634.7	14917.4	32598.4	14656	25552.8	44379	25932.3	52606.3	27371.6	43851.2	27653.2	57112.5	2469	11669.8	4521.51	11965	4220.68
Slc44a4	121237	98323	162183	113246	168169	141246	148443	158239	2176	13646.5	15233.2	16274.8	14517.7	16016.5	16957.5	18459.8	18161.7	4795	7751.19	6822.04	13090.6	3906.91	8120.16	10020.2	11206.5	11150.6	5390	0	0	0	0	0	0	0	0	0	48277.7	130524	54799	113146	69568.4	141983	74454.8	122402	4906	5967.7	11347.7	5654.37	10534.5
Slc44a5	31524.8	43147.6	37599.9	46477.6	41384.1	48296.1	44243.1	57389.2	6235	14249.4	12719.5	14027.8	11999	14137.1	11923.2	15182.1	11963.8	16160	13525.4	5487.93	13471.9	6403.91	12259.4	7233.71	12025.8	7289.21	14294	16835.5	12081.8	16095.8	11452.5	24733.9	17296.3	24623.5	18615.8	8977	61000.6	15624.9	55105	25027.7	53613.4	6757.58	57411.4	12566.6	2160	9016.99	3625.29	8526.41	3960.4
Slc45a1	57969.4	86334.9	64637.6	84151.4	76949.7	71590.6	65418	60627.9	2082	11573.7	17528.7	14255.4	18399.5	8204.88	15789	14723.1	15760.9	4554	10442	12664.2	10627.3	13526	9715.69	12045	9916.12	13448.3	2922	10966.4	3469.32	12013.2	3146	15059.5	4257.6	17556.9	5182.84	1923	0	0	0	0	0	0	0	0	0	6601.86	5871.08	7346.05	4147.68
Slc45a2	0	0	0	0	0	0	0	0	0	8639.48	4978.85	7100.47	4122.41	12169.3	4794.97	7210.9	5947.67	1982	0	0	0	0	0	0	0	0	0	4352.96	28131.2	5621.98	26745.3	6537.64	38310.7	7620.3	37649.6	10290	0	0	0	0	0	0	0	0	0	0	0	0	0
Slc45a3	61054.3	46792.4	68934.5	53001	112268	98380.3	105968	107291	2972	9483.88	6889	10881.7	7045.66	12014.9	10815	14050.2	10257.2	10298	5075.02	3307.73	9168.71	1715.48	6282.51	5317.47	11813.8	6171.03	5138	17312.6	32643.7	18838.8	39566.8	27549.5	42471.7	28429.7	40343.7	19243	52992.8	102944	52831	93999.3	48910.1	81759.7	54459.4	89918	7734	8537.94	12229.4	9243.45	10926.2
Slc45a4	0	0	0	0	0	0	0	0	0	6322.3	12556.4	8346.1	11508.5	9142.25	12680.9	11016.1	12487.2	27251	10368.1	8987.66	11280.3	10145.1	9607.82	9444.87	11850.1	10608.7	21093	0	0	0	0	0	0	0	0	0	0	0	0	0	0	0	0	0	0	5525.82	7065.1	6874.8	5597.6
Slc46a1	52609	53996.5	64368.4	56370.2	112651	105979	105754	113997	2468	10943	12020.5	14889	13573.7	11910.8	16905.1	22881.3	17531.1	2745	10321.2	7186.82	13392.9	4364.09	12402.6	9505.47	16344.1	11303	2702	0	0	0	0	0	0	0	0	0	54256.6	101176	54078.9	95874.3	90215.2	98460.4	93886.6	85245.6	2154	10934.3	12393.9	7917.73	12938.4
Slc46a2	0	0	0	0	0	0	0	0	0	5473.64	8307.49	5485.33	6508.03	12949.6	8849.41	8037.4	7771.08	3852	0	0	0	0	0	0	0	0	0	52752.2	17685.6	40623.7	30117.3	72583.5	91428.9	73506	91823.4	2331	0	0	0	0	0	0	0	0	0	6421.63	4625.51	6792.91	4514.98
Slc46a3	46091.7	77034.2	43789.9	77545.7	64362.8	75508.3	65394.7	80616	3195	19956	27144.8	19025.9	29954.1	27022.3	29023.8	28203	26057.8	2485	8653.49	26938.3	11542.9	21949.8	11299.4	28284.1	15463.6	26465.9	1389	24706.7	1699.21	22293.5	2561.37	41468.6	2797.28	43676.4	4646.81	3401	77125.5	96968.5	78592.7	98001.1	71291.3	112506	81656.6	84620.8	2325	9321.88	21429.1	11636.7	17739.8
Slc47a1	5459.84	9075.74	8970.67	9215.7	33320.2	17207.8	27728.1	34156.9	1903	7800.19	3321.21	7143.49	2692.44	12848.8	7311.72	14288.9	5607.28	1769	0	0	0	0	0	0	0	0	0	32685.4	30901.4	32041.5	34412.6	40848.4	44107.5	38684.5	45736.5	19664	14952.5	39285.7	18018.4	35675.3	25357.1	40779.3	32519.8	39921	6504	6430.54	7710.67	7202.77	7800.69
Slc47a2	5459.84	9075.74	8970.67	9215.7	33320.2	17207.8	27728.1	34156.9	1903	7800.19	3321.21	7143.49	2692.44	12848.8	7311.72	14288.9	5607.28	1769	0	0	0	0	0	0	0	0	0	47596.2	35095.3	45930	39694.1	53892.6	41467.8	51134.2	44066.3	5877	21409.9	26214.8	29136.4	26621	39575.4	18813.9	53570.6	26686.3	1699	10503.3	7162.58	11617.3	7294.86
Slc48a1	24419.1	63642.5	29965.2	63420.8	45105	82169.3	36969	85446.5	5081	10515.3	19213.5	11635	18858.4	10332.1	21356.9	11401.5	20438.4	8321	9912.44	31645.6	14639.6	24230.6	12696	29994.4	12829	31409.8	8344	0	0	0	0	0	0	0	0	0	79131	160058	69747.1	137827	91244.2	131732	101810	86504.2	1506	4163.76	9370.7	4518.22	7615.22
Slc49a4	260727	213991	278427	196831	237500	191961	205983	182405	3054	34063	20557.9	32421.1	25167.2	23843.7	29325.2	25739.4	28910.3	4789	9655.06	9839.58	8869.3	7806.03	11542	12610.4	11278.8	11984.9	7757	0	0	0	0	0	0	0	0	0	169650	223690	171534	209671	192463	181538	171961	162208	3044	8470.93	11023.2	6545.55	9465.49
Slc4a1	0	0	0	0	0	0	0	0	0	0	0	0	0	0	0	0	0	0	2098.49	14238.2	6965.26	10201.2	3185.75	803.62	3257.26	1107.43	1973	10039.1	14230.9	10401.2	14624.9	20918.2	38873.8	26488.9	30818.9	10260	0	0	0	0	0	0	0	0	0	5169.74	2434.48	5372.05	1158.41
Slc4a10	37842	58249.6	35621.9	47927.1	29704.7	27334.9	26593.7	24759.2	10509	19954.7	23067.9	20473.1	23903.4	14247.8	10864.4	15053	12391.5	8911	11041.8	12375.1	8848.49	19856.1	8150.37	9865.72	8477.38	9267.4	18261	0	0	0	0	0	0	0	0	0	34841.7	3879.01	38890.2	5355.73	25224.1	1701.32	22452.9	4387.9	1311	12596.3	3173	13407.7	2954.48
Slc4a11	30738	35455.3	36998.8	44047.1	77800.7	86689.8	93549	118847	3404	9548.24	8319.42	12397.3	7657.91	13669.4	15517.7	13844.7	13462	4226	4481.93	4336.31	7399.24	1639.4	6818.6	12598.2	8887.46	13171	2202	56934.2	21525.7	52831.6	33277.5	97762.2	22033.6	96988.8	21994.9	3553	71755.8	80816.1	77779.5	73719.9	85597.4	48178.9	83486.1	47357.3	3026	8922.5	4307.25	9136.82	4477.8
Slc4a1ap	149079	125275	156937	126040	123876	96661.1	111266	87502.1	2778	22492	28515.6	25255.4	33771.8	12308.2	34785.1	19974.4	30999.2	1772	11673.5	13685.9	11958.3	11802.8	11696.1	13079.4	13656	13095.5	1533	0	0	0	0	0	0	0	0	0	179939	147756	190863	146387	156941	153548	130473	147360	1831	9758.98	14128	13842	15497.4
Slc4a2	44580.2	62495.8	47443.1	62762.3	51686.5	68733	52054.6	77516.8	9482	8978.44	11370.4	9585	8661.8	8447.3	13334.5	11192.1	14181.7	18572	9790.19	11117.4	13635.3	8021.14	12359.3	13835.4	13085.3	13561.8	7202	12559	654.276	12682.2	1704.41	21500.7	3380.36	22295.2	5727.32	4959	54352.7	72486	55765	71137.5	57114.9	87711.2	62587.4	71259.6	9414	5206.18	7326.45	5224.42	7210.02
Slc4a3	20732.6	37917.8	23281.7	38000.6	29058.6	58981.7	27868.2	70281.8	10563	10021.2	15791.8	12749.9	16391.2	10056	22764.7	14136.1	22839.5	16418	10647.7	18495	13878	14424.4	15032.1	20487.3	15008.4	20683.5	17024	5615.3	1046.79	5613.43	2665.76	9861.42	5819.44	10867.7	7895.27	6188	86799.8	88095.5	95659	79087.9	96640.6	62791.8	95688.5	72010	2519	5902.57	5312.96	5165	4773.93
Slc4a4	20933.9	54149.1	22942.3	42806.3	28091.4	43904.7	25280.4	47161.9	19420	11369.4	12898.3	10682.2	12423.5	13450.7	10950.7	11707.6	11280.8	24303	8508.87	10229.2	7965.62	13020.7	7214.7	9145.65	8102.92	8992.81	56707	26933.3	10601.8	30647.8	11426.5	35149.9	16128.7	35078	22807.7	6764	14865.1	42606.4	14987.2	43719.2	17223.7	45513	16409.3	52236.9	15477	5512.65	7094.26	5001.6	7241.17
Slc4a5	67264.5	72969.8	70980.1	67330.2	60498.3	77225.4	86819.1	85667.3	677	12808.2	12314.4	13865.9	13895.9	22179.7	9682.8	15987	10463.9	2171	39940.1	43800.7	52335.6	35595.5	65067	48293	66711.9	45186.9	420	17976.4	22141	17491	20209.5	26783.8	37503.3	25609.6	32282.8	14183	0	0	0	0	0	0	0	0	0	12106	6370.31	10105.5	6593.75
Slc4a7	130123	78581.9	129041	95945.2	127769	118436	116716	105340	2832	84830.3	42540.8	69895.1	38610.1	39352.8	36638.5	45717.8	38431.1	2448	18962.3	11912.8	20362.3	7772.02	44485.7	14418.7	50950.3	17665.7	2190	0	0	0	0	0	0	0	0	0	122238	130219	128763	114286	135299	108051	130365	82853.4	2470	12950.8	15971.9	12124.6	15594.7
Slc4a8	81610.4	67952.9	90127.8	82463.7	81320.6	107686	102830	101752	3640	9842.33	16068.2	13895.2	16739.5	12132.9	22030.8	17607.6	20392.1	11797	11608.3	15749.8	13516.2	11964.6	15252.9	24341.7	17734.8	24567.1	10118	11524.6	4670.63	10038.2	6106.27	27493.7	6693.32	26532.8	7267.1	4870	72386.3	106995	88364.5	102245	109263	82913.2	131195	100409	1759	5717.68	5727.74	5816.83	3863.14
Slc4a9	15468.8	26843.3	13826.8	27598.4	26149	38230.8	28870.3	49904.8	601	10187	18087.8	10837.5	13918.1	9419.91	17573.8	18112.4	18948.2	971	0	0	0	0	0	0	0	0	0	28835.2	8031.19	25563.2	22047.8	45444.7	56283.5	44811	46540.2	2828	0	0	0	0	0	0	0	0	0	6445.91	7932.36	5128.6	6413.01
Slc50a1	102896	94248.2	99348.5	93795.8	105674	112555	107797	93583.3	5518	23689.3	31186.8	29695.8	32128	23592.9	30444.7	27797.2	32025.3	4556	15644.1	19524.5	13366.6	18849.5	17399.4	24516.9	18332	23179.4	4642	0	0	0	0	0	0	0	0	0	88502.3	88212.9	90053.6	86264.3	101758	90264.5	101867	83383.4	4534	8943.99	16873.1	10259.9	15256.3
Slc51a	0	0	0	0	0	0	0	0	0	0	0	0	0	0	0	0	0	0	2423.01	11138.8	5774.49	15733.2	4017.73	9850.7	4492.42	9963.14	4710	0	0	0	0	0	0	0	0	0	3008.53	54517.8	5990.97	53166.4	3013.06	78797.9	4783.77	61120.5	997	5321.84	4282.55	2605.92	5024.34
Slc51b	0	0	0	0	0	0	0	0	0	0	0	0	0	0	0	0	0	0	1119.2	16914.3	4926.16	16911.1	2067.43	11444.2	5581.02	15975.5	1527	0	0	0	0	0	0	0	0	0	0	0	0	0	0	0	0	0	0	0	0	0	0
Slc52a2	51121.4	38215	57494.9	46345.7	64834.2	70349.6	61377.3	71931.8	7877	10817.3	13111.9	12824.1	11006.4	11897.4	17713.5	15640	19361	7456	5931.89	6803.82	8904.29	4955.23	7818.4	10405.4	11159.5	9142.19	7621	0	0	0	0	0	0	0	0	0	46124.3	83322.4	49442.8	78086.9	56793.3	82469.9	58848.2	71265.1	6185	6258.9	12067.7	5119.08	9970.46
Slc52a3	12141.2	10749.8	14086.3	12209.1	21104.5	22440.3	31671.4	33556.9	831	9263.7	9847.27	11455.6	9242.53	12760.2	14811.6	17443.1	13569.5	4947	0	0	0	0	0	0	0	0	0	36897.1	30474.7	37704.8	30330.2	48838.6	53901.8	49719.2	51277.1	6457	8073.99	34919.2	6879.88	30197.7	11999.3	40154	15602.8	30643.6	3391	10003.7	7717.1	6634.31	7361.44
Slc5a1	0	0	0	0	0	0	0	0	0	0	0	0	0	0	0	0	0	0	0	0	0	0	0	0	0	0	0	26252.4	38934.2	25315.3	43887.1	36184.9	48651.2	35295.6	48458.1	12501	6613.3	49468.8	8791.91	50119.3	6474.44	46863.3	7737.9	52083.5	3016	11286.4	6535.96	9856.99	5337.72
Slc5a10	5571.6	4082.98	7608.77	3076.94	40169.6	15398.7	33923.7	21194.6	2213	8272.33	7014.97	6553.61	6299.42	9371.67	11129.9	10121.3	9983.95	5946	2928.68	2308.77	4991.86	1274.61	3631.9	673.35	10704.4	1549.43	1324	13975.6	15622.6	11349.4	25598.1	22970.6	41495.9	22862.8	39871.8	26415	7585.45	54927.5	7530.45	44723.5	17781.2	62270.6	22330.7	55018.6	5808	6096	6474.26	6104.5	5788.32
Slc5a11	0	0	0	0	0	0	0	0	0	4784.86	10097.2	6119.76	6513.24	14182.9	10068.1	9913.67	8167.81	2666	7993.26	22285.4	9236.12	25561.2	9078.38	17000.3	7274.2	20045	4020	0	0	0	0	0	0	0	0	0	4397.72	71714.3	4138.72	75652.2	12734.2	83858.6	8919.77	91683.7	1956	7489.9	18255.6	7724.62	18989.1
Slc5a12	0	0	0	0	0	0	0	0	0	0	0	0	0	0	0	0	0	0	0	0	0	0	0	0	0	0	0	0	0	0	0	0	0	0	0	0	0	0	0	0	0	0	0	0	0	4551.54	5336.23	5812.52	7355.94
Slc5a2	0	0	0	0	0	0	0	0	0	0	0	0	0	0	0	0	0	0	3835.88	6964.28	11964.6	2970.26	2792.35	1642.44	7701.65	1872.41	1180	4559.62	6266.68	4818.82	9577.47	10644.5	19395.3	10878.1	21410	2242	1388.77	26223.2	2827.24	24171.5	2815.47	34732.1	3623.05	31104.1	6459	4331.26	5882.67	4398.72	5438.71
Slc5a3	74738.4	92280.6	89998.4	85535.8	81046.5	96531.7	87179.2	94662.3	5937	18736.6	20882.4	19656.1	23373.1	19670.7	21671.4	23114.5	24793.8	5519	14699.1	13347.2	14523.6	9587.05	20253.8	20697.9	19252.9	22042.3	3386	0	0	0	0	0	0	0	0	0	37217.9	57388	41545.1	57710.3	45116.4	59054.8	39920.4	62768.7	8484	6251.76	11128.4	6093.62	11568.8
Slc5a5	44030.7	30438.4	46952.5	35528.7	38314.1	44945.5	44024.1	49316.3	5652	12351.8	10428.5	15090	12788.5	14804.1	16296.6	16096.5	16148.1	8471	5519.2	50562.4	5686.41	42375.4	5567.55	22821.7	6584.87	22458.9	1808	46554.7	1797.77	38476	2173.22	84244.4	13766.7	79313.5	9926.51	4671	16317.8	26867.6	15192.5	27674.6	28145.6	21035.1	46699.4	27553.1	1012	5864.46	9348.37	6834.58	7994.67
Slc5a6	156438	121396	152291	128734	143642	131005	150395	120558	2849	12823.1	13811.9	12766.3	20368.3	13657.9	19030.3	15562	20235.4	5619	13753.3	11783.3	14878.5	7264.77	17140.3	16867.8	20202.9	15479.9	3527	0	0	0	0	0	0	0	0	0	108011	111001	119545	125363	125086	121920	124744	117522	2852	8548.46	15605.6	8207.98	17006.3
Slc5a7	37319.9	11417.3	42372.1	7748.96	47729.8	15365.4	49545.6	13175.3	1617	33838.5	7849.88	31263.7	7425.11	18084.2	9598.9	29032.7	8330.77	1814	0	0	0	0	0	0	0	0	0	19515.3	44696.3	21960.3	45968.4	20612.1	36635.6	21561.8	44468	6169	42726.7	4437.75	61800.6	5604.39	33148	1345.89	31504.5	0	1085	18576.8	2428.32	17931.6	3140.32
Slc5a8	27548.2	24767.8	31147.6	24485.5	69526.2	46205.8	66084.3	48156.3	1706	22329.8	7066.42	23938.4	6059.88	20447.8	11352.5	24706.3	13421.1	1551	0	0	0	0	0	0	0	0	0	72087.1	42757.1	61618.5	63758.1	70812.2	45542.9	72393.2	48496.3	5776	29010.9	40443.1	27216.6	39513.9	29485	55767.6	37373.4	41274.5	1529	15187.6	8702.65	15646.9	9915.28
Slc5a9	0	0	0	0	0	0	0	0	0	13646.9	12083.8	12899.8	12621.6	17349.1	12154.8	15142.1	13532.6	1910	0	0	0	0	0	0	0	0	0	9525.59	20658.5	11031.4	19299.9	12862.4	24782.6	13606.9	25112.6	21095	0	0	0	0	0	0	0	0	0	6349.13	5393.82	6600.62	6161.29
Slc66a1	70982.9	77850.5	85603.8	79555.1	91970.6	105914	101781	105232	4937	14861.2	18357.1	13396.3	15823.8	15492.5	22995.9	19788.3	23170.7	5304	6945.67	15852.7	11326.3	13432.7	9675.26	14967.8	9719.12	15989	6271	5132.9	2625.49	4051.77	1643.87	15372.5	4955.04	17462.9	2711.18	2268	103490	151334	114686	138332	141026	134461	140637	124597	3623	4882	9452.08	6663.86	8783.48
Slc66a2	114946	102967	124291	111512	115893	98987.5	102273	83540.8	5442	14424.2	19529.9	15094.6	19238.1	14768.5	17359.7	18847	16056.1	15752	13500.1	20897.3	14460.9	16089	20969.3	12369.2	21549.4	13551.4	7809	21165.3	5477.4	16470.7	5067.11	35414.4	12913.5	34738.1	13945.9	6843	73462.6	95142.1	69131.1	89092.9	67735	86455.3	64525.2	91093.8	6325	7082.29	13052.2	6773.25	14255.9
Slc6a1	24475.8	25905.5	25546.4	21168.4	31653	31767.1	29527.6	37398	15137	10396	11388.5	12741.8	8923.12	14097.4	12956.3	15792.4	12745.3	14662	21486	7689.77	22291.9	6367.3	18418	9354.2	18692.9	10479.2	25399	18444	31364.3	16918.4	32267	28527	33153.5	23473.6	32383.6	8403	0	0	0	0	0	0	0	0	0	11429.5	1942.32	12189.3	1143.71
Slc6a11	18863.1	19260.7	22988.5	16128.6	32631.4	37618.7	32631.8	43460.4	5821	8253.88	7407.5	8908.23	6975.65	10229.8	13297.7	14162	10832.6	12119	13273.5	4760.76	14676.5	4641.98	11236.7	7378.99	12565.9	7064.85	25008	16772.2	12523.3	17252.1	11806.2	19199.5	11341.1	19487.5	11843.5	36072	0	0	0	0	0	0	0	0	0	9194.98	1659.46	7964.17	1101.29
Slc6a12	0	0	0	0	0	0	0	0	0	7880.75	8410.47	7446.06	7177.05	10975.8	10752.9	12705.2	9224.13	7697	3540.17	2177.64	10193	1423.91	5103.98	1780.06	5397.89	2664.54	5023	8095.65	46323.5	8899.51	69068.8	14700.2	43592.1	15644.3	41768.7	29385	0	0	0	0	0	0	0	0	0	13326.3	4747.23	14163.2	3825.36
Slc6a13	0	0	0	0	0	0	0	0	0	9639.36	8358.48	10914.8	10165.8	11918.8	10082.6	12835.9	9025.69	7137	6920.7	2853.18	12392.2	2514.62	8316.27	3130.85	10259.6	3152.95	4978	6470.77	46045.5	6916.2	56610.7	12445.8	35950.8	14383	36026.9	24087	4616.89	32080.7	4156.97	29454.8	5414.83	47210	4856.81	47096.2	3434	14223.1	6495.15	14224.1	6741.68
Slc6a14	0	0	0	0	0	0	0	0	0	0	0	0	0	0	0	0	0	0	0	0	0	0	0	0	0	0	0	0	0	0	0	0	0	0	0	0	0	0	0	0	0	0	0	0	0	0	0	0	0
Slc6a15	136105	115137	139994	108864	97519.3	69493.6	85142.2	65559.7	5364	34988.1	23405.5	35680.5	24104.3	25463.7	13061.2	18961.6	12902.3	5937	11693.3	13355.7	9246.87	13846.9	11561.7	7914.41	14699.7	7132.02	5298	0	0	0	0	0	0	0	0	0	157637	100801	151726	100580	100740	95268.6	90695.5	94928.5	3286	10860.6	9612.47	11212	11864.1
Slc6a16	13278.6	13328.5	18278	13806.1	37561.8	39235.7	36108.6	47310.2	5529	7495.94	6140.88	8051.67	4791.96	13197	10278.7	12687.8	8745.45	8128	7761.73	9160.16	10659.6	8285.42	9491.94	18807.2	12538.2	16703.4	5746	19858.6	13530.4	19664.5	23406.1	35921.7	17557.8	41545.7	23453.9	11525	15984.7	27702	16736.4	27477.7	30692.5	24061.2	45042.1	25897.2	3614	5926.37	5560.58	6900.74	4912.92
Slc6a17	17514.1	45451.5	22513	42303.1	24288.1	40441.9	25864	52623.8	10213	13380.5	17374.7	13905.9	17479.4	12940	19325.8	15143.6	19044.6	33253	13196	20556.3	14630.5	18581.7	12683.4	17179.1	13513.3	17302.4	28609	33716.4	10464.2	30351.1	13509.4	38758.2	21489.7	37799	27729.1	22551	33932.5	66719.3	34082.6	64356.8	46569.1	46486.8	52378.3	46531.7	3170	6745.47	6137.8	6451.98	6343.23
Slc6a18	0	0	0	0	0	0	0	0	0	0	0	0	0	0	0	0	0	0	0	0	0	0	0	0	0	0	0	12598.7	12819	13854.9	14994.9	16987.7	28767.5	20385.9	26148	11311	4160.39	42288.4	3828.31	35007.7	8166.59	63357.4	7972.32	57905.8	5434	6408.15	11840.7	6131.57	10712.9
Slc6a19	0	0	0	0	0	0	0	0	0	0	0	0	0	0	0	0	0	0	0	0	0	0	0	0	0	0	0	9527.41	16800.8	10940.8	17215.9	16444.1	31707.5	18354	29789	15059	3201.19	40934.6	3492.57	42675.6	5839.11	60012.3	6206.32	58437.7	12905	5947.38	10735.8	5924.53	10995.1
Slc6a2	3980.88	6673.45	5529.98	10055.9	18032.2	11616.3	19348	19792.1	2383	9079.39	5238.96	6455.45	5618.2	8031.74	8262.92	9668.63	10250.6	3686	1322.81	1941.86	14244	920.11	3506.49	895.57	7409.57	2007.18	1113	21459.1	29887	19054.6	33677.7	28230.6	47036.5	26755	42928.6	20379	18155.9	1898.02	18651.6	2407.39	17840.2	2221.11	20410.5	2405.8	1991	8384.28	635.083	8389.82	667.113
Slc6a20a	14329.3	18026.6	14908.2	15122.8	40910.8	44976.9	46372.1	51025.7	1592	20282.8	6320.61	14461.2	5237.24	19541	13429	25926	10916.6	1260	0	0	0	0	0	0	0	0	0	69938.2	50440.8	73991.1	43975.5	60212.7	33282.4	59031.4	36788	7046	9769.32	60602.4	9255.32	54900.2	12404.8	62504.9	15499.7	59722.4	7125	8801.21	6105.58	6899.33	5970.66
Slc6a3	9808.68	9476.13	13081.5	8178.38	23577.1	14763.1	25563.6	17220	3703	19518.2	6290.12	21027.5	6261.52	13880.3	10549.2	22512.8	11223.3	3083	0	0	0	0	0	0	0	0	0	41862.6	40742.7	40929.3	41907.2	43331.3	52502.5	42237.9	57815.6	31599	24035.6	35148.5	27993.1	34746.2	20820.1	16031.3	28691.9	31561.7	2677	14698.6	3709.39	11585.7	5127
Slc6a4	16555.6	35643.2	16970.6	34455.6	43118.7	52339.7	45373.3	61667.8	4092	8521.77	10431.2	9763.46	9584.83	12689.3	15639.1	15042.3	14723.4	3632	5746.66	3243.58	11700.3	1765.81	9899.42	11121.3	9934.59	10157	2213	26717.3	28867	25061.3	32335.2	35499.7	35581.7	37363.3	36790.9	14910	53657.5	58211.1	48334.2	54295.9	54073.6	38254	55789.1	48580.2	2643	8820.86	6566.22	7756.77	5000.67
Slc6a5	8491.32	13493.9	10307.6	12915.1	10281.8	10997.5	12062.9	15029	7021	8865.46	8117.02	13560.8	8658.99	9325.56	7076.27	11910.8	7664.67	6568	4725.92	2912.73	11433.8	1969.61	8149.88	1401.54	6980.65	2381.74	2996	43384	30410.3	40080.4	33832.6	34500.4	30793.3	37261.1	29553.1	38792	0	0	0	0	0	0	0	0	0	9653.09	4206.26	11655	4804.69
Slc6a6	30853.9	54557.4	36231.4	48609.1	43522.5	70556.8	34877.5	74438.6	10125	9566.52	14692.7	10060.4	13950	10070.8	18808.1	11506.7	19678.9	33255	12893.4	17770.9	15262.9	15933.9	14295.6	19296.5	13715.9	21239.4	30670	11616.3	1813.03	8184.86	1882.31	17913.3	4505.96	13693.7	2191.27	1734	60683.4	115401	60085.7	114127	72688.4	115010	61839	109784	4342	6063.32	9593.15	5963.85	9891.68
Slc6a7	36782.1	44788	43134.2	48777.5	51377	65828.5	45813.7	75304.2	4054	11197.2	12813.2	10892.9	13126.5	11378.4	17721.4	13665.1	19250.2	12615	8047.98	10185.9	10475.5	9005.02	8928.79	13886	9869.25	15200.9	11869	23818.1	10444.3	22642.6	11499.3	25285	11853	22294.9	11187.7	17070	19328.4	11944.3	16933.4	10594.8	21189.5	4581.95	21340.8	7586.51	1497	5491.59	2952.42	6738.21	2629.11
Slc6a8	42178.5	57691.5	46939.4	52796	47874.2	52010.4	41273.9	52993.1	6131	15803.6	15068.9	15749.5	13598.2	10952.4	17162.6	10993	15396.3	9101	7435.3	19032.7	8909.61	15719.1	10375.9	14929.4	13001.8	17200.8	4099	899.918	13505.4	827.093	27212.8	10180.7	542.928	8299.59	39740.1	6705	46865.9	73484.1	48303.6	70913.5	51415.2	58543.8	47484.3	61573.1	3880	5007.09	9793.26	6301.89	9225.36
Slc6a9	36886.8	32435.2	43408.8	37453.9	53442	57793.5	48636.8	53950.2	9816	8704.82	10849.1	9865.84	9928.42	11291.6	13578.8	12714.4	13238.5	15459	8682.32	13131.6	11899.7	10384.4	10983.4	13319.1	11847.9	14434.1	20943	2340.97	2286.77	4148.84	2143.94	9412.13	5671.34	9313.45	4445.01	4044	153931	186476	166953	177023	190295	158079	203097	136414	2621	5925.56	6332.91	5291.41	4968.51
Slc7a1	37493.3	35367.3	41215.2	38480.5	53857.4	53612.6	48739.4	56674.9	6850	18197.3	13290.6	18186	15410.7	18810.6	20474.7	23312.5	22218.5	6611	8887.01	8411.93	12542.1	6436.19	12680.8	13716.5	14724.9	13107.6	8169	0	0	0	0	0	0	0	0	0	78873.8	101263	74907.3	97041.8	97189.8	71795.6	104055	68113.1	3367	8751.17	5393.65	7638.84	4911.7
Slc7a10	10782	8413.9	11616	9684.62	20777.5	24589.1	24618.4	25620.3	3229	5701.6	4567.52	6520.99	3850.47	15626.9	7285.93	9368.75	6146.24	2552	3528.65	3073.12	7513.15	1737.26	6894.19	3167.59	8924.44	3450.64	5648	105643	48378.7	85692.8	60955.7	113069	83829.1	115678	79642.2	4829	22295.5	26034.3	17656	24484.9	25439.7	15229.2	29600.6	23155.2	2607	6687.45	2616.26	6304.25	2628.14
Slc7a11	21768.5	33034.5	20689	30624.6	34809.1	25250.4	32663.3	26698.8	3893	16416.5	13167.1	15501.9	15933.8	19157.6	13150.9	18454.8	12189.8	4519	11440.1	3207.98	10779.9	5694.08	12653.7	5112.1	11477.3	4623.9	6619	4992.41	34750.5	6090.46	26183.2	6802.24	21726.4	8136.18	22190.2	11884	43219	40661.2	46187.8	36754.5	43164.6	35976	44476.3	44390.3	3769	14007.4	8315.57	16699.6	10646.4
Slc7a13	0	0	0	0	0	0	0	0	0	0	0	0	0	0	0	0	0	0	0	0	0	0	0	0	0	0	0	0	0	0	0	0	0	0	0	0	0	0	0	0	0	0	0	0	0	4274.75	8216.28	4243.09	4512.02
Slc7a14	99084.7	112948	108479	113116	73575.8	83771	85163.6	83537.4	4850	20058.6	20955.1	19332.3	20286.1	13864.8	13391.4	16946.2	14714.1	12162	4729.01	21635.2	7464.4	27761.8	6760.08	17652.9	8084.47	17232.2	18394	18497.6	12243.6	18892.8	4527.42	24386.5	11878.4	23882.2	16624.3	5066	0	0	0	0	0	0	0	0	0	8524.22	1729.28	7700.52	3436.47
Slc7a2	31710.5	35641.2	34662.1	36750.7	34730.7	44316.6	39593	46388.5	4915	22544.1	11442.9	18765.4	11494.1	16546.6	10061.6	18709.5	10072.7	5976	12166.5	4382.3	13544.5	6244.32	13942.6	7197.11	16913.6	6589.44	2789	11181.7	39087.6	12425.9	32530.1	14806.2	25427.5	13726.2	33644.4	7237	96111.4	70564.1	97254.9	79729.2	79435.5	50571.2	82066.2	74659.8	2417	15024.5	6810.37	13344.8	8551.14
Slc7a3	20954.9	28543.9	22008.3	33112.2	38020.5	30418.4	32346.8	34694.3	1892	13043.8	14222.9	15883.1	12365.5	14499.7	11893.7	12703.3	14236	1885	0	0	0	0	0	0	0	0	0	10560.3	40161.7	11172.9	37391.7	23955	8012.81	24481.3	32823.7	7330	32558.9	5164.98	26539.4	5473.23	21606.6	780.13	24242.8	4741.95	1699	12013.9	1137.94	9947.16	2217.58
Slc7a4	35949.2	55418.8	41286.8	53617.5	57292.6	76919.8	52852	92800	5062	12527.7	9485.64	12840.2	10736.9	20196	14192	13492.6	15212.7	6197	5107.22	15973.1	10382.8	9022.53	9630.42	22419	11478.3	23337	5059	12395.4	11357.4	13442.5	10255.2	18541.1	11030.8	21308	13868.5	12284	45074.7	75770.5	38014.7	64039.9	55654.7	69463.7	69420.2	51458.7	2150	9710.05	5054.67	8275.52	4776.23
Slc7a5	20820.8	31925.5	22873.3	33106.7	30737.8	34722.5	28316.8	38652.9	13264	8125.06	15968.2	9070.98	13447.8	11338.3	15450.4	12746.6	15209.6	21441	9043.9	9411	11009.5	7348.83	11141.7	11042.8	12340.6	9986.23	20566	3978.03	2927.83	3349.32	5482.58	11320.4	11805.3	13814.5	14384.7	4883	74064.4	57529.4	85072.4	49533.2	83977.8	40741.7	102816	41073.2	3371	6442.69	4073.65	5482.73	3902.83
Slc7a6	198475	132867	219706	147549	186367	168729	184545	145865	2457	19032.5	21126	19476.3	21310.7	21930.1	23088	20887.7	27683.3	5584	20580.9	23253.2	27454.7	14218.2	32983.3	28450.3	32095.6	29199.5	2192	0	0	0	0	0	0	0	0	0	145154	113245	146780	118635	180517	95215.7	170842	92457.8	2251	9622.06	5831.51	7663.4	6038.9
Slc7a6os	264092	140846	280500	179809	224444	206049	245326	178300	1623	39038.8	45645.1	36611.5	42049.9	37444.3	49721.6	40507.4	56155.3	1632	22761.4	19070.9	30310.8	6711.83	38995.5	37413	40726.8	35913.1	1608	0	0	0	0	0	0	0	0	0	229725	226490	216477	224829	245404	191903	222112	157672	1629	12579	16062.3	8205.77	18019.3
Slc7a7	0	0	0	0	0	0	0	0	0	0	0	0	0	0	0	0	0	0	0	0	0	0	0	0	0	0	0	2612.11	22172.4	3155.51	31874.5	7590.23	26317.3	8287.68	37062.5	1308	16687.7	60132	21616.2	69370.1	14896.8	64443.4	18137.5	74754.9	2677	4935.86	9707.3	4215.67	11098
Slc7a8	54351.4	86702	55291.4	86101.4	57911.5	64428.2	48936.3	66978.4	4623	9852.31	17511.2	11469.1	16516.1	9290.68	17212.7	11050.1	19455.3	9352	8310.29	19491.2	9600.08	19485.8	6283.51	15479.4	7128.8	15026.5	21962	11889.9	3082.06	13947.4	5043.84	27213.9	3870.33	29852.1	5344.83	4477	53119.5	81465.3	50490.5	89097.4	48664.9	87875.4	51354.5	106863	3248	4660.72	8989.23	4442.41	9811.34
Slc7a9	0	0	0	0	0	0	0	0	0	0	0	0	0	0	0	0	0	0	0	0	0	0	0	0	0	0	0	0	0	0	0	0	0	0	0	0	2533.36	56932.7	2516.28	67183.6	4954.47	69559.8	6755.09	87088.5	3558	3403.33	10179.8	4089.26	10170.6
Slc8a1	52034.5	54848.8	47560.8	49952.9	49916.3	39914.7	38470.6	43935.4	10107	11683.4	13306.5	12354.6	14745.4	11861.7	11011.5	11387	11322.9	17703	11151.1	9357.55	8996.25	13538.5	8321.4	9651.99	8643.93	9866.35	58398	13829.5	3992.7	14060.4	3142.21	17355.8	3470.51	15128.8	2954.49	7967	88793.6	47217.2	87081.7	45419.2	68588.9	33828.1	72582.7	41089.4	3891	7659.43	5298.95	5716.17	6673.3
Slc8a2	20936.2	52273.8	23454.5	45526.8	30316.2	54725.8	28119.8	60484	10665	10049	12878.8	12108.1	11782.5	11469.4	16995.2	14898.7	15677.5	12933	8877.3	25065.3	10972.8	21450	9623.59	25137.2	10576.2	23062.1	15220	45405.9	3802.4	34438.1	7973.62	80348.2	15541.2	107927	28350.1	1839	52636.2	19225.9	55485.6	19486.4	50826.9	16111.2	61013.8	22617.5	2452	7008.23	4492.8	7673.56	3806.64
Slc8a3	39307.2	52921.4	44190.8	53076.9	46612.5	52408.4	47432.4	55785.3	6085	14709.8	18280.7	14561.1	18860.8	12067.2	16283.2	16085.9	19248.2	9317	11265.2	14711.5	11711	13610.9	12018.3	9379.48	10426.8	10421.5	15038	12166.4	2446.41	11947.2	4059.89	16621.3	8921.78	18604.4	7547.7	25007	83895.1	23012.3	78107.6	31765.9	77284.9	18511.6	101604	18160.1	2069	16672.4	4641.28	11194.3	5452.84
Slc8b1	22228.4	44927.3	19808.9	49698.7	44685.7	75245.1	49121	78210.2	1806	7303.99	10484.6	7959.06	10495.2	9467.27	12384	11220.6	15753	3342	14765.4	9209.83	16452.2	7566.06	19064.6	10416.6	15605.9	10140.2	4582	26781.6	6131.08	24179.3	3631.92	42383	16592	48004.6	14363.5	1826	80737.9	128034	80658	133209	106366	146086	107711	128336	1534	6718.77	14681.6	6242.87	13023.4
Slc9a1	21210.2	74921.4	22741.4	65316	42712.4	75093.8	28644.8	83164.8	8339	8141.64	18828.2	8877.19	16671.8	11688	19837.5	12125.5	20257.3	22723	7677.25	15155.7	11270.6	12504.1	9660.32	15196.6	11709.4	15586.5	25648	0	0	0	0	0	0	0	0	0	74080.7	106447	82829.6	103497	86771.9	98280.5	94718.5	102909	4310	7041.07	7732.93	7891.1	6859.37
Slc9a2	33439	56973.8	38978.3	70290.8	66609.5	93522.3	66167	97101.5	4292	20442.9	17417.8	20158.2	14837.2	15714.1	20463.1	23384.2	21279.3	4416	4447.39	4752.82	8406.5	2918.41	6023.92	11223.5	11737.8	9283.77	2536	61292.9	42013.9	61105	34351.3	68663	28774.8	66071.1	32019.7	10121	64093.4	127413	68129.6	122000	70287.8	99945.4	69753.5	107770	4215	9611.99	11522.4	8562.91	12713.5
Slc9a3	22928	23043.8	26890.3	21960.7	32355.7	43476.9	40816.6	55058.7	4302	21292.8	8924.42	20210.4	10642.4	14239.9	15270.7	22911.6	15045.5	6716	5416.09	3967.28	10416.4	3451.6	5002.09	5029.91	6859.02	6037.41	5124	46120	29071.7	40753.9	27401	40717.5	36927.5	43602.6	31808.3	13590	17884.6	41523.5	17369.3	44737.3	21462.7	52058.5	24466.4	42224.4	11054	7926.23	6430.03	6332.22	6354.6
Slc9a4	0	0	0	0	0	0	0	0	0	0	0	0	0	0	0	0	0	0	0	0	0	0	0	0	0	0	0	0	0	0	0	0	0	0	0	0	0	0	0	0	0	0	0	0	0	5269.73	2476.1	5811.87	2023
Slc9a5	140721	143791	143057	131923	133783	137657	130133	133658	5058	10260.4	14116.2	11575.2	13690.2	13796.3	14548.6	14208.4	13934.8	10334	8486.91	18846.2	10621.3	15479.5	11044.7	10747.4	11209.4	10850.8	6473	14866.8	1885.14	16559.6	2818.94	34048.6	5783.88	35513.2	7306.27	3152	89701.2	73779.4	94419.6	76532.9	86330.2	61442.5	88272.2	61814.5	6574	6765.13	7756.32	6080.78	5641.33
Slc9a6	73865.7	57735.1	75624.7	55752.7	57545.3	41562.4	46053.2	44219.9	4475	23214.5	19893	23436.7	17686.3	17083.1	12443.5	16475.5	14517.9	5678	6120.9	11992.8	7334.44	15411.5	7723.17	6535.68	9016.19	7248.2	4642	0	0	0	0	0	0	0	0	0	76244	79043.9	73298.6	70133.5	73280.6	68092.1	60376.2	64726.6	2836	5599.93	8198.67	5630.08	8200.84
Slc9a7	61731.7	67514	64753	57360.4	49966.9	41928.4	47792.5	38320.8	4627	20516.3	15670.2	22272.7	16298.1	14939.4	11390.4	13325	10056.4	4691	3585.22	12075	5080.9	12583.7	5990.07	4702.54	5728.45	5496.45	5070	0	0	0	0	0	0	0	0	0	33435.7	39814.7	33837.3	42818.7	37145.8	24352.8	32124.9	31733.6	2502	0	0	0	0
Slc9a8	75164.5	74823.9	80091	79195.7	98924.3	89301.8	93429.9	92118.9	4183	11891.9	18552	12057.2	16250.5	13836.4	17155.6	16694.8	19885.9	8970	12072.1	34853.8	13559.1	31695.9	15147.8	10278.6	14347.6	9929.72	16654	0	0	0	0	0	0	0	0	0	111430	150894	114602	133694	151528	147000	138114	115747	1872	6445.64	11400.7	7268.46	10249.6
Slc9a9	16185	35361.1	14163.6	28148.9	19652.7	25185.8	16264.8	25314.6	9888	11006.6	10185.9	11311.4	11406.6	12157.8	7973.07	12088.7	8594.19	29673	7905.78	9769.61	7570.83	13563.3	7057.85	7438.19	7323.84	7277.65	39267	14049	4484.28	14269.1	5856.14	23051.5	3892.92	20594.4	5356.21	1868	74504.2	42721.6	68982.3	56128.1	71749	30702.9	56020.8	44112.6	1481	10546.5	3715.34	8033.45	4484
Slc9b1	0	0	0	0	0	0	0	0	0	0	0	0	0	0	0	0	0	0	0	0	0	0	0	0	0	0	0	0	0	0	0	0	0	0	0	0	0	0	0	0	0	0	0	0	0	7839.86	1259.11	11765.5	1009.01
Slc9b2	23912	37894.2	28527.9	46793.2	23897.4	41135.4	26853.8	44006.9	1624	22089.3	14351.3	23342.3	21824.9	15057.9	18458.2	17091.1	14791	1774	0	0	0	0	0	0	0	0	0	0	0	0	0	0	0	0	0	0	0	0	0	0	0	0	0	0	0	0	0	0	0
Slc9c1	0	0	0	0	0	0	0	0	0	0	0	0	0	0	0	0	0	0	0	0	0	0	0	0	0	0	0	1691.01	16168.1	1685.29	16885.2	4164.29	30799.5	2957.95	19137.8	1722	0	0	0	0	0	0	0	0	0	7270.07	9588.51	5707.73	8175.65
Slco1c1	12101.4	4418.03	11781.1	3211.23	14206	6794.1	6781.73	7877.57	3317	0	0	0	0	0	0	0	0	0	0	0	0	0	0	0	0	0	0	0	0	0	0	0	0	0	0	0	0	0	0	0	0	0	0	0	0	0	0	0	0
Slco2a1	16607.5	27533.1	17805.1	36781.9	56121.3	48184.4	44749.7	61661.9	2687	6689.99	10011.3	10198.3	7995.92	10103.3	10153.7	10460.1	11816.6	4561	6227.42	10255.6	9412.46	8745.19	9991.75	6169.39	10140.8	7020.92	7483	14421.6	22383.4	13427	23626.6	28341.4	39787.6	29578	41852.1	9644	57938	103363	48238.8	100832	57910.2	81581.4	65632	91344.1	2777	6920.59	4588.65	6221.06	3889.44
Slco2b1	7077.83	6412.39	6947.5	11241.6	15901.3	9973.19	11255.1	12798.3	988	7428.18	11768.1	8578.37	11071.3	7510.31	9947.28	9118.73	8933.67	5000	6701.52	9869.25	9708.69	15448.7	7779.01	7422.65	7490.66	9155.59	12371	3773.21	9461.13	4326.8	12262.7	9550.71	27346.3	11884.5	26719.6	14362	0	0	0	0	0	0	0	0	0	6041.85	3676.34	6846.65	3529.4
Slco3a1	37033.5	67391.1	44081.2	61982.1	49699.5	46545.9	44395.7	50615.5	7643	8176.6	15943.9	9138.75	15156.4	10364	11800.7	11051.3	11032.1	35482	9507.65	14889.4	10280.6	16200.1	9202.67	7883.27	9555.06	8491.95	36361	17705.8	2652.47	20713.2	2027.32	15542.4	5815.53	14952.4	4463.52	11714	41231.1	66622.2	41812.9	56611	48468.7	75937.7	48454.1	51229.8	6424	6652.92	9448.78	5217.99	7824.31
Slco4a1	23598.2	28483	27451.4	35920	53000.8	41878.9	45701.8	49493.4	4967	8969.6	10460.6	9859.8	10173.5	10577.7	11027.4	13397.3	10200.6	10762	5779.58	8557.98	11615.4	4542.31	9303.5	8211.48	11352.5	7974.3	6355	13369.5	7189.94	15857.8	7780.26	28470.4	22809.2	28753.9	19171.2	15258	29672.5	63515.6	31893.6	62933.7	30330.5	45225.6	35028.5	61776.4	3403	6439.54	6468.15	6727.94	5660.34
Slco4c1	72394.9	86246.4	73509.2	88473.1	92322.2	69015.9	66129.8	68896.3	3430	24585.4	16346.4	23338.6	18747.4	19662.4	13502.4	17420.1	13791.7	5299	7485.4	7732.44	11198.3	5749.9	10084.8	11961.4	9860.31	13094.6	2618	16245.7	23298.1	17176.1	25469.5	17274.4	13252.8	24558.4	18394.7	3400	48699.1	44288.5	38151.8	52483	29539.1	39116.6	22930.1	38929.2	3253	15395.7	13475.4	16839.9	16426.8
Slco5a1	58928.9	37500.6	64392.9	27630.8	52381.2	28590.1	49514.4	35637.8	8319	26587.9	10772.9	25685.5	12155.8	20968.5	13501.6	18797.7	13768.7	10608	31739.1	11885.3	33639	5571.07	40952.9	9622.85	45338.7	12637.9	4075	4110.15	26653.1	5238.25	38582.9	9570.38	16489	10515.8	19687.7	3636	112697	62057.6	94417.6	73342.8	67697.6	36445.2	73953	29466.9	3742	10163.8	5720.73	10927	6415.38
Slx1b	156972	85003.1	168516	106184	168728	147516	169068	163090	2691	18614.9	25628.1	25043.9	22024.6	26630.9	31352.7	27108	35161.2	2684	17775.7	15976.1	19985.9	10753.2	24812.2	25440.4	26120.6	23452.1	2658	0	0	0	0	0	0	0	0	0	148133	159272	143291	158140	187189	166255	195920	144329	1987	6492.65	10384.5	6051.43	8742
Slx4	116379	104819	125838	105837	111584	121265	131328	115997	2073	31698.8	38131.9	34179.9	39869.8	34332.2	38527.5	30726.2	37050.2	1739	8853.07	9565.97	10722.6	6712.08	9586.68	10817.7	14709.6	10337.1	3917	0	0	0	0	0	0	0	0	0	145803	171751	129466	156672	152629	143653	137736	129905	1723	7747.43	9721.92	7377.04	8533.77
Slx4ip	72083.9	96700.9	66305	100642	67440.6	77921.9	83879.9	74828.8	3752	14792.1	16746.9	14593.2	16482.7	13344.5	13385.7	14714.2	12923.2	16487	33410.4	38655.6	25867.6	30732.9	49736.7	33965.2	44566.8	34192.9	2278	0	0	0	0	0	0	0	0	0	88305	81525.8	76001.6	89057.7	82515.2	100651	77701.9	91920.3	3395	6830.98	6162.01	6526.19	6765.86
Sod1	74451.1	80540.1	70219	72859	70688.5	66368.2	57614.2	64725.8	5350	27399.3	26125.4	25067.2	27738.3	20442	21802.7	23370.8	21227.7	3134	18737.6	16417.1	19693.8	13580.7	25802.2	22539.7	29696.1	21061.8	2402	0	0	0	0	0	0	0	0	0	115227	109336	119025	104022	100071	102747	97165.5	84346.8	2968	12149.6	19471.7	17987.6	17292.2
Sod2	167350	113469	178452	127217	158314	151489	174309	151680	2252	31473.9	28581.6	33819.1	30872.6	26256.3	32676.9	36912.5	34607.6	2252	11229.8	20942.5	15222	14688.7	26967.2	27921.5	28971.3	28244.5	2222	0	0	0	0	0	0	0	0	0	134932	157473	124114	163558	152191	151826	159477	146997	2260	8962.85	18839.9	8543.18	20281.4
Sod3	5965.39	7760	8190.17	11045.2	9987.89	15296	14243.7	16190.9	1640	15898.3	7722.85	13201.6	5255.42	11312.9	11396.7	14835	10257.3	2581	3154.47	3968.28	6664.18	2091.62	4631.88	10232.3	9193.52	9057.18	2545	9461.11	13496.9	10993.5	18492.9	21677.4	21689.9	18897.5	24952.9	2671	8944.48	72877.4	8560.95	70952.7	13167.2	94545.7	16770.8	86356.1	1991	7322.24	10454.1	7404.04	10475.2
Spg7	72503.3	65162	79766.6	67654.4	87826.7	87895.1	84823.9	87636.3	2602	13807.4	15818.6	18417.5	15128.3	14816.3	18295.6	18045	20338.1	2472	15819.1	17478.7	13814.2	13690.4	14156	18617.3	14307.9	17938.5	4267	0	0	0	0	0	0	0	0	0	99106.7	130233	110288	113350	119753	105374	125255	92623.4	1555	5543.02	14909.7	8912.33	10228.6
Spns1	112013	101820	132298	124005	146535	136005	156374	147992	1927	14022.3	21106.6	17887.3	18569.3	18937.2	28816.6	23744.3	31588.1	1670	18429.9	14828.3	19424	12870	19275.8	22493.4	20719.7	21537.3	1633	0	0	0	0	0	0	0	0	0	122560	147901	119011	132695	143429	128155	139352	133608	1888	7358.42	8543.63	8079.21	7719.85
Spns2	54312	45548.7	64809.2	48939.3	63675.1	79560.5	67528.6	91760.1	6053	10417.5	10310.2	11072.3	9809.06	10505	16983.7	14146.6	16189.4	27812	7738.43	9797.06	11706.6	8684.15	11070.9	16764.7	11601.5	16687	24112	9520.36	16797.4	9022.59	19893.9	19285.5	3401.76	19927.4	1887	4079	39890.8	114690	35817.3	107172	43003	87876.8	50767.5	90017.2	4062	6391.5	6924.54	5044.69	5750.86
Spns3	0	0	0	0	0	0	0	0	0	6340.09	9777.41	6358.11	11390.9	6574.72	21152.2	7660.91	18461	1169	6503.97	7535.03	9451.62	5489.39	8240.61	9089.79	8343.26	8939.76	5274	8461.78	10012.5	9067.94	10594.8	15756.5	8903.76	21359.5	9601.55	6520	0	0	0	0	0	0	0	0	0	6964.53	5140.41	7196.02	4345.24
Srd5a2	6432.34	8615.06	8433.64	13261.7	23149.7	9081.66	17059.2	19139.4	3459	10833.9	4261.06	12027.1	3239.13	17383.9	4346.42	15292.3	4254.1	3122	2900.13	1543.02	8728.42	752.925	4068.69	2390.76	7058.78	1865.44	2266	105331	51358.8	97894	58916.7	84806.2	61463.2	77811.7	70307.4	7926	13803.1	41544.5	14673.3	38260.9	13674	48031.7	16132.6	47075.9	2544	17541.9	7997.89	15174.4	7244.56
Srrt	66627.5	70373.7	69534.1	69747.4	70494.5	83313.7	71561	89647.8	15623	18519.6	23076.7	21355.1	23592.7	18534.5	27662.8	21640.5	27861.5	10317	15649.4	16463.5	18360.9	12226.2	17619.7	18177.6	16273.1	17355.4	13967	30222.7	1679.47	26237.8	2318.8	47823.6	4470.16	47670.3	6187.21	5728	119142	125407	107673	134098	116813	138478	124091	119253	5538	6605.62	10535.5	6192.15	10434.6
Stk19	110602	94519.9	119697	109850	139204	167781	143789	157097	3111	15871.7	15878.6	14289	15391.2	11721.3	35861.7	14540.8	35981.4	2900	8623.93	10537.5	8843.7	5658.34	9837.2	20654.1	12349.5	19342.3	2859	0	0	0	0	0	0	0	0	0	85676.7	102446	86231.8	100814	110277	102135	117604	84833.9	3600	6749.47	17125.1	8272.97	12195.2
Sulf1	18996.7	36684.7	20277	28713.5	27690.6	31290	22343.8	28522.2	8696	14912.4	8597.28	16254.7	9583.09	12886.5	9061.18	14625.6	9504.96	18936	11444.4	4798.83	11163.6	5839.24	10505.2	6448.99	10523.9	6343.19	6240	16828.6	26883.1	19657.5	26854	20541.6	25008.5	21205	24199.4	32772	38649.3	12619.5	35425.3	19734.8	22566.9	11149.1	19775.9	11829.2	6670	11127.2	4120.9	11153.9	4719.33
Sulf2	42373.9	46014	49859.4	52860.6	76941.2	96332.8	70026.1	97522	5191	8987.31	9395.88	9835.35	8580.89	11271	18781.4	13179	17928	15733	11328.1	11769.1	13901.5	10376.9	11453.5	16312.2	11881.5	18233.1	20771	22177.5	25988.3	20500	32957.7	29419.1	15447.6	30173.8	14426.5	19435	80017.5	73119.5	75837.1	73188.5	73883.3	46895.2	88393.9	46807	3616	10600.7	6839.88	12063.6	5994.46
Sult1a1	0	0	0	0	0	0	0	0	0	5388.35	3557.4	6840.32	3378.78	5539.1	5523.54	9051.48	6998.59	1781	0	0	0	0	0	0	0	0	0	0	0	0	0	0	0	0	0	0	8341.05	31771.7	5085.4	38216	12667.7	35270	17821.5	42738.8	1847	7290.61	7738.93	8208.03	8212.48
Sult1b1	0	0	0	0	0	0	0	0	0	0	0	0	0	0	0	0	0	0	0	0	0	0	0	0	0	0	0	0	0	0	0	0	0	0	0	0	0	0	0	0	0	0	0	0	0	4567.03	7482.23	5692.4	9986.41
Sult1c2	0	0	0	0	0	0	0	0	0	0	0	0	0	0	0	0	0	0	0	0	0	0	0	0	0	0	0	3813.47	32498.1	2544.35	20443	5611.99	44205.7	4328.73	42072.8	1440	0	0	0	0	0	0	0	0	0	3969.83	8900.82	2422.71	11673.6
Sult1e1	0	0	0	0	0	0	0	0	0	0	0	0	0	0	0	0	0	0	0	0	0	0	0	0	0	0	0	0	0	0	0	0	0	0	0	0	0	0	0	0	0	0	0	0	0	7895.95	9462.78	6978.69	8343.23
Sult2a1	0	0	0	0	0	0	0	0	0	0	0	0	0	0	0	0	0	0	0	0	0	0	0	0	0	0	0	0	0	0	0	0	0	0	0	0	0	0	0	0	0	0	0	0	0	0	0	0	0
Sult2b1	0	0	0	0	0	0	0	0	0	0	0	0	0	0	0	0	0	0	0	0	0	0	0	0	0	0	0	0	0	0	0	0	0	0	0	0	0	0	0	0	0	0	0	0	0	5390.47	4639.06	2939.97	3251.2
Sult4a1	23013.8	51301.3	30177.7	50498.9	40484.5	64982.4	33368.8	75944.1	6576	7134.28	14849.1	7262.26	14035.8	8671.14	19529.8	9608.2	20234.5	19553	8468.81	10963.4	9722.43	8720.9	9825.32	17752.4	10291.9	17950.3	17291	17483.2	6309.94	15254.8	3525.47	29771.3	15765	26079	15234.8	1327	0	0	0	0	0	0	0	0	0	4602.07	2275.25	4450.55	2009.31
Sult6b1	20681	51539	19631.9	54656.8	27460.1	48142	27281.3	58451.9	2186	19440.8	17645.1	18434.9	17408.3	15547.9	14110.6	19764.5	11050.2	2134	0	0	0	0	0	0	0	0	0	8339.65	5678.45	8115.41	8031.37	10603.1	19876.7	17891.1	14582.3	1907	77877.9	94863	76158.9	99816.5	77072.8	89007.6	76588.6	97177.7	2160	14598.8	16668.8	11661.5	18141.3
Tap1	30578.8	60276.9	37654.1	63022.7	67640.6	105972	70461.2	99874.9	6205	10521.1	10415	11330.9	11978.2	14233.1	17269.5	16946.8	17272	6879	9379.6	5722.92	14101.1	2722.1	9645.28	12334.7	11901.6	13783.9	2212	74588.9	22251.8	68772.2	29003	77977.1	39411.5	76338.8	37951.9	14643	45789	100857	48615.6	108171	83047.1	110313	93224.5	94548.7	6367	9655.54	11250.6	11234.9	12372
Tap2	25053	70049.2	29314.3	68548.7	55385.9	111403	60205.4	116911	5130	11489.8	15132.9	12602.2	12080.5	11491.2	21845.5	20490.8	20948.2	5181	0	0	0	0	0	0	0	0	0	78429.6	11880.4	69763.3	18457.2	109410	31831.3	105722	33227.2	17021	45938.2	105818	47297	105802	78588.3	105769	88172	94935.6	5039	5515.42	12553.6	5823.02	10890.4
Tbxas1	0	0	0	0	0	0	0	0	0	5648.29	13524.8	8093.69	12764.8	11584.7	12610	12739.6	13740.6	6185	6622.79	11303	8196.17	10083.4	7173.97	10829.1	7853.92	10682.3	6728	11176.7	5956.05	12687.2	14158.8	19213.3	28875.2	20703.1	25468.3	3376	5284.61	27575.4	3264.94	30296.2	6598.4	35412.7	5456.45	44745.7	1707	6865.74	6012.69	4066.58	7118.41
Them4	100639	121625	104504	114779	101102	88626.3	89797.9	83656	2855	42350.7	39695.1	39516.8	47249.9	34761.7	32661.4	37481	33351.3	2569	13918.7	17261.1	13136.2	15608.7	17501.2	15441	19069.1	16993.2	2273	0	0	0	0	0	0	0	0	0	81513.1	109702	91491.3	111641	87099.9	113251	82530.5	106090	2832	15630	27791.3	19444.6	27111.8
Them5	0	0	0	0	0	0	0	0	0	6682.21	4805	4900.84	2331.25	9124.75	3503.03	8459.87	3206.39	2474	10246.2	1502.47	7313.35	1625	8638.1	1801.25	6882.82	1509.81	2299	0	0	0	0	0	0	0	0	0	0	0	0	0	0	0	0	0	0	7261.99	2179.73	6163.28	3158.28
Tmem63a	7175.17	25573.4	9031.4	25934	22357.9	40049.5	15093.5	46195.5	8915	12977.8	10156.9	11684.9	9589.37	16034.9	14642.9	15994.1	12476	3968	2876.65	12154.1	7524	10445	3564.43	11117.8	4731.49	12590.8	12046	69338.2	33921.2	63103.9	44959.2	84327.8	37927.8	83618.8	36293.3	15242	60825.3	76764.8	63022.6	73814.7	67191.6	59723.1	69533.7	57684.6	4844	12997.5	8449.13	13538.3	9867.42
Tnip1	100859	105640	108687	140288	171851	177834	186403	192735	821	14939.9	15990.6	14471	15611	15623	19370.7	17448.3	18512.7	6751	15243.4	25400.8	17317.6	15509.4	20577.6	32165.2	25912.8	28012.4	3893	0	0	0	0	0	0	0	0	0	44415.2	129155	50174.4	126620	96117	125425	96336.1	103537	2611	6177.69	10029.3	7018.96	10406.9
Tomm40l	104064	117168	99648.6	111391	78694.6	106564	96904.1	98604.5	3428	11715.5	15629.2	13726.4	15258.3	12234.5	13453.2	13573.7	14723.8	7557	16394	24672.1	15666	24363.9	20624.4	28955.1	21467.9	28050.1	3384	10746	18680.2	9764.35	26684	17702.1	38495.5	17182.1	47219.4	1481	88433.1	74550.4	86632.7	75316.5	89612.6	109188	90397.8	99411.1	3196	9679.92	9246.75	10940.9	9390.01
Tpmt	137553	102384	147500	127172	170201	160787	177551	172356	3526	36448.2	34144.9	40028.4	42548.4	42830.9	53434.1	46267.2	54968.5	2723	13224.4	13191.3	19545.2	8848.23	24406	22114.8	26137.2	23645.6	3381	1585.65	1191.03	2825.47	5685.41	16096.7	6801.33	19955.2	14139.4	1763	123720	177423	125575	163475	150749	153657	155018	136038	3543	9429.95	27772.4	9425.99	27965
Tpo	9102.21	15029.1	8566.03	14921.2	13764.2	26605.8	8154.93	19443.1	1339	9168.02	8968.52	8798.91	7452.01	10390.8	8058.39	10541.9	9871.44	6307	19812.9	5530.74	19282.7	6034.17	17897.2	10755	13933.2	8336.98	1721	5230.22	28881.1	6369.76	35500	10086.3	25151.3	8688.35	19652.1	20436	0	0	0	0	0	0	0	0	0	10830.4	3155.97	12051.3	3335.35
Tpsg1	0	0	0	0	0	0	0	0	0	5372.2	6089.35	6149.64	3900.55	5420.1	9090.04	7660.9	8523.56	4324	3303.3	1654.06	8088.85	1073.45	5301.72	2755.85	9328.99	1930.76	3297	9849.33	14552.9	8709.14	19905.7	17286.9	22572.2	21514.8	23810.9	8345	0	0	0	0	0	0	0	0	0	6163.11	1557.36	6490.29	1513.87
Tpst1	126399	89622.6	130769	122622	181018	226623	228560	238037	962	33946.5	29756.1	34128.3	30606	37225.7	42206.8	47788.2	53664.3	963	9375.46	22015.7	11744.2	15069.2	18811.7	32840.3	21079	35082.4	3156	0	0	0	0	0	0	0	0	0	98435.2	165081	99981.6	161940	151575	120767	162195	78879	960	11551.6	19462.4	14696.8	17813.4
Tpst2	160726	126759	189383	169466	227169	263837	288917	227367	1371	10787.4	16206.7	11430.9	15163.8	16088.3	21388.2	16305	20844.8	10432	15490.8	17371.2	17041.4	11837.6	19613	23442.4	24593.1	24998.2	8724	5173.4	1244.63	4596.75	4693.69	27653.4	13637.5	24251.4	19355	1266	163028	215944	178294	200091	234811	218643	233171	197045	1369	6545.49	9175.73	6491.99	9492.68
Trex1	16150	52396	18664.7	44215	35834.1	63197	31056.8	74789	6897	13436.9	20930.8	11653.5	18824.3	13941.3	23861.3	15244.9	23091.1	6893	9097.1	18665.9	14627.7	14122.2	14269.3	20463.8	14832	21537.8	7290	0	0	0	0	0	0	0	0	0	21729.7	47266.1	21332.6	46291	30996.7	41574.2	35569.4	46245	5254	7530.91	10971.8	6842.46	8987.28
Trex2	0	0	0	0	0	0	0	0	0	0	0	0	0	0	0	0	0	0	0	0	0	0	0	0	0	0	0	1550.12	18817.3	2633.75	24510	16856.4	6773.28	13936.5	38243.5	5336	0	0	0	0	0	0	0	0	0	0	0	0	0
Tspo	23952.8	43268.2	25629.2	44750	55714.7	74029.7	51565.7	72809.4	1543	11950.9	14517.6	17801.5	10950.3	9767.19	18728.9	15134.1	16945.3	1432	7702.82	2588.38	11542.6	2080.13	5825.68	7921.26	9105.93	4504.44	1283	24717.5	38558.5	20655.1	47396.7	33892	30792.1	38720.7	36604.3	4021	140854	179034	144604	168936	130629	143277	152900	143874	1562	9304.11	11694	13014.9	9036.5
Tst	100697	93979	113131	94308	105881	105784	112929	95266.5	4337	12857.8	18288.4	18313.4	14473.2	17412.8	16688.7	17157.2	17169.2	5510	23156.7	15429.8	20365.6	14152.2	26383.2	21192.5	24891.1	19449.1	6124	4214.38	722.3	4730.09	3491.12	17330.2	4575.01	14112.7	5189.9	1459	71195.3	95555.1	70216.8	98367.6	72680.2	103951	79747.8	95911.5	6107	6872.65	16245.3	11734.6	14045.4
Ttbk1	38492.7	67157.5	44155.3	61597.4	54028.7	73704.6	51809.4	78170.4	10451	10995.9	13965	12261.5	11702.8	12408.4	15428.2	13182	16181.6	19263	5611.68	12992.8	10455.1	9344.93	8777.05	9133.54	10187.4	10872.4	9627	19697.6	2422	18363.9	3388.76	37683.1	9700.29	39851.7	9779.3	16406	25450.1	33243.9	22896.2	30360.2	35186.1	26996.9	42508.1	28524.7	7402	4793.62	6825.42	5015.95	4553.6
Ttbk2	125743	103759	130281	103243	111432	112785	116174	104397	9405	20187.7	25706.5	24944.3	26652	24836.2	27703.5	24065.5	26604.9	11067	8454.12	14155.1	10147.4	12255.4	12769.3	15456.4	16252.1	14698	8152	0	0	0	0	0	0	0	0	0	147345	143322	143709	129879	151101	120604	148003	109167	6087	12799.5	18420.9	12712	16457
Ttr	0	0	0	0	0	0	0	0	0	0	0	0	0	0	0	0	0	0	0	0	0	0	0	0	0	0	0	0	0	0	0	0	0	0	0	0	0	0	0	0	0	0	0	0	0	0	0	0	0
Tusc3	118328	100835	129477	109771	110182	110719	118324	90762.8	3031	29890.3	24686.1	26821.3	25704.5	19053.8	23461.8	21668.8	25946.8	12181	17490.5	29897.4	25702.2	21268.6	20635.4	33248.9	19785.9	34829.7	10084	0	0	0	0	0	0	0	0	0	153576	185909	149272	191848	172941	146836	146601	121182	1819	15797.5	18964	17891.6	15846.3
Tyms	80443.3	53235.6	90607.1	65936.7	98916.2	80222.9	107253	72184	2158	34942.3	23560.1	33432.5	19070.3	26329.7	21776	29753.4	21252	2005	14042.6	7423.22	16041.8	3406.69	18886.7	8906.87	19704.1	9000.33	905	0	0	0	0	0	0	0	0	0	92501.8	77715.8	93218.3	74169.3	92670.7	63123.9	90598.3	51825.7	2478	12700.4	14397.4	17163.9	12164.9
Uchl1	135231	108691	139041	104761	116275	99720.1	112785	102872	5887	23141	23050	25804.4	25303	19872.9	25549	23869.4	26900	6331	28810.5	15107.2	21196.4	16533.7	21617.4	21952.1	21186.2	20790.3	5669	5711.64	3005.28	4666.8	2630.68	14713.3	11635.9	14618.1	9981.98	2145	67734	57358.6	61209	54957.4	49669.1	32773	51879.1	37705.5	2933	8294.2	4827.54	9087.14	6233.98
Uchl5	156904	127873	160719	121196	115190	114943	119990	96517.3	4154	40091.5	28208.8	36721.6	30909	27133.6	25672.7	28171.5	26037.3	6321	13953.9	14047.5	15369.2	12165.6	29079.1	19205.3	24278.3	20109.4	3080	0	0	0	0	0	0	0	0	0	142365	144135	145142	132051	135690	122917	112435	116142	3704	8785.74	14497.9	10391	14435.9
Ucp1	4016.41	7185.82	4783.19	8771.43	20876.6	8183.65	32789	13677.9	1608	9360.95	7949.67	10864.5	6340.96	25672	8383.56	23447.1	6558.81	1372	0	0	0	0	0	0	0	0	0	45911.4	31898.8	37504.8	47323.3	64851.4	72396.7	71002.3	62796	3020	18167.1	4253.01	12801.5	7168.97	36395	2654.6	38873.6	1736.8	1350	13033.4	2159.02	12223.3	2369.55
Ucp2	15761.8	13752.1	15731.9	25217.4	30170.2	23714.9	29262.6	33266.3	5067	9653.48	6837.02	7979.03	8705.53	11261.9	8226.91	12012.8	9669.41	4959	12525.1	8584.33	16149.9	9374.35	12189.6	8792.1	14042.6	11193.8	5006	24923.3	34618.6	23680.9	33951.3	43856.1	34707.9	48445.1	34674.1	2329	92027.3	79267.8	81022.7	70614.9	94698.5	56986.5	97323.1	71213	4381	8939.19	11572	10281.1	10695.3
Ucp3	1031.32	348.62	4086.59	536.245	3836.38	1337.96	3808.46	1537.5	2490	3869.88	7445.76	7728.38	4665.71	5219.79	7477.04	7805.21	6061.12	2212	3045.82	1427.86	8844.7	902.49	3837.14	3906.88	11331.9	3388.82	1046	0	0	0	0	0	0	0	0	0	0	0	0	0	0	0	0	0	0	5376.66	8151.73	5867.13	9405.06
Ugt1a1	3073.98	2663.98	8517.11	1594.84	11757.7	3514.5	5134.42	4145.68	4991	14116.2	7203.45	15626.1	4224.97	4008.84	2888.68	2802.15	3556.39	2970	8896.13	2917.15	26419	2641.53	4567.45	2281.97	7474.44	3090.85	6053	11940.8	72110.7	14442.4	43264.5	25023.7	33423.1	20257.4	35033	4706	9104.54	5940.93	11012.4	10253.5	3826.48	12357.8	5212.07	27603.1	2716	15911.2	5974.64	15609	8412.64
Ugt1a10	15444.6	18584.7	18669	22840.4	26379.6	35138.2	33191.4	43975.6	6979	8432.63	8131.34	10561	5541.76	15498.2	7420.86	8073.68	7914.89	5477	6663.19	3316.42	16503.2	2194.44	6014.61	3685.83	8431.59	3772.3	9297	5315.66	31389.8	6942.66	17840.7	12745.6	26517.6	11835.9	23427.1	15418	11637.9	35647.2	12339.3	39912.1	13721.6	40002.2	13999.2	50031.4	10112	6704.49	7704.81	7115.36	9132.06
Ugt1a5	15444.6	18584.7	18669	22840.4	26379.6	35138.2	33191.4	43975.6	6979	15891.4	10880.4	16380.3	8908.31	11578.6	9276.57	12514.6	11864.4	4493	7885.52	3950.1	18101.5	2687.25	7358.57	4376.28	10111.1	4594.86	8090	9763.67	46644.5	12758.3	28820.9	19790	34089.6	16717.9	29521.2	7700	13776.4	16800.3	14571.9	26279.9	17389.3	15220.2	16899.1	44700.6	6649	7684.58	6237.98	7533.41	8567.9
Ugt1a6a	15444.6	18584.7	18669	22840.4	26379.6	35138.2	33191.4	43975.6	6979	11054.3	10105.5	12266.7	7385.21	14061.3	9559.29	10557.3	10361.7	4991	6663.19	3316.42	16503.2	2194.44	6014.61	3685.83	8431.59	3772.3	9297	7291.58	37675.3	9463.39	23892	15012.5	33298.3	13613.6	27804.7	9064	13776.4	16800.3	14571.9	26279.9	17389.3	15220.2	16899.1	44700.6	6649	6893.58	6615.77	7604.12	8736.57
Ugt1a7c	15444.6	18584.7	18669	22840.4	26379.6	35138.2	33191.4	43975.6	6979	11054.3	10105.5	12266.7	7385.21	14061.3	9559.29	10557.3	10361.7	4991	6663.19	3316.42	16503.2	2194.44	6014.61	3685.83	8431.59	3772.3	9297	7291.58	37675.3	9463.39	23892	15012.5	33298.3	13613.6	27804.7	9064	11637.9	35647.2	12339.3	39912.1	13721.6	40002.2	13999.2	50031.4	10112	6704.49	7704.81	7115.36	9132.06
Ugt1a9	15444.6	18584.7	18669	22840.4	26379.6	35138.2	33191.4	43975.6	6979	8432.63	8131.34	10561	5541.76	15498.2	7420.86	8073.68	7914.89	5477	6663.19	3316.42	16503.2	2194.44	6014.61	3685.83	8431.59	3772.3	9297	5289.27	32618.3	6994.12	19359.2	12115.9	27173	11209	23273.2	12936	11637.9	35647.2	12339.3	39912.1	13721.6	40002.2	13999.2	50031.4	10112	6704.49	7704.81	7115.36	9132.06
Ugt2a1	0	0	0	0	0	0	0	0	0	0	0	0	0	0	0	0	0	0	0	0	0	0	0	0	0	0	0	0	0	0	0	0	0	0	0	0	0	0	0	0	0	0	0	0	0	2658.58	3231.68	2777.96	3866.87
Ugt2a2	0	0	0	0	0	0	0	0	0	0	0	0	0	0	0	0	0	0	0	0	0	0	0	0	0	0	0	0	0	0	0	0	0	0	0	0	0	0	0	0	0	0	0	0	0	2658.58	3231.68	2777.96	3866.87
Ugt2a3	0	0	0	0	0	0	0	0	0	0	0	0	0	0	0	0	0	0	0	0	0	0	0	0	0	0	0	0	0	0	0	0	0	0	0	0	0	0	0	0	0	0	0	0	0	3107.93	5559.54	5038.94	5069.79
Ugt3a1	0	0	0	0	0	0	0	0	0	0	0	0	0	0	0	0	0	0	0	0	0	0	0	0	0	0	0	0	0	0	0	0	0	0	0	0	616.84	50119	733.03	56949.2	1039.61	83005.7	1180.72	87456.2	1004	4879.95	12257.5	4341.25	15070.6
Ugt3a2	0	0	0	0	0	0	0	0	0	0	0	0	0	0	0	0	0	0	0	0	0	0	0	0	0	0	0	2712.28	19514.2	4298.92	15913.8	5212.76	21239.6	3880.18	13661	3127	1031.03	25296.6	2094.07	30354.1	578.31	52974.7	1157.87	38765.3	1802	5769.81	10595	4428.96	9089.02
Ugt8a	44989.8	34789.7	52745.7	36805	51030.2	51722.8	58426.3	43727.6	5234	13846	7652.47	10590.9	9019.31	16282.7	7957.52	11847.7	9014.05	4408	3033.57	8537.25	3346.55	19149.6	2234.84	5354.87	3498.43	6310.4	8949	14283.9	20090.3	17838	19165.6	20800.3	17742.7	21507.8	14584.6	5025	37895.6	94305.3	37957	72970.8	30339.2	82734.7	35414	32704.9	3109	5054.1	6206.68	4695.65	5749.09
Unc93b1	18928.4	50081.8	19812.6	52550.8	58976.4	69116.4	43418.2	84875.7	1699	7657.04	15524.1	11923.3	11612.9	11534.7	13142.2	16578.9	13529.8	1400	10683.3	13922.4	13418.1	12115.1	12419.8	16196.4	14623.8	13891.9	2423	19716	8668.94	16255.4	13710.5	37834	28723.1	40767.5	18740.6	6763	45090.6	78093	45639	73918.2	55479.4	71213.8	63853.4	69175.6	4077	7755.62	11716	6601.22	10377.6
Uroc1	0	0	0	0	0	0	0	0	0	0	0	0	0	0	0	0	0	0	0	0	0	0	0	0	0	0	0	2388.38	9111.82	3882.64	16607.1	6561.59	23377.9	9151.98	22745.1	4598	0	0	0	0	0	0	0	0	0	5998.16	4094.72	4315.98	4164.3
Ust	82190.8	132777	92001.1	137334	122113	124874	105347	121675	4088	10960.8	13656.7	11650.4	13372.5	11453.2	10294.8	12075.6	10365.6	18684	4683.28	18747.7	5626.04	22477.1	5607.56	7335.51	7524.61	8189.77	14383	36041.7	7897.13	40095.8	9668.22	50826	18236.9	52018.9	13202.2	4067	120229	66628.1	114009	74274.4	115705	42411.6	119041	41809.8	3543	8288.53	3653.87	9336.33	5082.86
Vkorc1	127866	113904	131903	132241	159437	158803	186081	172838	955	8042.58	17304.1	10224.2	13627.1	9596.86	16884.7	11835.1	19794.2	7257	12732.7	11601.9	12259.2	8190.12	13292.9	20519.3	23412.2	19403.5	3829	0	0	0	0	0	0	0	0	0	88214.9	108064	86901.1	101387	106180	117830	108392	95399	1623	10499.2	12471.1	9889.36	10329.3
Xdh	0	0	0	0	0	0	0	0	0	10681.4	17895.5	13035.9	16457.7	15100	18814.8	14766.4	17269.7	1573	0	0	0	0	0	0	0	0	0	2310.64	13085.2	3025.67	14395.9	7411.12	25957.3	6989.24	15509.1	5901	4224.34	53706.1	2833.73	51543.4	4894.53	58113.4	5891.26	68825.8	3236	5697.3	7540.29	7333.08	7662.05
Xpr1	130072	95950.5	125960	83358.5	87335.3	76609.9	80206.5	70672.4	4885	11716.4	13806.5	12732.3	15172.8	14509.3	16213.2	13111	17791.8	9527	20438.4	5740.03	14138	7273.87	12496.9	8692.17	14720	8493.46	16032	0	0	0	0	0	0	0	0	0	97037.3	104835	93368.1	102220	104829	106689	105945	106880	2984	5974.23	9343.1	4696.58	8614.74
Zbp1	0	0	0	0	0	0	0	0	0	0	0	0	0	0	0	0	0	0	2235.06	496.49	14165.8	374.6	1772.69	1393.22	4372.79	726.88	928	3057.46	21639.9	3317.43	17835.2	11230.9	35548.4	10624.1	33430.2	3934	0	0	0	0	0	0	0	0	0	6648.11	4144.43	5474.96	4433.02
[truncated: 59 more columns]
