# Supplementary material for: Developmentally dynamic chromatin state at loci regulating organ crosstalk by remote sensing and signaling
Source: Epigenetics Chromatin. 2025 Dec 3;18:82. doi: 10.1186/s13072-025-00648-9 (PMC12720468; doi:10.1186/s13072-025-00648-9)
Supplement: Supplementary file 2 — Supplementary Material 2. Table S1: List of ADME genes and their categorization. Table S2: Quantitation of histone modifications. Table S3: Statistical analysis of CUT&RUN data. Table S4: Hierarchical clustering. Table S5: Hub genes. [file 13072_2025_648_MOESM2_ESM.zip › New folder/Table S3 - statistical calculations.xlsx]

## Sheet: H3K4me3 kidney
Coordinate	kidneyH3K4me3EARLY1	kidneyH3K4me3LATE1	kidneyH3K4me3EARLY2	kidneyH3K4me3LATE2	kidneyH3K4me3EARLY3	kidneyH3K4me3LATE3	kidneyH3K4me3EARLY4	kidneyH3K4me3LATE4	logFC	AveExpr	t	P.Value	adj.P.Val	B
Aacs	102913	123665	104050	111914	97883.9	120421	121498	92546.7	0.0478926	11.5973	0.572459	0.58107	0.685105	-7.72376
Aadacl3	0	0	0	0	0	0	0	0	NA	#NAME?	NA	NA	NA	NA
Aadacl4	0	0	0	0	0	0	0	0	NA	#NAME?	NA	NA	NA	NA
Aadacl4fm1	0	0	0	0	0	0	0	0	NA	#NAME?	NA	NA	NA	NA
Aanat	0	0	0	0	0	0	0	0	NA	#NAME?	NA	NA	NA	NA
Aasdh	102398	106810	102464	120545	106133	120072	115144	109630	0.0697533	11.6099	1.12673	0.289087	0.40096	-7.24347
Abca1	88160.9	115929	89692.8	117271	89917.8	113114	79416.3	102679	0.257081	11.4986	4.13186	0.00256937	0.00762341	-2.60152
Abca12	0	0	0	0	0	0	0	0	NA	#NAME?	NA	NA	NA	NA
Abca13	3660.49	29544.6	1793.89	36412.1	2464.4	31557.6	5478.8	46735.8	2.44808	9.253	11.0845	1.55e-06	1.84e-05	5.40685
Abca2	42923.5	72945.7	43206.5	62297.9	55326.1	61205.8	64333.1	59323.3	0.22904	10.948	2.21871	0.0537659	0.104941	-5.72518
Abca3	78764.7	160530	69202.3	149907	108162	130428	108024	117731	0.439558	11.6199	3.65289	0.00532128	0.0141784	-3.36915
Abca4	15342.6	29283.2	16565	34348.2	21332.3	51711.7	19160.3	49198.4	0.80103	10.196	5.79844	0.000263	0.00113946	-0.161062
Abca5	109851	113097	114138	113673	138436	94113.9	130158	103859	-0.146648	11.6434	-1.89728	0.0903815	0.157778	-6.2231
Abca6	0	0	0	0	0	0	0	0	NA	#NAME?	NA	NA	NA	NA
Abca7	53176.1	50652.2	47322.2	41452.3	57419	43259.4	67464.9	39659.8	-0.248873	10.8065	-2.73629	0.0230501	0.050325	-4.88253
Abca8b	31713.1	26593.3	38468.8	34699.4	34019.8	19315.3	27897.2	38743.5	-0.1292	10.3337	-0.875515	0.404122	0.524427	-7.4942
Abca9	0	0	0	0	0	0	0	0	NA	#NAME?	NA	NA	NA	NA
Abcb10	98776.9	142176	105561	135247	136164	129109	124090	97234.2	0.0787309	11.6939	0.746267	0.474605	0.596015	-7.60253
Abcb11	0	0	0	0	0	0	0	0	NA	#NAME?	NA	NA	NA	NA
Abcb1a	62853.1	88671.1	59347.1	103421	59113.2	62078.4	61743.8	69523.5	0.266787	11.1478	2.46012	0.0362287	0.0754377	-5.33633
Abcb1b	89569	106304	97933.4	120843	62793.7	68761.4	67935.2	64610	0.105526	11.3199	0.647196	0.533711	0.647165	-7.67519
Abcb4	55448.4	95096.1	69576.8	95659.1	47000.1	53233.1	51997.6	62774.2	0.292668	11.0689	1.9717	0.0802214	0.14472	-6.1104
Abcb5	0	0	0	0	0	0	0	0	NA	#NAME?	NA	NA	NA	NA
Abcb6	97777.8	108301	97231.2	113687	110683	103417	115471	92550.8	-0.0076486	11.5578	-0.105647	0.918187	0.945448	-7.89619
Abcb7	42874.5	46896.7	43887.4	42890.3	143789	44908.5	104375	45521.4	-0.48171	10.956	-1.87716	0.0933292	0.161187	-6.25325
Abcb8	62260	64426.1	56750.6	61627	72062.8	87865.7	71522.7	81394.3	0.111049	11.1427	1.11338	0.294483	0.40705	-7.25803
Abcb9	16715.3	90157.8	18217.7	78537.2	39092.3	85635.5	46979.4	77938.9	1.1092	10.7709	4.97862	0.000768	0.00273379	-1.31365
Abcc1	100031	83999.2	106012	89532.1	99887.2	63026.8	83043.6	54937.4	-0.30432	11.3287	-2.61106	0.0282912	0.0606241	-5.08913
Abcc10	109323	163952	116677	156645	139713	148289	155542	134043	0.152667	11.8441	1.67283	0.128795	0.207817	-6.55089
Abcc12	0	0	0	0	0	0	0	0	NA	#NAME?	NA	NA	NA	NA
Abcc2	4648.02	38220.3	4888.9	37171.2	3878.2	58652	2241.94	50461.7	2.4914	9.47499	13.8986	2.25e-07	4.56e-06	7.48677
Abcc3	25231	27497.9	20247.4	33746.8	44791.3	18353.1	50236.7	29593.9	-0.206124	10.2934	-0.955409	0.364403	0.487073	-7.41997
Abcc4	48266.1	70640.8	44450.8	79694.1	47122.2	58169.7	50324.9	66099.7	0.361994	10.9493	4.6683	0.00118113	0.00396979	-1.77444
Abcc5	73022	103794	74911.1	111903	102243	114059	98779.2	95552.7	0.207282	11.4682	2.17829	0.0574245	0.111012	-5.78923
Abcc6	14360.6	74808.3	17518.4	88299.5	28613.1	91716	45074.2	108224	1.32716	10.7438	5.90051	0.000232	0.00103124	-0.0240912
Abcc8	0	0	0	0	0	0	0	0	NA	#NAME?	NA	NA	NA	NA
Abcc9	54426	25682.5	61100.5	22267	51555	19684.7	48880.3	21589.2	-0.88511	10.4505	-11.2095	1.41e-06	1.76e-05	5.50909
Abcd1	73978.1	83787	68826.8	75421.4	70869.1	73125.5	66580.1	64809.1	0.0550973	11.184	0.788659	0.450646	0.571242	-7.56865
Abcd2	91588.4	27816.5	98308.5	30242.6	78359.3	18384.6	63176.5	22465.5	-1.21357	10.7041	-9.18407	7.39e-06	5.87e-05	3.71215
Abcd3	143086	124416	137858	121737	126304	122215	105933	107764	-0.0699855	11.7206	-0.874491	0.40465	0.524427	-7.49511
Abcd4	90058.6	103039	105647	109678	108534	119791	109207	105187	0.0583173	11.5721	0.841135	0.422123	0.54273	-7.52446
Abce1	119530	117505	119964	115201	107575	101145	88690.8	91114.8	-0.0230666	11.5797	-0.251623	0.807001	0.873312	-7.86737
Abcf1	260336	347460	281431	314394	295820	251906	256025	230613	0.0335513	12.5338	0.344298	0.738554	0.821743	-7.83703
Abcf2	130846	131529	134698	130587	135269	139989	136318	131361	-0.0071314	11.804	-0.132177	0.897761	0.931554	-7.8927
Abcf3	118748	133551	131211	116357	129784	136691	120239	118875	0.00944372	11.7398	0.145393	0.887614	0.925312	-7.89066
Abcg1	25508.8	42906.6	23282.4	35228.5	30697.5	36827.8	33480.3	36292.3	0.299221	10.3878	3.22458	0.0104544	0.0250925	-4.07282
Abcg2	120405	158709	109236	153726	126783	156078	132020	121229	0.185118	11.8028	2.2952	0.0474557	0.094445	-5.60306
Abcg4	62637.8	57443.7	64542.6	58302.4	93366.9	66254.6	108828	57691.4	-0.291485	11.1448	-2.30627	0.0466046	0.0929797	-5.58529
Abcg5	31091.1	19857.4	25136.2	20574.5	26697.3	9782.4	35303	17570.8	-0.587578	9.99141	-3.60015	0.00577602	0.0151902	-3.45507
Abcg8	0	0	0	0	0	0	0	0	NA	#NAME?	NA	NA	NA	NA
Abhd15	72746.8	127123	71485.9	127713	104584	111227	123925	102817	0.253329	11.541	1.9435	0.0839364	0.149425	-6.15331
Ace	21939.4	53988.6	20372.5	35838.6	35398.5	55127.2	35245.7	31283.3	0.44726	10.4393	2.52728	0.0324537	0.0688155	-5.22665
Ache	61088.5	92971.5	59241.7	89220	75751.9	86975.9	84968	74470.6	0.208936	11.2531	2.17103	0.0581069	0.111797	-5.8007
Ackr2	0	0	0	0	0	0	0	0	NA	#NAME?	NA	NA	NA	NA
Acot1	35152.3	53512.2	38513.9	61097.2	61072	49724.5	73622	66099.7	0.142083	10.8842	0.86948	0.407243	0.526103	-7.49958
Acot11	10583.2	64312.5	11411.9	67588.1	19655.9	87772.3	18589	76706.5	1.62426	10.3936	10.6549	2.16e-06	2.43e-05	5.04731
Acot12	19563.3	68692.4	13348.4	65696	14588.2	78878.9	21512.2	60827.9	1.39419	10.4333	12.0381	7.71e-07	1.08e-05	6.16181
Acot13	103221	100839	111727	101139	92347.7	86844.7	84772	88483.1	-0.0353781	11.4697	-0.446629	0.665728	0.757386	-7.79289
Acot2	80309.8	147288	79379.2	142551	144126	110279	130895	98372.6	0.159665	11.6389	0.993879	0.346328	0.465989	-7.38234
Acot3	36824.3	104763	39422.1	113393	63135.6	84211.8	63270.3	103602	0.720816	11.1615	5.12514	0.00063	0.00234865	-1.10076
Acot4	60871.3	160895	68243	148122	142974	124789	149280	96154.6	0.292763	11.6292	1.32181	0.218939	0.324206	-7.01655
Acot6	100531	213293	101199	183832	167320	155609	201381	134068	0.217433	11.9296	1.24712	0.243925	0.351322	-7.10646
Acot7	54888.5	42190.6	57638.9	42836.6	65625.6	29544.7	75121.8	30162	-0.567626	10.7646	-4.98239	0.000764	0.00273379	-1.30814
Acot8	126785	111604	132656	108755	121657	114478	111404	97916.1	-0.129018	11.6544	-1.94769	0.0833752	0.148753	-6.14696
Acot9	67674.4	87548.5	66335.2	91740.4	74171.6	88760.2	56713	80967.6	0.279333	11.2359	3.86486	0.00384089	0.0108199	-3.02642
Acsbg1	0	0	0	0	0	0	0	0	NA	#NAME?	NA	NA	NA	NA
Acsbg2	0	0	0	0	0	0	0	0	NA	#NAME?	NA	NA	NA	NA
Acsf2	54971.1	52308	65369.3	64032.1	66992.7	51805.8	80393.5	67167.2	-0.126789	11.039	-1.2833	0.231539	0.337921	-7.06335
Acsf3	100682	179782	114092	151223	149105	152914	139028	136493	0.217086	11.8384	2.14184	0.0609313	0.116128	-5.84669
Acsl1	17681.6	49888.6	16619.2	49704.5	19184.6	51457.1	20804.6	64500.2	1.06274	10.3572	12.8114	4.53e-07	6.93e-06	6.73454
Acsl3	125650	134283	124063	130986	106717	117748	104714	103120	0.0509444	11.6772	0.624374	0.547928	0.659184	-7.6906
Acsl4	101580	92469.6	89954.8	85935.9	71551.7	77916.8	69842.9	79584.6	0.0190309	11.3265	0.198421	0.847139	0.901774	-7.88058
Acsl5	138358	135526	135899	125922	148419	115079	146855	130074	-0.118173	11.8065	-1.91641	0.0876582	0.15402	-6.19429
Acsl6	29044.8	27529.5	34438.3	41316.2	30426.9	24086	30966.8	27119.7	-0.0594618	10.3171	-0.525255	0.612137	0.715485	-7.75158
Acsm1	3058.34	36589.5	1094.95	35770.6	3033.45	55669.1	3893.31	67657.2	2.93331	9.29379	10.8879	1.8e-06	2.08e-05	5.24387
Acsm3	6453.61	31979.2	2257.27	14728.7	3326.26	43611.7	3861.79	7498.99	1.6783	9.05485	4.49776	0.00150537	0.00491673	-2.03328
Acsm4	0	0	0	0	0	0	0	0	NA	#NAME?	NA	NA	NA	NA
Acsm5	1378.08	20828.4	1613.32	22126.4	2424.22	38722.8	1634.99	40331.7	2.82763	8.8656	15.5069	8.74e-08	3.17e-06	8.50082
Acss1	100085	159069	93795.2	165989	90330.2	116225	86737.2	130500	0.423669	11.648	4.73595	0.00107405	0.00368594	-1.67285
Acss2	53997.4	80969.4	61385.2	76155.2	79005.6	82199.1	85269	76349.3	0.137468	11.2068	1.33728	0.214042	0.317535	-6.99748
Acss3	52056.3	75805.7	44908.7	82867	48016.6	72460.7	44092.8	100922	0.557	11.04	6.55219	0.000106	0.000523	0.817639
Adh4	0	0	0	0	0	0	0	0	NA	#NAME?	NA	NA	NA	NA
Adh5	183755	195093	182362	216032	201742	164769	180584	149938	-0.0397787	12.1186	-0.455352	0.659675	0.756754	-7.78862
Adh7	0	0	0	0	0	0	0	0	NA	#NAME?	NA	NA	NA	NA
Adhfe1	132436	145818	121611	144092	109723	144575	91799.7	130785	0.22392	11.7458	2.62525	0.0276415	0.0595468	-5.06578
Agxt	0	0	0	0	0	0	0	0	NA	#NAME?	NA	NA	NA	NA
Agxt2	0	0	0	0	0	0	0	0	NA	#NAME?	NA	NA	NA	NA
Ahr	69261.6	106781	75238.2	106725	67050	83069.6	69684.8	81676.9	0.288879	11.3042	3.49518	0.00680691	0.0175693	-3.62678
Akap9	91863.4	80406	90426.6	77228.9	69175.3	73954	58186.3	74001.8	0.00406483	11.2411	0.0385809	0.970069	0.974884	-7.90156
Akr1a1	116257	83847	115551	83604.7	80705.6	111046	64471.6	98622.3	0.0234466	11.4351	0.166696	0.871305	0.913011	-7.88699
Akr1b10	145891	156023	133556	172833	116447	155982	112814	149653	0.224959	11.8604	2.97489	0.0156303	0.0361729	-4.48694
Akr1d1	0	0	0	0	0	0	0	0	NA	#NAME?	NA	NA	NA	NA
Akr1e1	122033	105043	113935	128283	76558	143713	66742.5	122866	0.302176	11.5785	2.13085	0.0620284	0.117665	-5.86395
Akr7a5	103490	151334	114686	138332	141026	134461	140637	124597	0.0996731	11.7768	1.13415	0.286123	0.398213	-7.23533
Alb	0	0	0	0	0	0	0	0	NA	#NAME?	NA	NA	NA	NA
Aldh16a1	59717.7	101330	68987.3	95009.1	96010.1	128480	95087.3	101687	0.301807	11.4194	2.46259	0.0360827	0.0753273	-5.33231
Aldh18a1	151743	78190.1	153705	86446.2	136566	66677.2	131187	83072.8	-0.603104	11.5689	-7.86706	2.58e-05	0.000162	2.35611
Aldh1a1	0	0	0	0	0	0	0	0	NA	#NAME?	NA	NA	NA	NA
Aldh1a2	87942.7	32904.8	89449.3	30620.9	81237.6	18422.9	79084.7	27432.2	-1.14941	10.7676	-9.55494	5.34e-06	4.65e-05	4.06519
Aldh1a3	70800.9	82931.6	80068.3	79620.2	88682.8	64475.8	93968.2	59858.3	-0.154305	11.2483	-1.58488	0.147558	0.233441	-6.67354
Aldh1b1	39181	55551.2	27607.5	58224.2	54956.2	41965.8	69226.2	48903.8	0.119529	10.7751	0.655902	0.528346	0.642583	-7.66918
Aldh1l1	14443.7	133945	15792.2	117007	16468.7	125464	20266	113777	1.99644	10.716	23.8359	2.01e-09	1.85e-07	12.4532
Aldh1l2	80919	68948.4	64938.6	72678	75356.4	57590.5	84523.8	61459.3	-0.158756	11.1599	-1.92678	0.0862156	0.151869	-6.17864
Aldh2	62795.2	99125.1	60753.8	96725.9	81099.6	115555	81991.3	109413	0.391036	11.3655	4.32401	0.00193577	0.00602553	-2.30097
Aldh3a1	0	0	0	0	0	0	0	0	NA	#NAME?	NA	NA	NA	NA
Aldh3a2	110928	130099	124398	122171	135333	116777	132004	116583	-0.0325878	11.7222	-0.489353	0.636332	0.736327	-7.77123
Aldh3b1	42051.8	71044.8	49256.5	68256.1	55732.6	78551.8	58867.2	70327	0.342925	11.0122	4.09071	0.00273183	0.00798837	-2.66646
Aldh3b2	6949.87	51066	6226.1	45864.8	15245.4	64092.7	17233.3	49384.9	1.62005	10.0524	7.08843	5.83e-05	0.000315	1.4696
Aldh4a1	62473.2	80850.2	60599.1	84242	51686	100086	57862.3	90734.6	0.424496	11.1806	5.83001	0.000253	0.00110729	-0.118554
Aldh5a1	92051.3	129263	81333.3	124610	100461	105403	93206	110100	0.245183	11.5467	3.29206	0.00938674	0.0231102	-3.96122
Aldh6a1	160271	133425	159740	130257	139738	158383	127639	138394	-0.0453062	11.8699	-0.584866	0.57305	0.679605	-7.71608
Aldh7a1	113082	169834	113707	162872	162761	179154	162714	142461	0.182271	11.9104	1.69564	0.124296	0.201763	-6.51851
Aldh8a1	1946.57	22404	2133.54	28801.6	949.46	48909	1420.63	46738.8	3.12028	8.89867	14.0727	2.02e-07	4.22e-06	7.60193
Aldh9a1	151765	193652	144632	199331	178472	194151	187308	158274	0.12007	12.0712	1.41659	0.190374	0.28823	-6.89745
Alg1	67892.7	74450.4	60324.8	73294.3	79824.5	78029.8	69219.1	73048.1	0.0795109	11.1812	1.12027	0.291688	0.403876	-7.25053
Alg10b	98066.5	100838	96594.8	87873.4	89574.3	91621.3	88245	85427.5	-0.0191523	11.431	-0.301847	0.769648	0.847031	-7.85207
Alg11	148742	186435	143820	176353	158424	163666	156502	143422	0.09377	11.9769	1.304	0.224694	0.331516	-7.03831
Alg12	137484	174137	146516	145534	177545	168039	165052	136523	-0.0037955	11.9549	-0.0449363	0.965142	0.974882	-7.90126
Alg13	100281	97214.8	104196	91306.1	98078.2	73383.7	83500.1	70360.4	-0.156098	11.3959	-1.6915	0.125101	0.202663	-6.5244
Alg14	104882	91132.7	114084	99407.8	95751.3	116124	95076	110024	0.0151758	11.5419	0.198312	0.847222	0.901774	-7.8806
Alg2	214379	183050	235337	172279	199808	179552	162873	156298	-0.154499	12.1353	-1.77331	0.110034	0.183769	-6.40658
Alg3	164846	144770	175955	148244	147968	138294	129259	139815	-0.0725878	11.905	-0.945618	0.369111	0.490936	-7.42935
Alg5	169215	191203	185182	197325	174746	146608	162376	118092	-0.0770879	12.0207	-0.676701	0.515661	0.630944	-7.65452
Alg6	90137.8	161646	101528	143009	145892	127636	145399	91992.9	0.0838003	11.7207	0.555973	0.591822	0.695755	-7.73373
Alg8	102860	69820.5	112873	60461.3	95633.2	59268	81448	75080.9	-0.392888	11.2913	-4.38416	0.0017735	0.005678	-2.20786
Alg9	100219	87976.8	107249	86485.3	88997.6	82878.7	97105.9	81084.2	-0.149252	11.4199	-2.38468	0.0409938	0.0836396	-5.45886
Alpi	0	0	0	0	0	0	0	0	NA	#NAME?	NA	NA	NA	NA
Alpl	8565.89	45365.8	9270.47	54263.1	17394.3	44016.8	21136.3	53507.8	1.32281	10.1396	6.73173	8.67e-05	0.000439	1.03988
Ank	81262.8	72730.7	87825	75164.1	93691.4	48077.5	91910.5	43007.9	-0.423304	11.1796	-3.25686	0.00992863	0.0242235	-4.01939
Aoc1	0	0	0	0	0	0	0	0	NA	#NAME?	NA	NA	NA	NA
Aox1	27496.9	28595.2	26739.9	34357.1	34294.9	27244	30195.3	22105.8	-0.0630481	10.262	-0.6219	0.549482	0.659184	-7.69224
Apoa2	88433.1	74550.4	86632.7	75316.5	89612.6	109188	90397.8	99411.1	-0.0045322	11.3914	-0.0476761	0.963019	0.974882	-7.90112
Arnt	154243	132271	165691	134197	146858	160693	132132	157738	-0.0243326	11.9011	-0.314856	0.76007	0.842211	-7.84767
Arsa	49228.2	49206.9	43394.5	59173.7	55040.6	49221.2	60524.1	65228.7	0.0682054	10.8863	0.702987	0.499896	0.619446	-7.63541
Arsb	88847.1	135871	83034.7	126326	96474	131057	90130.5	114238	0.346945	11.5754	5.3252	0.000483	0.00186822	-0.814927
Arsg	120364	121669	121126	113962	129783	89122.5	128621	96667.2	-0.177907	11.6463	-2.22466	0.0532472	0.104179	-5.71573
Arsi	61807.5	44502.5	65967	45486.9	84501.5	26535.6	96741.6	25870.7	-0.794356	10.8411	-4.89164	0.000865	0.00300779	-1.44145
Arsj	48705.9	9365.5	46395.7	9714.92	33563.3	3682.36	39233.2	4189.37	-1.91479	9.67685	-8.40817	1.51e-05	0.000105	2.9337
Arsk	180933	156462	176571	153429	126818	132697	123022	120467	-0.0653701	11.8818	-0.585816	0.572438	0.679605	-7.71548
Arvcf	56204.4	115223	59476.6	103690	73589.4	106047	80214.4	97774.3	0.459258	11.3368	5.05543	0.000692	0.00253557	-1.20168
As3mt	44160.8	90016.8	43427.3	89608.4	48944.2	111405	67513.3	84968.1	0.62224	11.1344	5.65794	0.000314	0.00129761	-0.351952
Asrgl1	97449.1	91976.3	109450	97999.7	106178	73607.5	125460	79756.9	-0.24692	11.4773	-2.87601	0.0183534	0.0413845	-4.65107
Atg9b	48286.9	53021.9	45592.1	54129.8	65841	56207.1	67095.7	52236.4	-0.0358366	10.9124	-0.363741	0.724475	0.808299	-7.82949
Atp7a	95927.6	49862.7	93375	63384.4	87590.6	67624.1	83110.4	80693.7	-0.332486	11.2398	-3.3242	0.00891864	0.022228	-3.90813
Atp7b	148742	186435	143820	176353	158424	163666	156502	143422	0.09377	11.9769	1.304	0.224694	0.331516	-7.03831
Atrip	79645.3	77134.4	72576.8	75063.2	75357.8	77461.3	78396.5	72371.3	-0.0126966	11.238	-0.226834	0.825637	0.886957	-7.87391
Atrn	104218	126418	105894	123774	126269	108478	112378	103228	0.0280846	11.6391	0.375818	0.715784	0.801915	-7.82461
Atrnl1	98772.5	110620	97635.3	96725.3	111735	99190	102622	85805.7	-0.0485361	11.5138	-0.678423	0.514618	0.630622	-7.65329
B3gat1	27229	20741.1	26620.1	18153.3	25381	9121.65	24043.9	15411.3	-0.530777	9.89232	-3.36581	0.00834852	0.0209375	-3.83949
B3gat2	100404	123395	88772	128288	98268	103601	96994.1	93078	0.146508	11.5454	1.75701	0.112895	0.185864	-6.43027
B3gat3	116738	130172	124285	139960	135287	128640	126155	101735	-0.009453	11.7349	-0.117282	0.90922	0.939373	-7.89475
Baat	0	0	0	0	0	0	0	0	NA	#NAME?	NA	NA	NA	NA
Bche	112865	44789.4	109749	38864.9	95946.8	15956	58671.8	41943.2	-1.02298	10.9113	-4.26897	0.00209817	0.00636524	-2.38658
Bdh2	3927.35	68898.8	4112.65	69598.2	5506.43	83089.6	4764.99	65907.6	2.75858	9.79935	30.1999	2.47e-10	1.39e-07	14.553
Cat	41541.3	64975.3	45232.8	58895.7	45165.6	74315.8	41321.9	75936.7	0.454441	10.9025	6.13585	0.000174	0.000806	0.286355
Cbr1	111588	135837	109925	151300	129444	119552	123738	118613	0.0985776	11.731	1.27506	0.234315	0.340746	-7.07325
Cbr3	56344.9	109937	51817.9	120315	59062.3	68735.2	73594.3	83838.8	0.448197	11.221	3.40053	0.00790201	0.0200647	-3.7823
Cbr4	140035	147923	141211	132105	131224	146079	117109	121174	0.0323767	11.807	0.44088	0.669732	0.760845	-7.79566
Ccn1	105961	80890.5	100849	78522.7	108808	73856.7	109201	78324.8	-0.309997	11.4176	-5.52683	0.000371	0.00146698	-0.532541
Cda	18084.8	81175.4	25317.1	83094	37092.3	105217	43648.6	82953.3	1.09369	10.8336	6.18093	0.000165	0.000771	0.34498
Cdkn1c	36561.1	33298.2	40755.2	30956	52755.6	22206.1	57458.6	16143.6	-0.625834	10.4257	-3.69044	0.00502056	0.0135105	-3.30813
Ces1d	1163.9	38678.7	1090.04	42613.4	1941.04	47584.3	1843.95	52510.8	3.42946	9.00077	23.7785	2.06e-09	1.85e-07	12.4314
Ces1g	0	0	0	0	0	0	0	0	NA	#NAME?	NA	NA	NA	NA
Ces2c	486.16	29574.7	2105.01	24556.6	1126.06	42972.7	1037.97	24523.3	3.34225	8.62365	12.2355	6.71e-07	9.71e-06	6.31121
Ces4a	0	0	0	0	0	0	0	0	NA	#NAME?	NA	NA	NA	NA
Ces5a	0	0	0	0	0	0	0	0	NA	#NAME?	NA	NA	NA	NA
Cftr	70780.8	70785.4	80157.4	66154.6	74943.7	63062.4	58497.8	55371.7	-0.104867	11.1126	-1.2073	0.258178	0.368342	-7.15289
Chrna2	0	0	0	0	0	0	0	0	NA	#NAME?	NA	NA	NA	NA
Chst1	61793.6	24743.5	59569.8	28158.6	53892.8	12549.3	57982.2	14330.2	-1.12991	10.4073	-6.5508	0.000107	0.000523	0.815895
Chst10	84015.6	39496.4	74034.1	37261.2	101110	14655	102681	31490.6	-1.13868	10.8343	-5.56144	0.000355	0.00141005	-0.48463
Chst11	111337	114389	106818	94294.1	99074	100706	101335	57110.1	-0.163694	11.4754	-1.19853	0.261409	0.370178	-7.16298
Chst12	91636.8	53509.2	82576.5	64612.3	124321	60169.3	151993	48088.7	-0.664947	11.2698	-4.87496	0.000885	0.00306463	-1.46609
Chst13	0	0	0	0	0	0	0	0	NA	#NAME?	NA	NA	NA	NA
Chst14	108499	92828.5	99710.6	84034.1	128188	77976.9	131249	71354.5	-0.358391	11.4835	-4.08546	0.00275336	0.00802238	-2.67477
Chst15	129099	148042	132950	137884	149597	91314.7	141293	114231	-0.133219	11.7685	-1.25797	0.240155	0.347367	-7.09363
Chst2	156824	113223	156211	116153	176470	74152.8	170343	77559.5	-0.568967	11.7276	-5.00914	0.000737	0.00266378	-1.26906
Chst3	95961.3	90610.8	98703.9	80634.8	115653	90972	111634	63636.1	-0.265415	11.4305	-2.83505	0.0196192	0.0438992	-4.71899
Chst4	0	0	0	0	0	0	0	0	NA	#NAME?	NA	NA	NA	NA
Chst5	25197.5	6916.52	25453.7	7473.41	23659.6	6444.98	34014.9	5456.08	-1.41222	9.49019	-14.067	2.03e-07	4.22e-06	7.59814
Chst7	41352.6	95544.2	46385.1	79532.7	46325.6	62863.9	50289.8	47253.4	0.404911	10.9384	2.91774	0.0171491	0.0392396	-4.58181
Chst8	68882.1	84912.5	58389	88300.3	66837.3	61652.5	78196	59807.2	0.0684997	11.1573	0.620989	0.550055	0.659184	-7.69284
Chst9	65803.3	62691.9	55927.6	58815.1	33759.7	44884.9	39549.9	45197.6	0.105054	10.8122	0.684958	0.510676	0.628623	-7.64859
Cltrn	0	0	0	0	0	0	0	0	NA	#NAME?	NA	NA	NA	NA
Cndp1	6575.59	28282.8	4972.46	25917.9	3853.46	63749.4	4502.55	41271.3	2.03286	9.50941	10.2471	2.99e-06	2.92e-05	4.69398
Cndp2	49093.5	82703.3	51125	79442.8	49730.9	95788.5	47717.8	67163	0.489908	11.0527	6.13411	0.000174	0.000806	0.284093
Col18a1	24278.1	51830.6	22848.7	44551.8	27195.8	55870.1	27527.6	53423.3	0.702297	10.4931	9.34437	6.41e-06	5.3e-05	3.86619
Comt	69097.9	109150	69237.7	101782	78146.3	103782	66904.8	97638.9	0.376051	11.3545	6.08588	0.000185	0.00085	0.221061
Comtd1	99601.5	112958	102776	101750	134415	102925	142620	92809.8	-0.145189	11.6089	-1.5002	0.167902	0.258986	-6.78809
Cpq	44347.7	150006	39520.2	142607	46283.5	113848	44885.4	91331.2	1.02809	11.1987	9.32609	6.51e-06	5.33e-05	3.84873
Crot	153345	144659	151622	154925	115132	147504	115189	119404	0.0617359	11.8253	0.641645	0.537149	0.649389	-7.67899
Cryz	81288.2	101300	66874.6	102424	75259.6	100823	73466.2	80323.3	0.257011	11.3409	3.30197	0.00923964	0.0228872	-3.94483
Ctns	172515	186259	186639	171036	191928	184306	180257	161078	-0.0409162	12.0951	-0.662885	0.524067	0.638337	-7.66431
Ctsb	99304.5	134898	114851	138597	119766	135949	102869	119267	0.192227	11.6941	2.78158	0.0214069	0.0476361	-4.80759
Ctsk	0	0	0	0	0	0	0	0	NA	#NAME?	NA	NA	NA	NA
Ctsl	249048	193730	222304	204303	185186	182016	170110	167795	-0.0916484	12.1818	-0.97323	0.355945	0.477343	-7.40269
Ctsz	45280.2	61920.4	40536.2	57101.6	62374.1	52141.7	59277.5	46642.9	0.0591803	10.87	0.531364	0.608068	0.711756	-7.7481
Cyb561	50170.2	112254	52198.2	103092	56015.4	87791.3	64068.9	78158.2	0.533509	11.1885	5.62589	0.000327	0.00131796	-0.395881
Cyb561a3	249144	176387	238347	203642	206043	170030	167085	169432	-0.170218	12.1822	-1.76025	0.112322	0.185298	-6.42558
Cyb561d1	77669.7	107868	79371.4	109442	87616.7	113165	93894.2	99694.6	0.241379	11.4639	3.61165	0.00567344	0.014969	-3.43631
Cyb561d2	136693	119577	144622	109402	119449	113843	109839	99507.5	-0.139928	11.6812	-1.76041	0.112294	0.185298	-6.42534
Cyb5b	82406.5	135861	74751.4	138014	113036	129688	118382	115997	0.307556	11.6184	2.76002	0.0221737	0.0489392	-4.84328
Cyb5d1	109885	111376	111276	106538	117242	121750	108184	110670	0.00760346	11.6264	0.130107	0.899352	0.931554	-7.893
Cyb5d2	166012	168737	176432	163874	187549	162673	172900	142190	-0.0988498	12.0263	-1.54706	0.156356	0.244968	-6.72515
Cyb5r1	176800	182543	169543	160666	140042	146239	137452	146055	0.0205498	11.9614	0.24011	0.815641	0.879719	-7.87049
Cyb5r2	0	0	0	0	0	0	0	0	NA	#NAME?	NA	NA	NA	NA
Cyb5r3	125885	182488	127425	176123	185744	171204	166552	155385	0.136014	11.9814	1.37264	0.203196	0.30347	-6.95334
Cyb5r4	66949.2	103400	73477.4	96303.3	66538.1	97377.6	74715.9	96525.1	0.335532	11.3286	5.68384	0.000304	0.00126866	-0.316566
Cyb5rl	170441	179755	189117	159510	165426	156590	166357	142305	-0.0820271	12.0176	-1.17581	0.269925	0.380243	-7.18884
Cybrd1	66775.5	44786.6	71280.9	48289.7	109742	27510.7	112917	37681.8	-0.817467	10.9722	-5.06737	0.000681	0.00250626	-1.18434
Cyp11a1	0	0	0	0	0	0	0	0	NA	#NAME?	NA	NA	NA	NA
Cyp11b1	0	0	0	0	0	0	0	0	NA	#NAME?	NA	NA	NA	NA
Cyp11b2	0	0	0	0	0	0	0	0	NA	#NAME?	NA	NA	NA	NA
Cyp17a1	0	0	0	0	0	0	0	0	NA	#NAME?	NA	NA	NA	NA
Cyp19a1	0	0	0	0	0	0	0	0	NA	#NAME?	NA	NA	NA	NA
Cyp1a1	34553.5	62552.6	33157.8	56569	39425.2	59031.9	51031.8	62076.9	0.43182	10.7863	4.46166	0.00158553	0.00513711	-2.08857
Cyp1a2	0	0	0	0	0	0	0	0	NA	#NAME?	NA	NA	NA	NA
Cyp1b1	104604	52963.5	111084	54461.4	115678	38047.1	131432	45309.7	-0.892583	11.2089	-9.51307	5.53e-06	4.72e-05	4.02592
Cyp20a1	121158	136564	119639	134914	154566	114167	140559	105955	-0.0864288	11.7565	-0.976021	0.354634	0.476373	-7.39996
Cyp24a1	9152.98	33298.5	11230.8	40632.8	8695.36	39678.4	9688.83	40867.2	1.38368	9.86622	17.4229	3.17e-08	1.71e-06	9.58001
Cyp26a1	30550.4	31722.7	25218.4	42512.8	18123.3	20062	19888.8	26053.1	0.232874	10.1578	1.37245	0.203254	0.30347	-6.95359
Cyp26b1	42510.8	51266.8	46211.5	53393.9	40085.1	43255.3	41638	40414.8	0.0945127	10.7058	1.19467	0.262841	0.371555	-7.1674
Cyp26c1	0	0	0	0	0	0	0	0	NA	#NAME?	NA	NA	NA	NA
Cyp27a1	110404	172224	106666	149654	120150	141623	133672	115181	0.199703	11.7721	2.10215	0.0649855	0.121566	-5.90889
Cyp27b1	9114.28	50618.3	13890.7	47683	15392.2	49393	17056.3	54171.2	1.31735	10.1693	10.4754	2.49e-06	2.65e-05	4.89331
Cyp2e1	1786.17	27918.6	1089.07	19718.8	1966.68	44486.1	1689.65	16526.1	2.76118	8.75491	12.8751	4.34e-07	6.93e-06	6.78029
Cyp2r1	41273.8	95203	39445	102592	52148.6	75054.7	67954	79862.1	0.579306	11.0894	4.4827	0.00153828	0.00500404	-2.05633
Cyp2s1	64491.7	62076.4	65195.6	60566.8	71820.4	49343.4	66403	59144.5	-0.150734	11.0358	-2.15343	0.0597944	0.114771	-5.82845
Cyp2u1	97362.4	174079	105129	177047	136756	117447	131785	124485	0.223274	11.7776	1.81159	0.103577	0.175517	-6.35053
Cyp2w1	0	0	0	0	0	0	0	0	NA	#NAME?	NA	NA	NA	NA
Cyp39a1	111034	87550.6	116537	93879.9	115139	92856.8	115169	87219.1	-0.236721	11.5295	-4.32196	0.00194156	0.00602553	-2.30415
Cyp46a1	93266.3	132355	94989	122493	146949	92689.6	157741	85386.5	-0.11757	11.634	-0.771305	0.460355	0.581728	-7.58272
Cyp4b1	1689.99	42314.4	2678.34	32633.6	2203.13	74715.3	3370.01	31952.9	2.87343	9.22315	13.826	2.36e-07	4.66e-06	7.43832
Cyp4f18	75087.4	96719.7	68850.8	105721	86730.9	81221.3	97072.9	82879.5	0.114579	11.3623	1.19317	0.263399	0.371695	-7.16911
Cyp4v3	93649.4	83251.6	89673.1	109936	81023.6	79666.3	87816.4	79999.2	-0.0060213	11.3812	-0.0706041	0.945261	0.967967	-7.89962
Cyp4x1	0	0	0	0	0	0	0	0	NA	#NAME?	NA	NA	NA	NA
Cyp51	152348	157379	165434	163019	172336	131844	142261	115450	-0.114719	11.9109	-1.26486	0.237786	0.345173	-7.08544
Cyp7a1	0	0	0	0	0	0	0	0	NA	#NAME?	NA	NA	NA	NA
Cyp7b1	71447.7	64815.6	68806	77979.6	76881.6	49768.7	69959.6	34193.6	-0.280756	11.04	-1.79494	0.106341	0.179077	-6.37498
Cyp8b1	0	0	0	0	0	0	0	0	NA	#NAME?	NA	NA	NA	NA
Dagla	28339.4	40275.5	26630.4	41738.7	37603.8	33610.6	39133.5	40185.3	0.178782	10.4772	1.73362	0.117122	0.19138	-6.46408
Daglb	156732	186466	184021	181400	164187	150084	171704	138524	-0.0362933	12.0187	-0.435044	0.673807	0.764403	-7.79844
Dbnl	76072.9	94974.7	68261.2	95168.6	86600.2	88943.7	76051.6	76383.6	0.146321	11.3179	1.88213	0.0925928	0.1606	-6.24582
Ddhd1	80212.5	121616	78011.6	120163	103859	94956.6	106925	77358.7	0.108724	11.4763	0.885548	0.398972	0.520399	-7.48517
Ddhd2	86595.6	111515	89340.9	102587	114013	86758.8	92414.2	86710.6	0.0135671	11.4686	0.152589	0.882099	0.922772	-7.88948
Ddo	1640.28	89273.1	2033.31	80613.6	2852.96	102067	3948.68	96262	3.61195	9.6203	21.1067	5.89e-09	4.77e-07	11.3468
Ddost	173088	173230	182012	163540	176693	184547	187701	162628	-0.0515246	12.0738	-0.874504	0.404644	0.524427	-7.4951
Dhrs1	69284.7	69519.2	78372.7	71794.8	75157.4	82504	74469.3	73013.2	-0.0026924	11.2138	-0.0422841	0.967198	0.974882	-7.90139
Dhrs11	113387	163369	124983	146887	151451	153830	172966	139665	0.0821058	11.8819	0.845145	0.419995	0.540853	-7.52098
Dhrs13	56680.3	88716	64813.9	85292.4	86368.3	90219.2	96366.6	69421.3	0.109559	11.2715	0.886116	0.398682	0.520399	-7.48466
Dhrs2	0	0	0	0	0	0	0	0	NA	#NAME?	NA	NA	NA	NA
Dhrs3	43758.7	58305.5	43655.1	67927.1	42724.4	73900.6	43775.4	72441.6	0.445195	10.9026	6.54445	0.000107	0.000524	0.807964
Dhrs4	92139.2	112259	98937.9	98313.8	91865.7	96160.8	100476	99357.4	0.0564198	11.498	0.908671	0.38728	0.510077	-7.46405
Dhrs7	94476.2	146577	97154.4	157123	99073.6	117718	110680	125752	0.305005	11.667	3.79474	0.00427547	0.0116604	-3.1393
Dhrs7b	170581	163394	177765	185524	190755	195468	194740	128088	-0.0987155	12.069	-1.02646	0.331551	0.448341	-7.34955
Dhrs7c	0	0	0	0	0	0	0	0	NA	#NAME?	NA	NA	NA	NA
Dhrs9	0	0	0	0	0	0	0	0	NA	#NAME?	NA	NA	NA	NA
Dnase1l3	0	0	0	0	0	0	0	0	NA	#NAME?	NA	NA	NA	NA
Dnttip2	94459.1	79685.5	92012.1	72431.1	80567.5	89149.2	74505.1	74822.9	-0.0759726	11.3123	-0.966625	0.359062	0.480728	-7.40912
Dpep1	4475.4	41299.1	3146.29	35233.1	8929.12	44407.1	10776.3	39599.5	1.88589	9.65357	7.68956	3.09e-05	0.000188	2.15997
Dpep2	0	0	0	0	0	0	0	0	NA	#NAME?	NA	NA	NA	NA
Dpep3	0	0	0	0	0	0	0	0	NA	#NAME?	NA	NA	NA	NA
Dpp7	36077.8	62889.4	32904.4	61360.6	49652.5	63424.4	56276.5	57396.2	0.360841	10.8418	3.06028	0.0136138	0.0319627	-4.34519
Dpp8	109268	143431	96612.8	137975	127944	126896	114998	120375	0.16647	11.7062	2.1479	0.0603339	0.115533	-5.83715
Dpyd	128942	120537	121450	119060	106790	105783	87311.8	95994.5	-0.00049	11.6073	-0.0050075	0.996114	0.996114	-7.90237
Dpys	19145.7	29342.6	14968.4	36368.1	22096.3	27474.7	17772.3	32919.4	0.537248	10.0841	5.47012	0.000399	0.00157074	-0.611386
Dpysl2	93224.6	49527.4	100777	52863	87093.5	38892.3	90481.8	40679.6	-0.720826	11.0774	-8.59839	1.26e-05	9.08e-05	3.12977
Dpysl3	82239.9	60093.5	78718	65947.6	76607.2	44952.9	75171	42570.2	-0.398109	11.0672	-3.85961	0.00387178	0.0108517	-3.03486
Dpysl4	108373	14452.9	109768	12925.7	111642	7589.2	114151	3417.96	-2.58772	10.3231	-9.43984	5.9e-06	4.92e-05	3.95688
Dpysl5	108717	81232.2	101017	81645.1	91429.9	46399	93209.6	72090.8	-0.359891	11.3164	-2.87468	0.0183931	0.0413845	-4.65327
Dtd1	102224	97871.4	90563.5	107676	93090.3	98818.7	88118.9	90380.7	0.0536559	11.471	0.824777	0.430879	0.550492	-7.5385
Dtd2	120917	156718	100598	160179	147484	125253	115784	98992.5	0.101107	11.7462	0.816247	0.435493	0.555511	-7.54572
Duox1	56258.4	62471.3	59957	59875.8	70299.6	56966.8	68341.3	43706.4	-0.13848	10.9887	-1.4703	0.175658	0.267952	-6.82764
Duox2	19846.6	16258.7	20909.1	16380	12475.2	12369.5	16875.4	13114	-0.176055	9.66418	-1.42639	0.18761	0.284577	-6.88483
Eaf2	136126	182913	114329	164131	128822	127026	127618	131413	0.16807	11.8318	1.79883	0.105689	0.17835	-6.36927
Elp3	163317	136446	160202	139708	130013	144454	109637	127873	-0.0143634	11.8348	-0.150732	0.883521	0.922772	-7.88979
Ephx1	30467	46228.9	32444.3	49304	35055.6	45752.9	41003.8	54780.4	0.347857	10.6234	4.2913	0.0020306	0.00620673	-2.35181
Ephx2	29587.7	77828.6	37579.6	76392.1	48587.1	75731.6	51571.2	69690.1	0.605375	10.9205	5.12233	0.000632	0.00234865	-1.10482
Ephx3	34169.4	18728.6	24658.8	25116.9	32039.9	19088.8	51326.4	22966.3	-0.476233	10.2051	-3.24921	0.0100507	0.0243745	-4.03205
Ephx4	65134.8	43863.4	77943.8	49641.9	65605.2	35874	67595.8	34087.2	-0.533699	10.8733	-5.6277	0.000326	0.00131796	-0.393391
Epx	0	0	0	0	0	0	0	0	NA	#NAME?	NA	NA	NA	NA
Ercc4	104303	117902	103755	127163	111454	134754	113092	99246.7	0.096308	11.6387	1.24787	0.24366	0.351322	-7.10557
Esd	52605.1	85608.4	55335.5	89356.6	52499.4	109014	53066.5	98929.7	0.579933	11.1749	8.42617	1.49e-05	0.000104	2.9524
Esx1	0	0	0	0	0	0	0	0	NA	#NAME?	NA	NA	NA	NA
Exoc6	45038.2	84215.8	46251.7	83978.5	72002.4	96984.7	62688.8	96167.2	0.487023	11.1654	4.33325	0.00190984	0.00599602	-2.28664
Exosc10	142933	172899	145901	172816	173832	138983	143895	128071	0.00484832	11.9283	0.0539681	0.958143	0.974882	-7.90077
Exosc2	164334	159420	163743	150085	165676	154409	134272	147880	-0.0228369	11.9489	-0.336795	0.744016	0.826684	-7.83983
Exosc3	69869	93352	72514.2	80166.5	83199.5	75083.6	75526.8	66710	0.0408266	11.2472	0.491304	0.635005	0.735843	-7.77019
Exosc4	116585	105042	112986	104260	111186	105134	115912	95634.7	-0.108224	11.5911	-1.93944	0.0844851	0.150072	-6.15948
Exosc5	195997	155353	191670	178050	170564	177349	153161	162430	-0.0520842	12.0578	-0.695404	0.504413	0.622827	-7.64099
Exosc9	95576.4	102380	95836.6	93016.9	89106	80243.1	92002.3	81970.3	-0.0453311	11.4186	-0.637571	0.53968	0.651477	-7.68175
Fa2h	38646.6	95056.9	37297	88277.7	51109.7	87977.5	60806.9	72819.1	0.621243	11.0471	5.26135	0.000525	0.00197824	-0.905547
Faah	60027.8	143885	58569.7	136835	83061.9	125334	89049.4	122006	0.612257	11.4823	5.70507	0.000296	0.00124145	-0.287614
Fcer1g	0	0	0	0	0	0	0	0	NA	#NAME?	NA	NA	NA	NA
Flvcr1	174155	168910	153331	175798	208093	129510	208503	133019	-0.204383	12.0232	-1.98451	0.078586	0.142723	-6.09083
Flvcr2	54306.9	134774	58988.9	127655	68435.3	133731	77112.9	154473	0.761404	11.4492	8.58564	1.28e-05	9.08e-05	3.11673
Fmo1	6834.56	53402.6	7943.27	51869.8	10226.7	81647.8	10442.3	73841.4	1.99144	10.0698	14.6695	1.41e-07	3.75e-06	7.98642
Fmo2	2572.07	41658.3	2665.27	49184	4210.08	63121.8	4776.83	61059.8	2.73893	9.50879	17.0995	3.73e-08	1.89e-06	9.40658
Fmo3	0	0	0	0	0	0	0	0	NA	#NAME?	NA	NA	NA	NA
Fmo4	1157.98	27843.9	1300.92	27812.8	3417.1	47413.4	2784.28	51946.4	2.94967	9.04823	11.1147	1.51e-06	1.83e-05	5.43161
Fmo5	50746.7	74188.6	46283.4	66768.3	22554.2	88558.4	21105.2	77603.6	0.854011	10.8165	4.22685	0.00223228	0.00674681	-2.45237
Fmo6	0	0	0	0	0	0	0	0	NA	#NAME?	NA	NA	NA	NA
Folh1	728.86	39627.3	1412.06	42079.8	6.63	49769.2	869.86	52538.2	5.10371	8.17791	4.96893	0.000778	0.00274049	-1.32784
G0s2	102580	123196	102991	108118	102105	95854.7	97977.5	91136.1	0.0240387	11.5388	0.315852	0.759339	0.842211	-7.84732
Gal3st1	16503.8	52740.1	18322.8	47565.3	20975	49520.7	28484.9	45212.7	0.859201	10.3635	7.60587	3.36e-05	0.000203	2.0663
Gal3st2	0	0	0	0	0	0	0	0	NA	#NAME?	NA	NA	NA	NA
Gal3st2b	0	0	0	0	0	0	0	0	NA	#NAME?	NA	NA	NA	NA
Gal3st3	109941	102357	126498	103289	132494	107889	125279	101748	-0.171913	11.6361	-2.7643	0.0220192	0.0487311	-4.83619
Gal3st4	54129.7	46595.2	56738.9	41961.9	55097	44136.1	62156.8	42000.9	-0.266343	10.8167	-4.36451	0.00182486	0.00581944	-2.23823
Galns	79011.9	104530	82076.9	94371.2	106274	112201	112916	95297.4	0.0760196	11.4882	0.791612	0.449008	0.570952	-7.56623
Galnt1	137290	149674	127188	133235	139972	123553	118202	113748	-0.007592	11.7744	-0.0984122	0.923769	0.94842	-7.89701
Galnt10	142300	130677	136382	126992	157061	123736	166680	132442	-0.156242	11.8412	-2.40261	0.039808	0.0818388	-5.42982
Galnt11	62692	108269	67625	124662	102550	102547	94749.7	95749	0.292119	11.4373	2.4101	0.0393227	0.0812535	-5.41767
Galnt12	73094.7	70403.6	68344.8	74836	82346.1	52657.4	90188	52952.2	-0.231602	11.1492	-2.21114	0.0544333	0.105988	-5.7372
Galnt13	39638.2	3602.49	43905.2	7508.16	36150.4	7212.1	38123.7	2622.55	-2.11321	9.52374	-9.53383	5.44e-06	4.68e-05	4.04541
Galnt14	17788.8	49037.2	17837	42187.7	22144.5	57456.3	24358.1	49395.4	0.883823	10.3622	9.06115	8.25e-06	6.42e-05	3.59251
Galnt15	0	0	0	0	0	0	0	0	NA	#NAME?	NA	NA	NA	NA
Galnt16	124336	49622.7	113352	46953.8	136838	22439.9	141676	25026.2	-1.33536	11.0965	-7.35222	4.39e-05	0.000256	1.77764
Galnt17	109311	23593.7	115576	19346.2	124706	12370.1	129284	11202	-2.01931	10.6811	-12.8227	4.5e-07	6.93e-06	6.7427
Galnt18	56667.2	121720	64048.1	108836	64562.2	119956	63156.4	113068	0.62415	11.3473	10.1893	3.13e-06	2.99e-05	4.64291
Galnt2	97266.1	143329	98286.5	131417	119089	116695	117028	98215.2	0.120654	11.645	1.26163	0.238892	0.346159	-7.08927
Galnt3	62524.5	91511.8	56442.4	87840	59627	74300	60550.6	67723.1	0.288789	11.1422	3.63055	0.0055091	0.0146307	-3.40551
Galnt4	134450	155636	142093	146600	132220	129411	124930	112804	0.0134942	11.807	0.166714	0.871291	0.913011	-7.88698
Galnt5	28163.7	5824.61	26858.6	7070.74	15420.6	3672.93	16731.5	5130.86	-1.38183	9.26225	-7.75852	2.88e-05	0.000177	2.23658
Galnt6	8944.11	15867.8	13784.9	11700.9	16367.4	10771.5	35930.3	8056.47	-0.376024	9.5176	-1.40021	0.195069	0.293146	-6.91842
Galnt7	134425	168228	141132	164877	141864	133689	124280	96153.9	0.0159699	11.8228	0.132238	0.897714	0.931554	-7.89269
Galnt9	0	0	0	0	0	0	0	0	NA	#NAME?	NA	NA	NA	NA
Galntl5	0	0	0	0	0	0	0	0	NA	#NAME?	NA	NA	NA	NA
Galntl6	56843.9	25408.5	50333.4	30880.7	53769.9	26301.2	51897	34396.7	-0.605041	10.5785	-7.51438	3.7e-05	0.000219	1.96301
Gamt	127650	125836	142220	116271	159425	137877	167319	130080	-0.153182	11.8307	-1.9812	0.0790053	0.143164	-6.09589
Gclc	91605.8	114635	97726.3	107317	89050.2	101595	98088.9	100652	0.118865	11.5109	1.96384	0.0812414	0.146234	-6.12239
Gclm	52768.4	110705	55759.8	104202	66161.7	102037	63142.6	81420	0.513423	11.2456	5.90558	0.00023	0.00103046	-0.017325
Gcnt1	63554.9	39747.9	54603.1	37458.5	76701.9	39638	71586.4	45402.8	-0.490418	10.8533	-5.66335	0.000312	0.00129534	-0.344549
Gcnt2	53793.2	44977	52635.3	51090.6	50613.6	45327.5	58919.3	53595.5	-0.103448	10.8433	-1.517	0.16368	0.254473	-6.76566
Gcnt3	0	0	0	0	0	0	0	0	NA	#NAME?	NA	NA	NA	NA
Gcnt7	0	0	0	0	0	0	0	0	NA	#NAME?	NA	NA	NA	NA
Get3	137111	130251	130650	123513	113526	127385	105400	124188	0.0429267	11.725	0.591554	0.568752	0.677406	-7.71187
Gfer	63809.8	71639.5	70367.6	59155.5	92797.9	52657.9	98934	53520	-0.309707	11.1365	-2.66222	0.0260181	0.0563493	-5.00486
Ggt1	18959.7	71548.5	17731	58681	20825	82520.5	22342.5	70793.3	1.26376	10.5297	14.4179	1.64e-07	3.95e-06	7.82624
Ggt5	36980	44251.5	36064.9	44800.5	36913	43672.6	41787.6	43308.6	0.15008	10.617	2.55282	0.0311235	0.0663423	-5.1848
Ggt6	3619.13	34899.1	1787.97	33889.9	5083.81	44739.7	6267.57	44192.9	2.33406	9.40698	9.78789	4.37e-06	3.85e-05	4.28106
Ggt7	21823.6	30940.5	26291.6	24420.6	25991.6	14333.3	43509.7	19760.8	-0.277307	10.1149	-1.47592	0.174176	0.266193	-6.82024
Glyat	0	0	0	0	0	0	0	0	NA	#NAME?	NA	NA	NA	NA
Glyatl3	0	0	0	0	0	0	0	0	NA	#NAME?	NA	NA	NA	NA
Gnmt	5235.24	68971	5248.33	66549.2	13532.4	95384.2	14152.5	67115.3	2.15691	10.1283	8.78524	1.06e-05	7.74e-05	3.319
Gnpnat1	98987.5	127289	101321	130886	114722	135991	104552	119749	0.203324	11.6608	3.27301	0.00967601	0.0237502	-3.99269
Gns	117027	162379	106181	187809	140349	149553	152165	133522	0.207659	11.8607	2.01167	0.0752222	0.138477	-6.04916
Gpc3	79180.9	36996.1	80852.5	39344.2	68261.2	24391.5	64659.4	29886.6	-0.820508	10.7867	-7.30476	4.62e-05	0.000267	1.72282
Gpld1	92051.3	129263	81333.3	124610	100461	105403	93206	110100	0.245183	11.5467	3.29206	0.00938674	0.0231102	-3.96122
Gpx1	103579	145008	108152	143640	119109	164409	122514	150556	0.287165	11.7794	4.34911	0.0018662	0.00592793	-2.26206
Gpx2	0	0	0	0	0	0	0	0	NA	#NAME?	NA	NA	NA	NA
Gpx3	19858.7	62770.5	20107	55967.3	24538.3	79671.3	21752.1	72014.2	1.13734	10.5438	12.5109	5.55e-07	8.17e-06	6.51598
Gpx4	97270.7	136275	97245.5	124248	110493	131970	107596	108761	0.192652	11.6386	2.7012	0.0244107	0.0531524	-4.94052
Gpx5	0	0	0	0	0	0	0	0	NA	#NAME?	NA	NA	NA	NA
Gpx6	0	0	0	0	0	0	0	0	NA	#NAME?	NA	NA	NA	NA
Gpx7	71901.1	84900.8	82524.5	79497.2	104879	46172.8	105788	61286.2	-0.30937	11.2537	-2.10752	0.0644216	0.120791	-5.90049
Gpx8	122878	40386.2	108080	40839.4	79215.5	42270	65992.3	49914.7	-0.748311	11.0475	-5.60955	0.000334	0.00133243	-0.41832
Gsr	119278	147341	131331	141050	128134	110990	124929	89136.2	-0.0496327	11.7179	-0.452529	0.661631	0.756951	-7.79001
Gss	98421.3	118278	105437	114441	123310	125357	120761	109725	0.0465893	11.645	0.648091	0.533158	0.647165	-7.67458
Gsta1	0	0	0	0	0	0	0	0	NA	#NAME?	NA	NA	NA	NA
Gsta13	0	0	0	0	0	0	0	0	NA	#NAME?	NA	NA	NA	NA
Gsta2	2753.19	27421.8	3880.38	64316.5	2366.89	32913.4	2287.75	65985.3	2.77516	9.30979	12.8339	4.46e-07	6.93e-06	6.75074
Gsta3	0	0	0	0	0	0	0	0	NA	#NAME?	NA	NA	NA	NA
Gsta4	77296.6	30228.4	78904.8	40756.8	55136	24140.3	56010.1	58369.7	-0.596034	10.7975	-3.25116	0.0100195	0.0243719	-4.02884
Gstcd	88809.1	60236.5	85793.2	64658.8	66359.7	58660.8	60704.4	58606.4	-0.207379	11.1139	-2.19228	0.056132	0.108773	-5.76711
Gstk1	63686.9	114774	57662.7	107735	64742	121289	59556.7	110638	0.615289	11.3319	10.2251	3.04e-06	2.93e-05	4.67454
Gstm1	50047.9	66612.4	40760.7	76611.9	40013.6	74402.6	44234.4	79022.6	0.529362	10.9473	7.24491	4.92e-05	0.000279	1.65331
Gstm2	17339	32501.1	14762.5	27201.4	22086.2	25250.7	22934.9	33131.3	0.435304	10.0686	3.83102	0.0040445	0.011181	-3.08084
Gstm3	0	0	0	0	0	0	0	0	NA	#NAME?	NA	NA	NA	NA
Gstm4	69818.8	75361	72722.6	76415.3	74061.3	81727.2	82157.2	76193.9	0.0372647	11.2379	0.611949	0.555759	0.664941	-7.69878
Gstm5	110810	118051	110975	111111	111949	116869	107593	122995	0.0603324	11.6413	1.09786	0.300852	0.414439	-7.27479
Gstm6	0	0	0	0	0	0	0	0	NA	#NAME?	NA	NA	NA	NA
Gsto1	102166	88085.9	100227	103978	108634	76169.1	112843	94089.2	-0.162078	11.4887	-2.08743	0.0665546	0.124215	-5.93187
Gsto2	93094.9	91531.2	98080.6	115340	105454	96797.5	117605	119028	0.0178812	11.553	0.211046	0.837567	0.896207	-7.87772
Gstp1	51498.7	75593.7	58646	69702.9	125417	69551.2	125261	55429.1	-0.212085	11.2205	-1.01097	0.338518	0.456999	-7.36525
Gstt1	69120.6	119904	58624.8	125108	60966.9	119888	65896.1	137385	0.67995	11.3991	10.378	2.69e-06	2.76e-05	4.80872
Gstt2	52783.8	128001	53768.4	137048	71047.5	133948	69316.6	131729	0.774409	11.4082	9.20686	7.24e-06	5.81e-05	3.73418
Gstz1	91077.5	116149	88774	111331	100837	127505	84090.1	120780	0.266576	11.5518	4.1112	0.00264963	0.00777608	-2.6341
Guca1a	18286.4	45387.3	13751.2	45448	33433.8	29835.8	34164.8	40198.5	0.538324	10.3189	2.58282	0.0296304	0.0633263	-5.13555
Gusb	93614.7	122184	93201.5	120345	131648	124432	131423	85604.7	0.00922215	11.6205	0.076426	0.940757	0.964574	-7.89914
Gzmb	0	0	0	0	0	0	0	0	NA	#NAME?	NA	NA	NA	NA
Hagh	113832	137080	121378	133134	143901	147378	139790	138705	0.0735903	11.8053	1.03171	0.329217	0.44593	-7.34419
Hars2	179018	142909	160512	149038	146627	169693	139520	148406	-0.0229018	11.9443	-0.305282	0.767115	0.846544	-7.85093
Hgsnat	99904.6	142636	95142.4	143656	105851	120502	99088.7	121571	0.275562	11.6499	4.07471	0.00279795	0.00810299	-2.69178
Hmgcr	106836	109907	110202	112674	106792	99759.1	93037.2	91405.7	-0.0088212	11.5477	-0.122665	0.905076	0.936286	-7.89404
Hnf4a	8281.3	56535.2	4491.19	50715.9	8805.64	86394.3	6414.05	64201.6	2.23301	9.93676	13.5419	2.82e-07	5.1e-06	7.24638
Hnmt	33999.2	60417.8	28466.7	74774.5	29936.6	76798.9	26173.4	105075	0.968182	10.7766	8.37175	1.57e-05	0.000108	2.89575
Hnrnpa3	115997	116096	110272	125733	119485	134902	110813	115871	0.0745144	11.6819	1.20699	0.258294	0.368342	-7.15325
Hpgds	0	0	0	0	0	0	0	0	NA	#NAME?	NA	NA	NA	NA
Hs2st1	150849	154773	152846	146189	139772	143279	132425	120798	-0.0214923	11.8649	-0.294129	0.77535	0.852091	-7.8546
Hs3st1	103578	84785.3	96791.6	96557.8	77119.1	64296.4	72858.5	64607.5	-0.126165	11.3064	-1.04952	0.321386	0.438253	-7.32583
Hs3st2	0	0	0	0	0	0	0	0	NA	#NAME?	NA	NA	NA	NA
Hs3st3a1	75735.9	101185	83678.2	79866.9	80425.5	52728.4	83668.5	63148.5	-0.115116	11.2423	-0.897055	0.393123	0.515046	-7.47471
Hs3st3b1	46272.9	56281.5	43639.3	50676.4	49840.6	45182.1	50190.1	55194.2	0.0855555	10.8093	1.1994	0.261086	0.370178	-7.16198
Hs3st4	32411.3	8509.89	32572.6	9526.51	28197.5	4795.63	40362.1	7150.05	-1.51724	9.64891	-10.3578	2.73e-06	2.76e-05	4.79108
Hs3st5	101857	17014.1	106832	18307.5	77826.5	11436.8	88141.7	11304.3	-1.88122	10.4992	-14.4008	1.66e-07	3.95e-06	7.81523
Hs3st6	62934	68370.8	62491.3	69077.3	77000.1	43859.8	78376.7	50718.3	-0.203748	11.0515	-1.73875	0.116183	0.190502	-6.45669
Hs6st1	44336.9	87638.3	40886.4	82812.3	48348.2	92128.1	48163.2	84093.7	0.647317	11.0453	10.0897	3.4e-06	3.15e-05	4.5543
Hs6st2	97593.5	71165.8	91401.8	64330.6	108737	35014	103548	35028.5	-0.721021	11.1535	-4.30324	0.00199543	0.00616907	-2.33324
Hs6st3	105817	126872	100860	108689	119531	52507.5	117851	59727.3	-0.311509	11.4591	-1.65321	0.132782	0.212556	-6.57856
Hsd11b1	0	0	0	0	0	0	0	0	NA	#NAME?	NA	NA	NA	NA
Hsd11b2	64449.5	45499.3	68665.2	43388.4	64197.8	29436	62790	29696.5	-0.583939	10.79	-5.27895	0.000513	0.00194174	-0.880517
Hsd17b1	65724.3	93522.5	62929.4	81540.7	77831.2	93918.4	83524	81259.6	0.193055	11.2811	2.33663	0.0443474	0.0891608	-5.53645
Hsd17b10	123208	98174.4	112553	104225	87644.8	116465	89352.9	97630.9	0.0172247	11.5422	0.185878	0.856675	0.903715	-7.88324
Hsd17b11	112022	111347	104474	111810	77976.2	116304	78025.9	107582	0.195707	11.5259	2.06912	0.068557	0.127074	-5.96036
Hsd17b12	145271	135474	138568	128553	129219	126397	114932	109005	-0.0549655	11.7592	-0.71782	0.491134	0.612852	-7.62434
Hsd17b13	0	0	0	0	0	0	0	0	NA	#NAME?	NA	NA	NA	NA
Hsd17b14	40131	34578.8	36716.7	43725	55254.8	58022.6	59710.4	58812.7	0.0148768	10.7644	0.0983302	0.923832	0.94842	-7.89702
Hsd17b2	0	0	0	0	0	0	0	0	NA	#NAME?	NA	NA	NA	NA
Hsd17b3	0	0	0	0	0	0	0	0	NA	#NAME?	NA	NA	NA	NA
Hsd17b4	73778.4	89004.1	63956.7	81859.5	76929.4	73458.5	71486.2	72332	0.100002	11.2257	1.37184	0.203437	0.30347	-6.95436
Hsd17b6	0	0	0	0	0	0	0	0	NA	#NAME?	NA	NA	NA	NA
Hsd3b1	0	0	0	0	0	0	0	0	NA	#NAME?	NA	NA	NA	NA
Hsd3b7	13916.1	44721.2	16970.4	47513.9	29881	54644.8	27142.6	53541.9	0.869987	10.3835	5.31626	0.000488	0.00187476	-0.827588
Hsdl1	73074.7	94544.2	77969.5	95522.9	89962	86145.5	98419.7	79359.3	0.0505073	11.3671	0.603759	0.560956	0.669182	-7.70408
Hsdl2	145689	110086	136454	110709	111853	112178	115881	108639	-0.137731	11.6807	-1.87239	0.0940417	0.162072	-6.26038
Iapp	0	0	0	0	0	0	0	0	NA	#NAME?	NA	NA	NA	NA
Ids	46176.8	49287.9	43897.2	46304.4	41613.9	48094.6	38452.4	52624.7	0.144272	10.7279	2.22984	0.0527992	0.103804	-5.70748
Igf2bp1	62162.4	9682.94	69221.7	6136.13	71169.9	8212.58	77260.6	4849.74	-2.30254	10.0013	-16.3701	5.46e-08	2.31e-06	9.00282
Igf2r	63264.1	52681.8	63380	56886.9	60785.9	46819.7	58857.6	49334.5	-0.18217	10.9364	-2.85419	0.0190168	0.0426692	-4.68725
Inmt	2179.35	64170.5	1893.56	59389	2725.34	87459.2	1284.32	50642.5	3.49283	9.32175	20.8073	6.68e-09	4.92e-07	11.2159
Ints12	88809.1	60236.5	85793.2	64658.8	66359.7	58660.8	60704.4	58606.4	-0.207379	11.1139	-2.19228	0.056132	0.108773	-5.76711
Kat14	146301	119072	139147	123721	125491	120154	110332	106534	-0.100484	11.7217	-1.29731	0.226887	0.334143	-7.04643
Kat2a	30143.6	41666.2	33886.9	39023.9	48946.5	43496.2	55942	35770.8	-0.025093	10.6062	-0.185417	0.857026	0.903715	-7.88334
Kat2b	106832	130791	108153	129000	103246	110594	95428.9	109922	0.147186	11.6189	2.1442	0.0606979	0.115956	-5.84298
Kcnab1	71323.6	4579.73	66878.9	9130.01	41476.3	3825.44	37792.5	6621.32	-2.21554	9.75682	-10.3936	2.66e-06	2.76e-05	4.82231
Kcnab2	0	0	0	0	0	0	0	0	NA	#NAME?	NA	NA	NA	NA
Kcnab3	61022.5	56909.2	64303.7	59300.5	77889.9	60451.9	80431	62983.8	-0.162189	11.081	-2.0716	0.0682825	0.126855	-5.9565
Kcnj11	0	0	0	0	0	0	0	0	NA	#NAME?	NA	NA	NA	NA
Kyat1	88714.8	110386	91158.5	103119	93357.1	118628	93195.2	95877.8	0.152444	11.5013	2.36191	0.0425505	0.0863807	-5.49567
Kyat3	98287.6	97005.4	98785.5	100743	79718.2	96301.8	71947.6	112441	0.160492	11.4468	1.8304	0.100534	0.170718	-6.32278
Ldah	125539	131996	148369	143493	129097	113068	116536	85216.1	-0.107212	11.7169	-0.934211	0.374653	0.495865	-7.44018
Letm1	102002	171778	108497	158972	137895	136467	146698	136234	0.204701	11.8167	2.02821	0.0732427	0.135449	-6.0237
Letm2	108337	125730	99380.9	119705	136642	129748	136976	111883	0.020208	11.6982	0.228188	0.824616	0.886957	-7.87357
Letmd1	116850	168774	115076	150765	148315	139907	140959	132118	0.128665	11.8357	1.50183	0.167489	0.258986	-6.78592
Liph	0	0	0	0	0	0	0	0	NA	#NAME?	NA	NA	NA	NA
Lpo	0	0	0	0	0	0	0	0	NA	#NAME?	NA	NA	NA	NA
Lsm8	172980	107637	163244	124402	111234	118214	107451	105108	-0.176829	11.7286	-1.48655	0.171406	0.263451	-6.80621
Lypla1	84586.1	122723	81465.2	120458	92645.9	105166	73719.1	109618	0.321693	11.4853	4.50767	0.00148413	0.00486698	-2.01813
Magt1	113176	72163	98154.1	72737.1	100331	78715.1	77498.6	69830.2	-0.274134	11.3392	-3.20733	0.010747	0.0256032	-4.10137
Maoa	110767	78555.1	115780	86789.9	86944.3	83087	78739.2	72427.2	-0.190192	11.3853	-1.94975	0.0830994	0.148588	-6.14383
Maob	0	0	0	0	0	0	0	0	NA	#NAME?	NA	NA	NA	NA
Mat1a	0	0	0	0	0	0	0	0	NA	#NAME?	NA	NA	NA	NA
Metap1	156377	161996	155903	168392	148147	162951	135829	122217	0.025502	11.9233	0.302058	0.769492	0.847031	-7.852
Mgat1	30749.8	73573.9	30632.3	68541.7	41710.5	83369.2	41849.8	77375.6	0.746226	10.8591	7.81379	2.72e-05	0.000169	2.2976
Mgat2	128722	151838	132469	136682	130189	131475	111648	122579	0.0749261	11.7773	1.05435	0.319287	0.436862	-7.32081
Mgat3	36007.4	62480.9	42781.9	52363.9	56446.6	67387.8	60704.9	57829	0.220468	10.8878	1.83051	0.100516	0.170718	-6.32262
Mgat4a	45354.9	59684.9	41668.5	59003.1	60650.6	55436.9	64456.6	60413.6	0.116936	10.9201	1.13648	0.285197	0.398213	-7.23276
Mgat4b	65417.9	85579.8	63459.5	76898.1	79139.8	81318.9	77989.5	77614.1	0.120767	11.2329	1.65808	0.131781	0.211372	-6.5717
Mgat4d	0	0	0	0	0	0	0	0	NA	#NAME?	NA	NA	NA	NA
Mgat5	188762	183722	186551	183104	157715	159435	142517	145033	-0.0043445	12.0279	-0.0486217	0.962286	0.974882	-7.90107
Mgat5b	19750	24418.4	21779.9	22652.9	42431.3	7902.75	47786.1	6818.84	-0.844059	9.90542	-2.50931	0.0334232	0.0706861	-5.25604
Mgst1	89693.7	78975.5	85409.1	87655.6	55997.9	63953.7	47350.7	80631.8	0.140965	11.1849	0.945697	0.369073	0.490936	-7.42928
Mgst2	0	0	0	0	0	0	0	0	NA	#NAME?	NA	NA	NA	NA
Mgst3	115642	140035	109101	138835	85963.8	124992	72885.8	131132	0.34851	11.6284	3.34897	0.00857454	0.0214363	-3.86725
Mpc1	231796	215881	220522	227635	258479	209523	235445	191658	-0.113783	12.3154	-1.73883	0.116168	0.190502	-6.45657
Mpc2	169997	152224	173098	153890	157169	161256	145425	145424	-0.0505956	11.9641	-0.795456	0.446881	0.569141	-7.56306
Mpdu1	16341.2	28685.9	19586.2	28524.7	26773.2	37063.3	29905.7	31253.5	0.326993	10.1847	2.42776	0.0382012	0.0793409	-5.38898
Mpo	0	0	0	0	0	0	0	0	NA	#NAME?	NA	NA	NA	NA
Msh2	185109	223311	174358	218648	208000	177618	190761	169031	0.0337816	12.1673	0.405032	0.694941	0.782896	-7.81216
Mtch1	50750.4	59456.4	55611.5	61358.2	71439.6	72196.2	78147.2	62502.2	0.0109511	11.0564	0.105109	0.918602	0.945448	-7.89626
Mtch2	122581	87860.5	122548	94830.1	98271.1	91614.1	82814.5	75959.2	-0.186497	11.4699	-1.83576	0.0996824	0.170343	-6.31485
Mthfr	163190	129588	149781	120760	141825	136879	134761	111829	-0.166985	11.8148	-2.34222	0.0439439	0.0887644	-5.52745
Mus81	129012	138574	132766	144526	156864	161912	148231	141088	0.0346647	11.8757	0.494675	0.632716	0.734241	-7.7684
Naa10	132209	103373	119866	102249	119771	97198.4	115120	78374.3	-0.249576	11.5835	-3.20912	0.0107162	0.0256032	-4.0984
Naa11	0	0	0	0	0	0	0	0	NA	#NAME?	NA	NA	NA	NA
Naa15	203993	187029	204947	187116	182027	171940	156455	151997	-0.0659396	12.0992	-0.789136	0.450381	0.571242	-7.56826
Naa16	152766	165015	143697	159757	153608	136984	141847	122548	-0.0194256	11.8945	-0.247249	0.81028	0.875102	-7.86857
Naa20	107832	120583	102410	122869	108141	113808	97767.6	96023.8	0.0817466	11.5925	1.13724	0.284897	0.398213	-7.23192
Naa25	102110	127850	99979.1	117618	103074	106705	101687	92593.7	0.0820576	11.5709	1.06671	0.313964	0.430306	-7.30789
Naa30	101720	110061	90781.9	107743	103885	105956	89934.8	93450.1	0.0770441	11.5145	1.14528	0.281722	0.394801	-7.22303
Naa35	124772	154445	134591	161167	161193	140333	134686	124861	0.0448062	11.8587	0.543189	0.600232	0.7036	-7.74127
Naa38	109885	111376	111276	106538	117242	121750	108184	110670	0.00760346	11.6264	0.130107	0.899352	0.931554	-7.893
Naa40	74956.1	95153.8	72871.8	93156.7	90047.9	75748	93171.1	74170.8	0.020794	11.3282	0.229343	0.823745	0.886957	-7.87328
Naa50	179348	139506	171856	134991	150127	160340	114998	131561	-0.0730755	11.8943	-0.706811	0.497628	0.618219	-7.63258
Naa60	149148	162318	146562	150913	142862	144586	127085	122003	0.0212649	11.8682	0.274484	0.789928	0.864651	-7.86074
Naa80	60789	66683.2	63695.1	67354.7	59513.6	79229.5	64288.1	62701.9	0.102393	11.0867	1.51357	0.164533	0.25531	-6.77024
Naalad2	0	0	0	0	0	0	0	0	NA	#NAME?	NA	NA	NA	NA
Naaladl1	186984	254305	179976	237637	258918	200026	256189	168451	-0.0229767	12.2778	-0.188598	0.854605	0.903715	-7.88268
Naaladl2	20905.4	48779.7	12819.6	62661.6	12316.1	61191.5	8336.17	70164.2	1.54186	10.2343	8.85926	9.91e-06	7.37e-05	3.39305
Nags	10643.5	14787.7	14517.3	18896.2	17806.7	16047	24232.2	24344.7	0.123261	9.74627	0.702567	0.500146	0.619446	-7.63572
Nanos3	0	0	0	0	0	0	0	0	NA	#NAME?	NA	NA	NA	NA
Nat1	28735.3	56958.5	28049	57470.4	22622.5	62797.4	17233.2	55801	0.899359	10.5219	8.02415	2.2e-05	0.00014	2.5269
Nat10	110214	98131.8	94705.6	101350	112120	109855	95189	110030	0.0190428	11.5494	0.279809	0.785968	0.86148	-7.85912
Nat14	27425.3	25996.8	24408.8	26062.9	34041.2	21944	36508.6	21019.8	-0.244771	10.1933	-2.3732	0.0417717	0.0850127	-5.47743
Nat2	28735.3	56958.5	28049	57470.4	22622.5	62797.4	17233.2	55801	0.899359	10.5219	8.02415	2.2e-05	0.00014	2.5269
Nat8	2073.09	29618	2381.21	20960.6	4054.01	49644.7	4015.61	21958.2	2.25963	9.13421	10.1726	3.18e-06	2.99e-05	4.62809
Nat8l	59132.9	47950.4	62126.2	41613.1	69358.9	21243.5	88953.3	33225.5	-0.694603	10.7945	-4.05129	0.00289775	0.00835294	-2.72887
Nat9	29530.8	54353.4	29765.6	56905.5	35873.8	79690.8	44575.2	69245.6	0.624186	10.7588	5.2269	0.00055	0.00206116	-0.954666
Nceh1	119931	210160	111882	186835	125092	186215	133304	172834	0.432822	11.9307	6.33023	0.000138	0.000661	0.537209
Ndst1	48859.5	82981.8	45546.3	71518	54044.5	72356.9	50807	74334	0.413307	11.0208	6.29678	0.000143	0.000683	0.494393
Ndst2	105355	146947	97680	129465	163093	130404	139988	123470	0.0662997	11.7596	0.575929	0.578821	0.683447	-7.72162
Ndst3	0	0	0	0	0	0	0	0	NA	#NAME?	NA	NA	NA	NA
Ndst4	0	0	0	0	0	0	0	0	NA	#NAME?	NA	NA	NA	NA
Nfe2l2	33523.8	55400.3	34251.6	58645.8	42578.2	64216.2	43889.9	69748.2	0.478559	10.7918	5.44028	0.000415	0.00162486	-0.653065
Nhlrc1	28039.6	88011.3	28875.5	77751.5	56256.8	74853.1	69863.4	54234.6	0.541688	10.9219	2.52833	0.0323978	0.0688155	-5.22493
Nipa1	113144	153659	116771	144113	116591	126708	108686	119039	0.172666	11.7281	2.40718	0.039511	0.0814348	-5.4224
Nipa2	166989	163369	155702	156473	162028	141457	129505	132761	-0.0319789	11.9211	-0.401549	0.697412	0.784589	-7.81369
Nnmt	0	0	0	0	0	0	0	0	NA	#NAME?	NA	NA	NA	NA
Nos1	0	0	0	0	0	0	0	0	NA	#NAME?	NA	NA	NA	NA
Nos3	32082.1	33971.8	32582.1	36749.6	41536.5	30570.4	42574.6	34229.4	-0.0867799	10.4718	-1.00101	0.343053	0.462351	-7.37524
Npc1	186279	153695	196908	141968	160078	143126	153603	147463	-0.168036	11.9787	-2.31782	0.0457331	0.0914663	-5.56674
Npc1l1	0	0	0	0	0	0	0	0	NA	#NAME?	NA	NA	NA	NA
Nqo1	57928.9	130038	60493.1	100762	68263.7	150404	73951.7	137951	0.683069	11.4214	6.92491	6.98e-05	0.000365	1.27453
Nqo2	122911	123596	132348	137818	114049	142070	101301	139004	0.145539	11.7434	1.96214	0.0814634	0.146309	-6.12498
Nr1i2	3030.07	47478.5	3320.56	68623.4	6464.86	50705.7	7706.06	84844.7	2.55967	9.74187	11.2614	1.36e-06	1.74e-05	5.55129
Nr1i3	88433.1	74550.4	86632.7	75316.5	89612.6	109188	90397.8	99411.1	-0.0045322	11.3914	-0.0476761	0.963019	0.974882	-7.90112
Nr3c1	46008.8	78878	45540.6	82971.3	55438.8	84609.5	55006.2	83612.1	0.495117	11.0729	7.1429	5.49e-05	0.000303	1.53388
Olah	0	0	0	0	0	0	0	0	NA	#NAME?	NA	NA	NA	NA
Orm1	0	0	0	0	0	0	0	0	NA	#NAME?	NA	NA	NA	NA
Orm2	0	0	0	0	0	0	0	0	NA	#NAME?	NA	NA	NA	NA
Pdcd6	134560	148456	132993	145016	123427	156350	113937	124770	0.128024	11.8077	1.76877	0.110824	0.184707	-6.41319
Pde10a	100646	113035	94234.4	118287	123653	64975.6	123453	60877.2	-0.25176	11.4796	-1.53795	0.158544	0.247917	-6.73747
Pde11a	26227.2	35409	23573.1	34551	31439.8	33075.4	38320.1	37507.7	0.177946	10.377	1.71645	0.120316	0.196088	-6.48876
Pde1a	20172.9	42770.5	19135	52569.9	17384.5	55938.9	18804.2	62948.3	1.03476	10.3615	11.7998	9.13e-07	1.21e-05	5.97841
Pde1b	52752.2	47132.2	51620.5	51482.8	51875.7	26162	57757.4	43534.2	-0.270642	10.7511	-1.98697	0.0782761	0.142583	-6.08707
Pde1c	60582.9	17363.3	54087.9	25066.8	25592.5	10235.6	26926.8	16689.2	-0.853378	10.1386	-3.49612	0.00679685	0.0175693	-3.62524
Pde2a	61188.5	58758.2	56607.2	59455.8	62331.2	62961.4	75478.8	49115.6	-0.102761	11.008	-1.21923	0.253837	0.363265	-7.13909
Pde3a	89177.4	24047.3	95369.3	23934.7	75517.3	12343.9	74896.2	14768.1	-1.53197	10.564	-9.80017	4.33e-06	3.85e-05	4.29232
Pde3b	89292	111094	86581.6	105681	95056.6	65006	102525	74246.9	-0.0712268	11.4065	-0.578072	0.577434	0.682805	-7.7203
Pde4a	31101.1	44610.4	33371.1	44699.6	44140.6	36299.5	50743.7	39481.4	0.0516155	10.5983	0.447252	0.665295	0.757386	-7.79259
Pde4b	18555.9	29906.8	17632.3	36871.8	16481.6	33151.5	17472.1	40399.8	0.688019	10.1151	8.94958	9.13e-06	6.86e-05	3.48274
Pde4c	16206.6	87348.6	17493.1	82818.4	29087.6	87344.4	35610.4	98788.6	1.3398	10.7252	7.96348	2.34e-05	0.000148	2.46125
Pde4d	48809.2	56492	46481.4	59957.5	37874.3	56657.7	38764.1	56664.1	0.295791	10.8103	3.975	0.00325006	0.0093023	-2.85017
Pde5a	179708	197903	187251	192589	179257	159677	172777	150738	-0.0318932	12.083	-0.414671	0.688122	0.77776	-7.80786
Pde6a	0	0	0	0	0	0	0	0	NA	#NAME?	NA	NA	NA	NA
Pde6b	107257	126379	125016	118218	103543	130664	100303	113706	0.116552	11.654	1.65945	0.131501	0.211341	-6.56977
Pde6c	0	0	0	0	0	0	0	0	NA	#NAME?	NA	NA	NA	NA
Pde6d	233820	208801	250848	189654	218879	179544	179428	167402	-0.165074	12.2146	-1.89206	0.091137	0.158755	-6.23093
Pde6g	0	0	0	0	0	0	0	0	NA	#NAME?	NA	NA	NA	NA
Pde6h	0	0	0	0	0	0	0	0	NA	#NAME?	NA	NA	NA	NA
Pde7a	171301	178761	168264	153890	155431	121616	142608	106723	-0.145469	11.9038	-1.28492	0.230999	0.337743	-7.06141
Pde7b	13109.4	46132.4	13477.6	52326.7	12309.1	38039.1	15538	45544.3	1.20458	10.117	14.2178	1.85e-07	4.17e-06	7.69688
Pde8a	42472.1	138022	40067	137878	58557.6	124039	72720.1	117806	0.911847	11.3127	7.02516	6.25e-05	0.000331	1.39451
Pde8b	56406.3	68332.1	53453.1	58243.1	53224.5	43533.7	75500.4	34349.2	-0.177731	10.8964	-1.17346	0.270822	0.380843	-7.1915
Pde9a	33045.7	50000.9	35283.5	44334.9	43816.7	41950	50470.6	45460.9	0.123608	10.6602	1.23846	0.246966	0.354686	-7.11664
Pepd	54405.8	93591	50577.1	92950.9	73932.7	102480	73208.1	88759.3	0.417542	11.2456	4.2157	0.00226926	0.0068331	-2.46981
Pkd2	119624	150543	108721	144145	133397	123606	113778	122292	0.126966	11.7464	1.66042	0.131303	0.211341	-6.56841
Pla1a	32295.6	18476.4	25927.5	25428	22915.2	19380.1	30605.8	20954.3	-0.281072	10.088	-2.79661	0.0208881	0.0466097	-4.78269
Plaat1	26780.3	31195	18118.8	33526.3	25383.2	23098.5	23176.2	28494.9	0.220062	10.1582	2.00554	0.0759697	0.139536	-6.05859
Plbd1	18950.1	33173	17736.8	48775.1	17692.9	17471.3	29715.5	32682.6	0.413518	10.1351	1.98809	0.0781343	0.142583	-6.08535
Plbd2	68162.9	129756	84026.1	111136	106021	103487	124554	85386.6	0.130412	11.5083	0.936703	0.373438	0.495065	-7.43783
Plg	0	0	0	0	0	0	0	0	NA	#NAME?	NA	NA	NA	NA
Pm20d2	77651.8	189640	78333.2	201363	120137	137138	132175	133326	0.494515	11.7515	3.22995	0.010365	0.024987	-4.06393
Pnmt	0	0	0	0	0	0	0	0	NA	#NAME?	NA	NA	NA	NA
Pnpla1	0	0	0	0	0	0	0	0	NA	#NAME?	NA	NA	NA	NA
Pnpla5	0	0	0	0	0	0	0	0	NA	#NAME?	NA	NA	NA	NA
Pnpla7	134795	151053	127603	139754	140513	132417	140044	127345	0.0126057	11.824	0.201113	0.845095	0.901774	-7.87999
Pon1	0	0	0	0	0	0	0	0	NA	#NAME?	NA	NA	NA	NA
Pon2	164043	165520	150014	165416	132052	126390	123573	142571	0.051472	11.8862	0.567804	0.584095	0.68767	-7.7266
Pon3	45413.3	52139.2	39568.4	49055.8	32771.3	37457.9	29031.2	50004.3	0.257611	10.6245	2.25667	0.0505378	0.099843	-5.66472
Por	130188	149109	134991	138531	159026	172627	163538	135879	0.0145931	11.9001	0.176332	0.863949	0.90883	-7.88516
Ppara	33360.9	79800.8	36078.8	69885.9	47893.1	91329.4	53182.4	84344.8	0.659998	10.9717	5.76565	0.000274	0.00117467	-0.20538
Ppard	78636.1	110590	67866.2	106370	96324.5	109696	100084	108800	0.25097	11.4723	2.76433	0.0220181	0.0487311	-4.83614
Pparg	116472	101680	115509	100501	118562	68334.7	137658	69538.4	-0.377229	11.5209	-3.44331	0.00738587	0.0188724	-3.71193
Ppp1r9a	93291.5	109306	82846.2	97263.6	88328.6	71116	75267.2	66330.4	-0.0060722	11.3434	-0.0516613	0.95993	0.974882	-7.9009
Ppt1	138010	106701	112880	106539	93914.9	104740	95903.1	100019	-0.041	11.5771	-0.454125	0.660525	0.756754	-7.78923
Ppt2	67256.8	99330.1	60153.4	90041.5	89211.3	101077	85657.9	98240.1	0.263807	11.3514	2.75796	0.0222483	0.0489705	-4.84668
Prkab2	97930.9	109299	94721.5	104827	97980.3	97150.4	99123.5	90499.9	0.0279181	11.5008	0.446595	0.665752	0.757386	-7.79291
Prpf8	86009.5	101068	85796.7	92749.2	87607.6	113985	87228.3	89384.8	0.13172	11.4356	1.93263	0.0854126	0.151057	-6.1698
Psmb8	32262	70847	27945.6	79588.8	49776.7	78062.1	59798.9	73131.4	0.621118	10.919	3.96309	0.00330903	0.00943773	-2.86917
Ptgis	74574.8	19969.7	75001.4	20225.6	93681.9	15382.8	104452	17507.3	-1.55523	10.5846	-15.4545	9e-08	3.17e-06	8.46945
Pxdn	176270	118722	158769	96146.8	171639	78554	157366	61202.1	-0.655701	11.6908	-5.08881	0.000661	0.00244586	-1.15327
Ralbp1	153751	169445	163295	176246	160973	152423	150199	157223	0.0411598	11.9844	0.678719	0.514439	0.630622	-7.65308
Rhag	0	0	0	0	0	0	0	0	NA	#NAME?	NA	NA	NA	NA
Rhbg	17602.2	76329.3	17035.5	67275.2	24605.7	52086.2	29618.5	52571.9	1.04106	10.502	7.25201	4.88e-05	0.000279	1.66158
Rhcg	9684.49	18327.1	9514.35	18431.5	6398.61	14212	11732.4	18463.7	0.637644	9.43702	4.99262	0.000753	0.00271229	-1.29318
Rmdn2	89154.6	154644	96196.9	156176	125764	120061	128587	98590.5	0.180824	11.6851	1.40234	0.194452	0.292762	-6.9157
Rxra	23212.6	64143.3	23704.7	56712	34948.3	66990.4	39277.5	58018.3	0.732381	10.6577	5.83156	0.000252	0.00110729	-0.116459
Sat1	30681.2	38036.3	30575.5	40566.9	28468	49042.6	28339.5	58827.2	0.442974	10.5135	4.54726	0.00140241	0.00463654	-1.95774
Sat2	70524	66567.7	78434.6	67065.7	88593.2	87749.7	83103.8	77189.9	-0.0744287	11.2511	-0.88164	0.400973	0.522167	-7.4887
Scrn1	58703.8	65731.8	54811.3	80308.5	68142	51956.1	71866.1	58545.2	0.00471409	11.0533	0.044755	0.965283	0.974882	-7.90127
Scrn2	63955.6	88728.1	68467.8	91013.3	78455.5	99004.6	83643.4	89472.2	0.228007	11.3152	3.04014	0.014064	0.0328296	-4.37863
Scrn3	132012	149356	142780	164404	145080	145048	143054	160974	0.0955662	11.9017	1.59748	0.144728	0.229413	-6.6562
Serpina7	0	0	0	0	0	0	0	0	NA	#NAME?	NA	NA	NA	NA
Sfxn1	73632.7	106565	92788.8	108228	97646.6	99066.8	94860.4	91935.4	0.126673	11.4619	1.58085	0.148476	0.234143	-6.67908
Sfxn2	125321	141788	130804	129207	134074	141642	131235	124386	0.0281215	11.7918	0.472379	0.647935	0.746554	-7.78006
Sfxn3	89662.9	91268.2	94096.6	96922.4	76221.2	95019.7	86433.8	94328.9	0.0887965	11.4105	1.37993	0.201019	0.301529	-6.94415
Sfxn4	117314	148816	125341	167847	127450	158760	136332	157492	0.223456	11.8592	3.66353	0.00523414	0.0139922	-3.35184
Sfxn5	39594.5	59216.3	38449.8	54560.4	44804.2	61239	46097.7	63891.7	0.347843	10.822	5.03713	0.000709	0.00257853	-1.22828
Sgo2a	87555.9	80296.2	90222.8	97069	86110.3	82061.7	88406.9	63682.6	-0.0974027	11.3371	-1.10555	0.297685	0.410774	-7.26651
Sgsh	85414	131691	91851.6	110122	122443	106421	135802	96043.9	0.0319319	11.5954	0.271089	0.792456	0.86508	-7.86176
Shbg	0	0	0	0	0	0	0	0	NA	#NAME?	NA	NA	NA	NA
Slc10a1	0	0	0	0	0	0	0	0	NA	#NAME?	NA	NA	NA	NA
Slc10a2	1605.82	25672.8	1679.85	25132.6	4789.85	37007.7	4298.32	37595.7	2.42264	9.12334	9.23261	7.08e-06	5.73e-05	3.75903
Slc10a3	56640.9	67809.5	56674	66351.6	60646.2	64011.6	62677.7	63451.2	0.100974	11.0375	1.76639	0.111241	0.18502	-6.41665
Slc10a4	24686.2	41890.5	22774.5	41888.8	45680	24202.3	51398.2	20869.2	-0.0995863	10.3812	-0.42883	0.678159	0.768264	-7.80136
Slc10a5	38820.3	78107.8	36568.3	72432	34976.7	88140.6	33084	72254.6	0.772002	10.8717	11.0281	1.62e-06	1.9e-05	5.36038
Slc10a6	0	0	0	0	0	0	0	0	NA	#NAME?	NA	NA	NA	NA
Slc10a7	184266	178489	172955	173623	174932	154164	150122	146365	-0.0449313	12.0216	-0.607907	0.558321	0.66702	-7.70141
Slc11a1	60920.2	146969	70355	134609	113188	174076	107315	146500	0.567796	11.6336	3.97586	0.00324584	0.0093023	-2.8488
Slc11a2	39989.2	76763.1	37731.5	74410.4	43527.9	87126.5	47160.4	77393.1	0.63013	10.9593	8.84669	1e-05	7.38e-05	3.38052
Slc12a1	0	0	0	0	0	0	0	0	NA	#NAME?	NA	NA	NA	NA
Slc12a2	71231.3	70940.8	72880.9	68916.6	69736.5	50582.7	72150.2	51377.1	-0.180172	11.0872	-1.97378	0.0799539	0.14456	-6.10723
Slc12a3	1575.9	30714.6	2106.92	27253.9	2515.13	43298	7381.83	37195.6	2.49821	9.18721	8.538	1.34e-05	9.42e-05	3.0679
Slc12a4	76517	70271.7	69045.1	69695.9	88825.5	55882.5	94639.5	62363.5	-0.23907	11.1905	-2.66613	0.0258524	0.0561407	-4.99842
Slc12a5	12414.8	44331.4	14922.9	35058	15471	24540	22286	29256.7	0.715098	10.0315	4.67334	0.00117276	0.00395808	-1.76684
Slc12a6	110672	94477	107235	91102	86309.3	102141	75649	89053.1	0.00257102	11.4504	0.0274569	0.978696	0.981119	-7.90196
Slc12a7	59316.2	89474.1	57223.3	85935.3	53814.7	90346.3	53682.2	87972	0.457436	11.1611	8.14139	1.96e-05	0.000129	2.65268
Slc12a8	12592.1	14325.4	10509.6	13789.1	18203.3	14194.9	24399.8	11721.7	-0.145325	9.58048	-0.87039	0.406771	0.526103	-7.49877
Slc12a9	88617.3	95887.6	88935	93012.8	109150	99941.3	110673	85660	-0.0551637	11.4731	-0.715948	0.492235	0.612852	-7.62575
Slc13a1	0	0	0	0	0	0	0	0	NA	#NAME?	NA	NA	NA	NA
Slc13a2	2436.35	61016.8	3849.68	51514.8	8112.52	86941.3	7816.33	79949	2.62788	9.81872	9.98956	3.69e-06	3.36e-05	4.46442
Slc13a3	5179.15	64524.4	3720.24	48957.5	6407.27	63024.5	8155.37	47858.7	2.28881	9.78079	14.3381	1.72e-07	3.99e-06	7.77485
Slc13a4	0	0	0	0	0	0	0	0	NA	#NAME?	NA	NA	NA	NA
Slc13a5	38552.3	76225.4	40857.8	63441.1	48228.1	62567.3	51318.1	55144	0.363474	10.8835	3.89776	0.00365334	0.0103469	-2.97364
Slc14a1	0	0	0	0	0	0	0	0	NA	#NAME?	NA	NA	NA	NA
Slc14a2	0	0	0	0	0	0	0	0	NA	#NAME?	NA	NA	NA	NA
Slc15a1	0	0	0	0	0	0	0	0	NA	#NAME?	NA	NA	NA	NA
Slc15a2	11459.4	65463.6	8077.48	55528.2	10250.2	69689.9	8701.61	83401.2	1.96185	10.1434	18.2345	2.13e-08	1.33e-06	10.001
Slc15a3	6917.24	34921.1	5065.63	26842.9	8894.06	21724.7	13075.9	19135.9	1.14011	9.55597	5.61976	0.00033	0.00132171	-0.404296
Slc15a4	145417	205322	156232	199239	160780	185137	154139	170760	0.207902	12.0489	3.24322	0.0101473	0.0245354	-4.04196
Slc15a5	0	0	0	0	0	0	0	0	NA	#NAME?	NA	NA	NA	NA
Slc16a1	176974	178016	167245	152381	175493	119595	170302	94036.4	-0.266147	11.9248	-2.11213	0.0639427	0.120171	-5.89329
Slc16a10	54960.4	135984	53411.3	126536	73814.3	115429	79174.4	109610	0.635201	11.3898	6.06203	0.00019	0.00087	0.189774
Slc16a11	7985.62	59894.8	9622.61	52148.4	10804.4	69899.6	14127	59132.3	1.75093	10.1257	14.4811	1.58e-07	3.95e-06	7.86672
Slc16a12	66254.2	127146	62207.3	114756	87167.3	120243	82558.9	94115.9	0.429217	11.4237	4.27851	0.00206904	0.00630045	-2.37173
Slc16a13	30340.7	83739.3	32467.6	75145.6	39740.5	96162.8	41445.5	77474.9	0.840913	10.9031	9.08824	8.05e-06	6.33e-05	3.61899
Slc16a14	79313.8	108098	83326	91804.8	76899.4	85288.2	79803.4	84305.4	0.141236	11.3579	1.98652	0.0783324	0.142583	-6.08776
Slc16a2	67389.4	70457.1	67657.9	67495.2	59337	52196.9	60467.3	51146.2	-0.0633787	11.0286	-0.700096	0.501615	0.620318	-7.63755
Slc16a3	69778.2	33784.8	66228.2	35078.1	116483	25098.3	114832	30531.1	-1.05513	10.8651	-7.07292	5.93e-05	0.000318	1.45124
Slc16a4	0	0	0	0	0	0	0	0	NA	#NAME?	NA	NA	NA	NA
Slc16a5	68816.4	91741.8	71547.2	84744.1	81390.1	97058.3	80211.1	75112.5	0.1418	11.3001	1.84623	0.0980381	0.168243	-6.29933
Slc16a6	120364	121669	121126	113962	129783	89122.5	128621	96667.2	-0.177907	11.6463	-2.22466	0.0532472	0.104179	-5.71573
Slc16a7	0	0	0	0	0	0	0	0	NA	#NAME?	NA	NA	NA	NA
Slc16a8	23286	22622.4	21708.3	18444.6	38514.8	9501.47	49611.7	17430.7	-0.659356	10.0233	-2.87626	0.0183456	0.0413845	-4.65064
Slc16a9	90375.4	102033	106706	104493	93898.2	102684	101759	79673.5	-0.0137139	11.4856	-0.171225	0.867847	0.911745	-7.88614
Slc17a1	3483.21	43360.1	2710.24	45962.8	3727.64	62935.4	3977.38	53482.1	2.69436	9.49028	24.547	1.55e-09	1.85e-07	12.7183
Slc17a2	0	0	0	0	0	0	0	0	NA	#NAME?	NA	NA	NA	NA
Slc17a3	0	0	0	0	0	0	0	0	NA	#NAME?	NA	NA	NA	NA
Slc17a4	0	0	0	0	0	0	0	0	NA	#NAME?	NA	NA	NA	NA
Slc17a5	107142	98261	92418.2	96020.7	93352.1	94846.4	102460	91702.6	-0.0358327	11.4814	-0.590353	0.569523	0.677406	-7.71263
Slc17a6	0	0	0	0	0	0	0	0	NA	#NAME?	NA	NA	NA	NA
Slc17a7	35797.5	63240.6	32156.8	65400.9	51869.7	73485.9	73666.3	63335.7	0.36906	10.9165	2.23269	0.0525543	0.103574	-5.70295
Slc17a8	0	0	0	0	0	0	0	0	NA	#NAME?	NA	NA	NA	NA
Slc17a9	7662.66	34432.6	7267.27	30955.2	13332.2	34838.9	16741	36218.2	1.17101	9.85021	6.56596	0.000105	0.00052	0.834828
Slc18a1	117943	113616	106774	124219	100743	119890	96561.6	105158	0.0933106	11.6103	1.34529	0.211542	0.314893	-6.98754
Slc18a2	34784.6	16152.3	40802.5	13639.4	43839.6	4160.71	50931.2	9741.18	-1.46796	9.91601	-5.63911	0.000322	0.00131653	-0.377737
Slc18a3	0	0	0	0	0	0	0	0	NA	#NAME?	NA	NA	NA	NA
Slc18b1	86896.8	117734	75861	119262	78560.4	104018	77167.5	102000	0.328956	11.4481	4.95459	0.000794	0.00278266	-1.34886
Slc19a1	87964.6	96791.8	80480.3	91544.8	78509.5	92965.5	86676.1	90294	0.108586	11.3846	1.8777	0.0932496	0.161187	-6.25245
Slc19a2	99442.8	125082	95752.6	118746	94926.2	110143	90429.5	97434.6	0.166974	11.546	2.38556	0.040935	0.0836396	-5.45744
Slc19a3	57982.8	75887.6	55377.9	67420.7	49874	73269.2	53310.1	84152.6	0.326756	11.0611	4.733	0.00107848	0.00368594	-1.67726
Slc1a1	26215.3	87079.4	25464.8	86123.8	43025.1	91329.6	48220.9	83029.1	0.928764	10.9074	6.37341	0.000131	0.000632	0.592264
Slc1a2	58178.1	36592.8	49991	34568.9	62226.5	14226.6	60063	20934.5	-0.840554	10.5379	-4.33363	0.00190878	0.00599602	-2.28605
Slc1a3	74602.7	33957.3	82482.7	35201.1	62117.8	23840.8	57950	38649	-0.75032	10.7609	-6.21356	0.000158	0.000746	0.387237
Slc1a4	118023	143365	115986	132599	133130	133297	137534	114937	0.0375369	11.7614	0.514401	0.619402	0.720855	-7.75766
Slc1a5	161188	120699	160977	126539	146278	98463.4	147621	103333	-0.320624	11.7834	-4.29349	0.00202409	0.00620673	-2.3484
Slc1a6	58912.4	33699.1	47534.3	33455.8	51500.3	22630.1	59825.9	29366.3	-0.610926	10.5949	-5.96207	0.000215	0.000967	0.0578343
Slc1a7	0	0	0	0	0	0	0	0	NA	#NAME?	NA	NA	NA	NA
Slc20a1	95865.2	98553.9	89766	89136.7	108609	92523	116562	86258	-0.110188	11.4792	-1.47771	0.173708	0.26598	-6.81789
Slc20a2	73920.1	89079.8	76469.4	82886.7	72897.6	99345.1	69516	87428.4	0.201485	11.3011	3.2236	0.0104707	0.0250925	-4.07443
Slc22a1	4066.31	76128.4	2771.34	76768.3	10557.6	95433.2	8433.47	68157.6	2.63558	9.95333	9.88965	4.02e-06	3.61e-05	4.37398
Slc22a12	22540.6	65736.1	19309.6	53158.6	27803.5	80150.8	26992.9	54205.8	0.959743	10.5618	8.20423	1.84e-05	0.000123	2.71952
Slc22a13	0	0	0	0	0	0	0	0	NA	#NAME?	NA	NA	NA	NA
Slc22a14	0	0	0	0	0	0	0	0	NA	#NAME?	NA	NA	NA	NA
Slc22a15	97741.4	128529	93893.9	130912	89364.3	96060	107299	93356	0.134811	11.5484	1.40313	0.194224	0.292762	-6.91469
Slc22a16	0	0	0	0	0	0	0	0	NA	#NAME?	NA	NA	NA	NA
Slc22a17	85606.3	85225	91035.2	79993.9	121209	64849.1	120553	64912	-0.344566	11.3731	-3.19373	0.0109836	0.0260139	-4.12389
Slc22a18	4680.55	68004.8	3591.95	58267.4	5137.73	94077.1	4380.04	77830.2	2.81187	9.79764	24.2511	1.73e-09	1.85e-07	12.6091
Slc22a19	0	0	0	0	0	0	0	0	NA	#NAME?	NA	NA	NA	NA
Slc22a2	5502.83	56714.6	3051.27	40646.1	5985.06	67771.7	9220.96	49239.3	2.25605	9.74367	10.6185	2.22e-06	2.46e-05	5.01627
Slc22a21	79747.5	125905	98906.7	111579	136929	99215.9	138236	93438.9	-0.0341516	11.596	-0.257703	0.802449	0.870125	-7.86566
Slc22a23	65501	123386	65519.4	116731	71189.1	101397	75725.4	110649	0.485932	11.3899	7.10585	5.72e-05	0.000311	1.4902
Slc22a3	20944	26365.8	9297.89	38745.6	23850.4	17119.2	29449.2	33228.2	0.361643	10.0451	1.40367	0.194068	0.292762	-6.914
Slc22a4	59156.8	149275	70741.3	133971	95141.8	127408	102546	124309	0.512166	11.5451	4.2087	0.00229284	0.00687852	-2.48078
Slc22a5	48841.2	113015	42745.2	105025	74930.5	109983	80810.6	100338	0.584524	11.2881	4.17645	0.00240483	0.00716144	-2.53136
Slc22a6	8401.16	58863.5	6380.22	36882.2	11157.5	46703.9	10056.6	23923.5	1.49993	9.8332	7.75608	2.88e-05	0.000177	2.23388
Slc22a7	0	0	0	0	0	0	0	0	NA	#NAME?	NA	NA	NA	NA
Slc22a8	8850.94	53672.7	9656.12	48505.7	8890.93	51698.5	10456	55282.5	1.71054	10.0081	26.2306	8.62e-10	1.85e-07	13.3127
Slc23a1	8009.9	71654.9	8903.05	60021.2	13092.9	78440.8	11746.7	77543.9	1.94426	10.2056	16.374	5.45e-08	2.31e-06	9.00508
Slc23a2	85868.1	95477.2	88794.2	95198.6	84848.3	82929.1	88439.6	89037	0.0398932	11.3933	0.673971	0.517315	0.632014	-7.65647
Slc23a3	38754.1	53100.7	40881.5	54315.4	47229.9	71489.4	51960.1	62637.8	0.300125	10.8512	3.18548	0.01113	0.0262836	-4.13757
Slc24a1	0	0	0	0	0	0	0	0	NA	#NAME?	NA	NA	NA	NA
Slc24a2	41421.6	21742	33969.5	32241.6	35576.3	10604.5	39286.7	11300.8	-0.788296	10.1366	-3.45841	0.0072122	0.018487	-3.68713
Slc24a3	72413.6	65703.8	74386.9	62137.4	90170.5	37013.5	93443.2	36390.5	-0.527659	11.0516	-3.49843	0.00677227	0.0175693	-3.62145
Slc24a4	44196.5	39003.2	38827.8	39814.8	40195.4	18981.5	47380.8	29873	-0.327862	10.4938	-2.1193	0.0632026	0.119333	-5.88206
Slc24a5	0	0	0	0	0	0	0	0	NA	#NAME?	NA	NA	NA	NA
Slc25a1	97807.2	113483	95484.2	106574	107351	98634.5	103525	92400.3	0.015042	11.5297	0.224317	0.827536	0.88782	-7.87454
Slc25a10	43782	65738	41585.9	59445.9	56012.7	74567.2	50573.1	65721.6	0.327972	10.9357	3.86381	0.00384707	0.0108199	-3.02811
Slc25a11	87999	97586.4	83879.3	83399.6	101861	103024	94915.1	98416.4	0.0363146	11.4467	0.498114	0.630384	0.732584	-7.76655
Slc25a12	103500	127579	117727	145943	114401	135191	119189	131092	0.171545	11.7256	2.73714	0.023018	0.050325	-4.88112
Slc25a13	76334.2	113515	80804.9	103192	65816.5	106037	69062.9	93302.1	0.354777	11.3724	4.90188	0.000853	0.00297848	-1.42636
Slc25a14	93549.7	92488.8	106614	102413	83993	69179	72851.1	79181.5	-0.0405813	11.3692	-0.370141	0.719864	0.805372	-7.82692
Slc25a15	27785.5	57573.3	29428.2	55205.1	30474.4	67166.3	28759.9	60295.6	0.722052	10.6394	11.2459	1.37e-06	1.74e-05	5.53867
Slc25a16	181499	223842	180290	222104	214009	161263	206210	148428	-0.0483769	12.1562	-0.449147	0.663978	0.757386	-7.79167
Slc25a17	89984.6	130009	98153.9	116794	108175	132881	125128	145375	0.224383	11.6698	2.61352	0.0281775	0.0605405	-5.08509
Slc25a18	0	0	0	0	0	0	0	0	NA	#NAME?	NA	NA	NA	NA
Slc25a19	120370	128602	108178	123719	127568	149250	148791	132628	0.0605916	11.7694	0.738622	0.479011	0.600618	-7.60847
Slc25a20	64174.1	79451.2	59578.4	92488.6	73528.4	93148.4	73473.6	95634.7	0.288367	11.2628	3.82757	0.00406586	0.0112019	-3.08638
Slc25a21	67057.8	111398	60344.6	107456	67771.3	92246.1	60343.3	96654.5	0.465997	11.2962	6.81807	7.86e-05	0.000406	1.14533
Slc25a22	58634.5	66854	63404.7	65874.8	67666.6	61788.4	69391.5	72775.8	0.0315366	11.0923	0.476275	0.645262	0.744534	-7.77806
Slc25a23	99842.7	150862	96992.6	136804	96917.9	141456	99185.3	135560	0.36181	11.6759	6.48818	0.000115	0.000556	0.737417
Slc25a24	96679.8	63991	86774	63617.3	94618.3	44058.3	87265.2	46511.7	-0.529167	11.1566	-5.33544	0.000476	0.00185443	-0.800461
Slc25a25	42733.8	72572.4	45712.2	68146.7	58815.7	81890.5	65742.8	75047	0.348058	11.0412	3.37657	0.00820738	0.0207102	-3.82175
Slc25a26	106248	123896	92629.7	119634	99496.9	109632	93419.8	99196.4	0.141624	11.5615	2.00136	0.0764836	0.140162	-6.06502
Slc25a27	111034	87550.6	116537	93879.9	115139	92856.8	115169	87219.1	-0.236721	11.5295	-4.32196	0.00194156	0.00602553	-2.30415
Slc25a28	113627	115011	106276	111896	114577	118613	112133	106285	0.0111729	11.6283	0.196535	0.848571	0.902024	-7.88099
Slc25a29	99284.2	116287	95763.1	109235	111983	100067	119957	104918	0.0108083	11.5795	0.150058	0.884038	0.922772	-7.8899
Slc25a3	119953	129306	109833	132443	122936	137454	99669.1	121860	0.143729	11.7045	2.11425	0.0637228	0.120036	-5.88997
Slc25a30	82457.4	116345	68142.7	119497	95999.9	110375	115551	117458	0.265466	11.5275	2.49842	0.0340254	0.0715859	-5.27385
Slc25a32	148948	132052	131156	147395	145260	138580	124515	115945	-0.0305139	11.8132	-0.407449	0.693228	0.782054	-7.81109
Slc25a33	77278.3	130044	68320.4	126616	118538	116017	112031	97815.2	0.245053	11.5467	1.83651	0.0995633	0.170343	-6.31373
Slc25a34	16108.4	87673	17119.4	85240.4	25937.5	113984	26268.1	77271.1	1.46472	10.676	10.6847	2.11e-06	2.4e-05	5.07271
Slc25a35	69770.4	93581.7	85784.9	87858.5	89714.5	99893.4	95134.1	100448	0.119833	11.4049	1.49993	0.167972	0.258986	-6.78845
Slc25a36	85210.3	95291.2	79826.7	110237	92712.9	105405	77969.8	98795.4	0.199906	11.4354	3.01587	0.0146268	0.0339475	-4.41891
Slc25a37	93497	144736	97012.8	139219	61869	118739	64359.8	111692	0.500337	11.5085	4.11468	0.00263589	0.00776389	-2.6286
Slc25a38	112337	137537	138673	123551	174879	146206	160044	149906	-0.0393991	11.8613	-0.390951	0.704954	0.791974	-7.81827
Slc25a39	35232.2	60223.6	33777	56866.7	42252.2	68587.8	43903.1	58908.1	0.458871	10.789	5.63495	0.000323	0.00131653	-0.38344
Slc25a4	73093.6	84198.3	68346.9	92643.4	70430.7	79141.2	68534.9	90936.2	0.211254	11.263	3.46187	0.00717292	0.0184447	-3.68143
Slc25a40	141497	116869	149267	120962	118288	91356.4	92859	89045	-0.175443	11.6356	-1.44942	0.181256	0.275973	-6.85497
Slc25a41	97120.1	89811.1	97777.4	87664.3	90097.6	102375	95808.1	105393	0.00892029	11.4677	0.135486	0.895219	0.931554	-7.89221
Slc25a42	65937.6	125374	62362.3	125976	91529	129872	107890	128616	0.467833	11.5215	3.91787	0.00354347	0.0100709	-2.94143
Slc25a43	26409.9	35037.6	20693.8	34788.7	32492.6	21337.3	37138.3	26259.1	0.00873604	10.2619	0.0573644	0.955512	0.974882	-7.90056
Slc25a44	92259.8	120223	88334.3	109443	118676	117506	111723	114738	0.123935	11.5943	1.54889	0.15592	0.244758	-6.72267
Slc25a45	36088	75523.5	34298.8	70693	49370.3	88525.9	51867.2	80182.5	0.620321	10.9602	5.73348	0.000285	0.00120402	-0.248987
Slc25a46	101023	117156	97603.9	124446	118890	98917.8	120142	83614.1	-0.0388169	11.5791	-0.388298	0.706848	0.793002	-7.8194
Slc25a47	0	0	0	0	0	0	0	0	NA	#NAME?	NA	NA	NA	NA
Slc25a48	15028.9	72113.5	9412.39	62042.9	13901.6	77234.9	13801.9	85617.5	1.7485	10.3342	15.2603	1e-07	3.29e-06	8.35227
Slc25a5	55920.6	67192.2	61207.1	69355.8	71455.2	77513.5	70579.5	64145.8	0.073603	11.1106	0.943322	0.370222	0.491606	-7.43154
Slc25a51	110454	111656	114397	107120	120663	124276	109350	105129	-0.0161942	11.6326	-0.25782	0.802362	0.870125	-7.86563
Slc25a53	58129.9	38856.9	50287.3	39434.4	38580.2	35633.8	40538.3	40411	-0.182125	10.6505	-1.89032	0.0913904	0.158855	-6.23354
Slc26a1	30753.7	66949	28764.1	60510.2	28133.6	77867.5	30533.2	67037.4	0.831522	10.7087	11.9935	7.95e-07	1.09e-05	6.12776
Slc26a10	38129.4	44276	37443.2	48109.1	49191.3	37384.4	58565.6	41023.4	-0.0575914	10.6864	-0.518483	0.616665	0.719738	-7.75538
Slc26a11	85414	131691	91851.6	110122	122443	106421	135802	96043.9	0.0319319	11.5954	0.271089	0.792456	0.86508	-7.86176
Slc26a2	86277.6	94705.8	95419.2	100627	114914	93927.5	106816	91088.3	-0.0536473	11.4887	-0.71541	0.492552	0.612852	-7.62615
Slc26a3	0	0	0	0	0	0	0	0	NA	#NAME?	NA	NA	NA	NA
Slc26a4	31419.1	116436	27357.2	125179	41594.5	66328.2	51171.2	64325.8	0.881531	10.9534	4.57903	0.00134033	0.00446777	-1.90944
Slc26a5	0	0	0	0	0	0	0	0	NA	#NAME?	NA	NA	NA	NA
Slc26a6	62561.1	75877.1	70195.1	77632.5	70061.1	74974.6	74847.8	83675.7	0.118239	11.2049	1.86636	0.0949491	0.163288	-6.26938
Slc26a7	0	0	0	0	0	0	0	0	NA	#NAME?	NA	NA	NA	NA
Slc26a8	74105.1	90059.6	73300.3	85755	87241.2	100184	95131.4	88808.8	0.105369	11.3664	1.34423	0.211872	0.314893	-6.98886
Slc26a9	0	0	0	0	0	0	0	0	NA	#NAME?	NA	NA	NA	NA
Slc27a1	133633	133115	139953	130889	137536	148072	128357	163746	0.0616202	11.8423	0.896118	0.393597	0.515046	-7.47557
Slc27a2	28110.9	66180.6	25064.4	69161.3	26641	76755.2	26542.7	71421.1	0.979808	10.6774	16.1136	6.26e-08	2.42e-06	8.85649
Slc27a3	103485	104756	92817.3	106316	114637	66446.9	134216	64802	-0.281373	11.4699	-2.0202	0.0741949	0.136897	-6.03604
Slc27a4	155673	211579	161377	189111	194231	170367	220212	164474	0.0106252	12.1119	0.110463	0.914474	0.943597	-7.89562
Slc27a5	0	0	0	0	0	0	0	0	NA	#NAME?	NA	NA	NA	NA
Slc27a6	35566.9	7548.94	37264.3	6961.96	31889.6	5304.98	35766.8	6098.16	-1.69756	9.61616	-19.7024	1.08e-08	7.28e-07	10.7149
Slc28a1	0	0	0	0	0	0	0	0	NA	#NAME?	NA	NA	NA	NA
Slc28a2	0	0	0	0	0	0	0	0	NA	#NAME?	NA	NA	NA	NA
Slc28a3	0	0	0	0	0	0	0	0	NA	#NAME?	NA	NA	NA	NA
Slc29a1	32649.8	59047.1	31243.6	54348.4	42326.5	42400.4	47751.4	44531.2	0.269506	10.6773	2.29177	0.0477219	0.094742	-5.60855
Slc29a2	161176	202829	150789	186411	208575	199426	211878	200019	0.0848717	12.1489	0.947215	0.368341	0.490936	-7.42783
Slc29a3	77220.6	123454	81422.8	105371	102763	118306	110384	110113	0.216358	11.5366	2.33409	0.0445324	0.0892852	-5.54055
Slc29a4	38590.2	28640.8	37102.5	25265.8	63486	18201.4	73500.4	23112.2	-0.772162	10.4504	-4.54279	0.00141139	0.00464725	-1.96455
Slc2a1	106837	135800	110256	138573	112391	122115	107401	107215	0.137429	11.6696	1.92656	0.0862464	0.151869	-6.17897
Slc2a10	81701.7	31155.3	88088.9	27458.1	121532	28526.1	138330	34687	-1.2406	10.9403	-10.0838	3.42e-06	3.15e-05	4.54903
Slc2a12	17680.6	66175.6	21019	70660.1	73721.4	54832.5	80166.8	49093.3	0.436476	10.7766	1.28685	0.230353	0.337407	-7.05908
Slc2a13	81423.1	104238	85661.4	110908	113562	71551.1	117361	67238	-0.128408	11.4305	-0.918482	0.382394	0.504461	-7.45494
Slc2a2	7540.38	53826.6	5121.4	46932.6	6088.45	72983.7	9325.02	66553.7	2.15748	9.9097	14.9969	1.17e-07	3.5e-06	8.19095
Slc2a3	77677.9	31197	80713.6	40518.9	59172.6	31699.4	61891.9	27480.3	-0.759367	10.7654	-7.17321	5.32e-05	0.000295	1.56949
Slc2a4	59549.1	52992.6	70799.2	48937.8	84190.6	51162.8	89225.7	57054.8	-0.357793	11.0466	-3.78045	0.0043703	0.011879	-3.16238
Slc2a5	12707.1	33102	11400.9	38490.4	16805.5	39046.4	13161.9	41584.3	1.0419	10.0224	11.1521	1.47e-06	1.81e-05	5.46231
Slc2a6	13459.6	41127.4	15975.3	39899.3	40394.9	30164.7	44529.6	43159.5	0.427253	10.3378	1.60382	0.143322	0.227934	-6.64744
Slc2a8	154717	212054	150664	189430	216839	166495	204977	167330	0.0192712	12.1071	0.185351	0.857076	0.903715	-7.88335
Slc2a9	36276.8	44722.1	32064.6	44604.7	30989.2	45590.1	39366	43837.9	0.258256	10.5783	3.73834	0.00466266	0.0126313	-3.23046
Slc30a1	43915.1	85922.8	49071.5	84245.8	62563.9	81448.9	59405.4	72190.6	0.417591	11.0906	4.59646	0.00130753	0.00437644	-1.883
Slc30a10	52426.8	19115	44909.1	23129.3	66310.1	9575.17	74640.4	10800.9	-1.38518	10.2829	-6.73919	8.59e-05	0.000438	1.04902
Slc30a2	11595	81232.2	9206.83	63833	19984.7	87340.7	26938.1	66424.8	1.56511	10.4301	7.21943	5.06e-05	0.000283	1.62359
Slc30a3	21143.3	34576.8	22950	36211.9	30389.8	24872	33942.7	34435.6	0.190496	10.2839	1.49911	0.168181	0.258986	-6.78954
Slc30a4	137925	135888	140035	135518	119784	125708	107864	127049	0.041076	11.7621	0.552436	0.594142	0.697471	-7.73583
Slc30a5	137327	127148	133055	138308	143173	117931	122977	108310	-0.0898142	11.7601	-1.24636	0.24419	0.351322	-7.10736
Slc30a6	160897	173028	174593	158935	144074	148741	138595	145131	0.0141705	11.9511	0.189975	0.853557	0.903715	-7.88239
Slc30a7	184517	152324	157546	147118	135003	125257	118129	118413	-0.0831876	11.8548	-0.779559	0.45572	0.576771	-7.57606
Slc30a9	136309	149303	133460	137631	143959	132112	123007	129786	0.0223967	11.8166	0.352361	0.732703	0.816354	-7.83395
Slc31a1	179799	149001	179081	148215	150651	147393	128304	144273	-0.0704046	11.9348	-0.838002	0.423791	0.543884	-7.52717
Slc31a2	92976.1	103135	85850.6	108496	88401.6	88580.2	77800.8	92182.8	0.127359	11.4267	1.78028	0.108832	0.182593	-6.39642
Slc32a1	16266.5	4824.6	15104	6470.31	8891.73	2934.34	10041	5335.31	-0.951021	8.93121	-4.97692	0.00077	0.00273379	-1.31614
Slc33a1	193847	161348	187850	162206	148713	164563	122647	142377	-0.0199618	11.9763	-0.188994	0.854304	0.903715	-7.8826
Slc34a1	6635.99	51725	6231.5	47119.7	12603.4	71246.6	10331.6	54912.4	1.8698	9.99048	11.2811	1.34e-06	1.74e-05	5.56723
Slc34a2	6936.65	27932.6	7264.23	27245.5	4701.75	24109.1	8121.51	32317	1.43266	9.51464	11.8769	8.64e-07	1.17e-05	6.03817
Slc34a3	36772.2	55377.5	36779.6	54152.7	47959.4	70397.6	45080.5	69767.3	0.404204	10.832	4.20088	0.00231947	0.00693274	-2.49303
Slc35a1	218706	281913	228752	301032	236767	193457	196705	206168	0.0933524	12.3467	0.854355	0.415137	0.535447	-7.51295
Slc35a2	58635.1	48580	59148.5	44845.8	52091.7	56882.8	44436.9	59059.1	-0.0231212	10.8708	-0.250899	0.807544	0.873312	-7.86757
Slc35a3	197497	183964	195393	178144	179263	142497	149849	144797	-0.10681	12.0442	-1.16379	0.274523	0.385378	-7.20238
Slc35a4	108054	91396.7	114201	80401.9	95737.6	98888	93355.6	96041.3	-0.114401	11.4802	-1.5248	0.161752	0.252445	-6.7552
Slc35a5	160301	174185	165645	161134	131092	154233	132013	147506	0.082247	11.9353	1.05291	0.31991	0.436977	-7.32231
Slc35b1	85521.3	87000.5	99651.9	84352.2	86200.1	110458	77757.8	92940.6	0.0691982	11.4075	0.835668	0.425035	0.543884	-7.52918
Slc35b2	101329	119389	102592	110093	126198	108288	138801	100916	-0.0593056	11.6331	-0.683697	0.511436	0.628623	-7.6495
Slc35b3	45176.5	64081.3	39850.3	61155.3	46973.8	61733.6	37988.6	47224.1	0.31718	10.812	3.62543	0.00555312	0.0146994	-3.41385
Slc35b4	23265.8	41465	28384.5	42125.3	26202.4	46307.9	26222.3	50625.7	0.549995	10.4391	7.60018	3.38e-05	0.000203	2.0599
Slc35c1	143025	188668	144910	181278	149058	158250	148516	151047	0.144405	11.966	2.12065	0.0630642	0.119333	-5.87994
Slc35c2	78116	100031	75374	101640	93923.6	101855	108572	91727.9	0.114683	11.4427	1.28913	0.229594	0.336904	-7.05633
Slc35d1	102577	96385.5	102927	94342.4	84657.2	87336.2	82538.8	85902.6	-0.0195623	11.4271	-0.26128	0.799775	0.869895	-7.86464
Slc35d2	64199	107194	63153.3	106525	87368.1	116704	80582.8	104468	0.396142	11.3976	4.57014	0.00135741	0.00450615	-1.92295
Slc35d3	95648	57202.1	96710.2	60728.3	83036.3	30118	100563	34649.1	-0.764766	11.066	-4.87146	0.00089	0.00306635	-1.47126
Slc35e1	183534	198499	187037	187132	186422	166576	171546	145924	-0.0488578	12.0875	-0.628596	0.545281	0.657258	-7.68779
Slc35e2	143600	147925	147695	149317	176355	154811	159233	144343	-0.0469701	11.9355	-0.722232	0.488547	0.610684	-7.62101
Slc35e3	35501	60160.5	32667.6	66754.5	33722.3	72386.7	35373.7	69508.8	0.67036	10.778	10.5979	2.26e-06	2.47e-05	4.99863
Slc35e4	51488.9	103050	58294.8	94917.2	65537.4	94927.7	75728.9	100051	0.457588	11.2657	5.28706	0.000508	0.00193006	-0.868992
Slc35f1	86589	91535.4	79393.7	92239.4	68806.9	56645.2	68256.3	66326.7	-0.0044134	11.2281	-0.036349	0.9718	0.975413	-7.90165
Slc35f2	63985.1	105687	64825.6	112707	70663.3	99718.2	82469.9	75690.3	0.328392	11.3221	3.26885	0.00974045	0.0238362	-3.99957
Slc35f3	28451.9	67662.9	31286.3	59929.3	40568.2	55446.3	51149.4	51020.9	0.456556	10.7433	3.52085	0.00653817	0.0170836	-3.58471
Slc35f4	0	0	0	0	0	0	0	0	NA	#NAME?	NA	NA	NA	NA
Slc35f5	172180	191904	157934	194083	198210	191271	174953	157961	0.0441888	12.096	0.581366	0.575306	0.681283	-7.71826
Slc35f6	68855.2	95373.5	75167.3	104713	81295.2	105708	83471.6	102686	0.281766	11.3922	4.29807	0.00201058	0.00619227	-2.34128
Slc35g1	38108	61661.4	38682	64787.7	57670.9	50510.4	67325.7	54648.6	0.163946	10.8798	1.20326	0.259665	0.369645	-7.15755
Slc35g2	72377	128878	85222.6	123224	82307.2	94955.4	89767.3	94216.2	0.284258	11.4586	3.04203	0.014021	0.0328237	-4.37548
Slc35g3	95163.4	86058.5	107175	93794.1	120875	108838	117211	107958	-0.105266	11.5523	-1.27882	0.233046	0.339509	-7.06874
Slc36a1	27898.1	79516	25047.9	70140.5	37798.5	97845.9	42061.3	80543.1	0.919475	10.8477	7.29338	4.67e-05	0.000268	1.70963
Slc36a2	0	0	0	0	0	0	0	0	NA	#NAME?	NA	NA	NA	NA
Slc36a3	0	0	0	0	0	0	0	0	NA	#NAME?	NA	NA	NA	NA
Slc36a4	110645	139378	106814	119004	111537	84418	115944	79702.4	-0.0786117	11.5797	-0.641922	0.536977	0.649389	-7.6788
Slc37a1	47921.9	95129.6	48538.7	93310.7	69084.3	74315	87421.2	79160.5	0.328242	11.1864	2.35728	0.0428738	0.0868195	-5.50314
Slc37a2	59055.3	72250.5	51308.9	81245.4	50521.6	53242.2	50982.5	64328.2	0.23656	10.9936	2.4903	0.0344807	0.0723559	-5.2871
Slc37a3	126224	110243	125369	112244	116143	125599	113722	100856	-0.0719373	11.6613	-1.07178	0.311801	0.428066	-7.30255
Slc37a4	45825.2	104844	48278.1	94378.5	64911	114404	61364.4	101735	0.642559	11.2269	6.88165	7.32e-05	0.00038	1.22238
Slc38a1	126311	49969.9	122227	51440.8	125604	25999	125262	38395.4	-1.13758	11.166	-8.15971	1.92e-05	0.000128	2.6722
Slc38a10	77095.1	110051	93259.8	102912	108283	112317	115697	103560	0.0950343	11.5343	1.03538	0.327591	0.444471	-7.34043
Slc38a11	0	0	0	0	0	0	0	0	NA	#NAME?	NA	NA	NA	NA
Slc38a2	68641.8	71318.7	78680	67253.8	79335	71018	82682.6	66315.2	-0.112499	11.1973	-1.77813	0.1092	0.182753	-6.39955
Slc38a3	24846.3	26036	22927.1	23050.8	22586.7	18503.1	30419.8	26022.2	-0.0758521	10.0892	-0.752996	0.470747	0.592089	-7.59726
Slc38a4	106433	11450.5	104684	9187.63	85231.6	5581.12	83979.7	11168.4	-2.35151	10.2806	-15.1801	1.05e-07	3.29e-06	8.30345
Slc38a5	0	0	0	0	0	0	0	0	NA	#NAME?	NA	NA	NA	NA
Slc38a6	133297	156056	133611	160878	151236	154900	142381	137307	0.0827505	11.8903	1.29298	0.228315	0.335636	-7.05167
Slc38a7	62997.2	69248.9	69396.1	67128.9	60035.9	74321.6	61405	76319.8	0.123075	11.1181	1.95667	0.0821818	0.147273	-6.13331
Slc38a8	0	0	0	0	0	0	0	0	NA	#NAME?	NA	NA	NA	NA
Slc38a9	104868	101222	92845.7	107837	85673.6	96762.9	97659	84671.2	0.0233272	11.4733	0.310498	0.763274	0.844607	-7.84916
Slc39a1	106442	91318.1	97540.2	88143.1	92595.9	95538.9	90317.3	90431.1	-0.0555005	11.4499	-0.906479	0.388378	0.510692	-7.46607
Slc39a10	95816.7	118055	100716	123782	98608.6	107751	94142.4	92143.6	0.120535	11.5457	1.60295	0.143514	0.227934	-6.64864
Slc39a11	45792.4	95727.6	49579.1	83719.2	50753.7	80752.6	56941.5	84515.8	0.530152	11.097	7.53359	3.63e-05	0.000216	1.98478
Slc39a12	0	0	0	0	0	0	0	0	NA	#NAME?	NA	NA	NA	NA
Slc39a13	84694.8	117463	80743.4	111504	103321	112147	101365	106784	0.195975	11.5275	2.63358	0.0272669	0.0588966	-5.05206
Slc39a14	76555.7	87519.6	79757	81102.2	82503.1	70300.4	88336.3	82801.1	-0.0185497	11.3012	-0.269217	0.793851	0.865437	-7.86232
Slc39a2	0	0	0	0	0	0	0	0	NA	#NAME?	NA	NA	NA	NA
Slc39a3	41569.9	111254	42551.2	105419	78528.1	89374.5	80520.1	100307	0.560194	11.2454	3.42342	0.00762128	0.0194127	-3.74463
Slc39a4	149630	144684	159613	154198	167751	180615	172227	139677	-0.0509306	11.9703	-0.687813	0.50896	0.627485	-7.64653
Slc39a5	14715.9	30312.6	13518.1	30017	18497.7	35311.8	14471.8	60921	0.901081	10.079	5.76969	0.000273	0.00117467	-0.199906
Slc39a6	185299	139327	199694	148394	170574	122175	151632	117460	-0.292784	11.9312	-3.49481	0.00681083	0.0175693	-3.62738
Slc39a7	68750.2	91853	68771.6	82260.3	86895.2	94687.4	92028.1	78948.2	0.100346	11.3199	1.13048	0.287588	0.399565	-7.23937
Slc39a8	108711	121273	104601	126108	103836	108810	104267	102038	0.080379	11.6051	1.2201	0.253525	0.363265	-7.13809
Slc39a9	204998	165562	203709	143643	180184	156953	151497	125672	-0.221985	12.0103	-2.41322	0.0391218	0.0810451	-5.41259
Slc3a1	5053.42	70490.9	2284.03	60658.7	12366.4	86157.8	10588.3	68408.7	2.43042	9.95315	7.4423	3.99e-05	0.000234	1.88099
Slc3a2	161114	144616	178980	142008	174602	148285	154596	144813	-0.142039	11.9549	-2.39662	0.0401999	0.0824353	-5.43951
Slc40a1	97807.3	110689	108163	119833	88846.4	92330.6	83815.2	110488	0.135234	11.5209	1.63915	0.135709	0.216813	-6.59828
Slc41a1	150197	113790	143360	123957	142100	115429	128662	120607	-0.173884	11.7686	-2.87945	0.0182509	0.0413845	-4.64536
Slc41a2	46762.3	112125	44151.3	94911.4	73262	79078.7	93235.6	61666.6	0.325719	11.1861	1.73325	0.117191	0.19138	-6.46462
Slc41a3	146732	124212	149886	137827	173855	140373	193457	118886	-0.237825	11.8943	-2.92689	0.0168963	0.0388806	-4.56663
Slc43a1	217114	57943.5	206715	64717.7	161532	40419.2	155230	49737.5	-1.25145	11.4924	-10.405	2.63e-06	2.76e-05	4.83227
Slc43a2	43906.9	94485	46398.5	92095.5	56350	96220.5	56870.3	94306.8	0.623193	11.1423	8.26987	1.73e-05	0.000117	2.78891
Slc43a3	86447.9	40333.2	94480.6	37312.4	73973.5	42437.1	73372.9	36664.9	-0.735214	10.9419	-9.48613	5.66e-06	4.78e-05	4.00057
Slc44a1	70289.7	100574	65531.2	98445.4	74388.5	78320.4	69261.8	68972.3	0.203141	11.2549	2.17673	0.0575708	0.111029	-5.7917
Slc44a2	124931	87225	122321	84195.8	137527	82278.8	141796	69743.5	-0.489013	11.5414	-6.78871	8.13e-05	0.000417	1.10957
Slc44a3	25552.8	44379	25932.2	52606.3	27371.6	43851.2	27653.2	57112.5	0.613986	10.4961	8.09449	2.05e-05	0.000133	2.60253
Slc44a4	48277.7	130524	54799	113146	69568.4	141983	74454.8	122402	0.732525	11.3823	6.9546	6.75e-05	0.000355	1.31019
Slc44a5	61000.6	15624.9	55105	25027.7	53613.4	6757.58	57411.4	12566.6	-1.4354	10.2281	-6.25841	0.00015	0.000711	0.445098
Slc45a1	0	0	0	0	0	0	0	0	NA	#NAME?	NA	NA	NA	NA
Slc45a2	0	0	0	0	0	0	0	0	NA	#NAME?	NA	NA	NA	NA
Slc45a3	52992.8	102944	52831	93999.3	48910.1	81759.7	54459.4	89918	0.563865	11.1459	8.34171	1.61e-05	0.00011	2.86436
Slc45a4	0	0	0	0	0	0	0	0	NA	#NAME?	NA	NA	NA	NA
Slc46a1	54256.6	101176	54078.9	95874.3	90215.1	98460.4	93886.6	85245.6	0.29666	11.3132	2.13367	0.0617449	0.117402	-5.85952
Slc46a2	0	0	0	0	0	0	0	0	NA	#NAME?	NA	NA	NA	NA
Slc46a3	77125.5	96968.5	78592.7	98001.1	71291.3	112506	81656.6	84620.8	0.235385	11.3702	3.1774	0.0112751	0.026549	-4.15095
Slc47a1	14952.5	39285.7	18018.4	35675.3	25357.1	40779.3	32519.8	39921	0.582304	10.2767	3.80748	0.00419284	0.0114737	-3.11876
Slc47a2	21409.9	26214.8	29136.4	26621	39575.4	18813.8	53570.6	26686.3	-0.33207	10.2655	-1.81021	0.103803	0.175533	-6.35256
Slc48a1	79131.1	160058	69747.1	137827	91244.2	131732	101810	86504.2	0.397466	11.5446	2.89387	0.0178276	0.040677	-4.62142
Slc49a4	169650	223690	171534	209671	192463	181538	171961	162208	0.0901119	12.1242	1.09648	0.301423	0.41452	-7.27627
Slc4a1	0	0	0	0	0	0	0	0	NA	#NAME?	NA	NA	NA	NA
Slc4a10	34841.7	3879.01	38890.2	5355.73	25224.1	1701.32	22453	4387.9	-2.12669	9.2321	-8.94711	9.15e-06	6.86e-05	3.4803
Slc4a11	71755.8	80816.1	77779.5	73719.9	85597.4	48178.9	83486.1	47357.3	-0.269097	11.1486	-2.07577	0.0678235	0.126292	-5.95002
Slc4a1ap	179939	147756	190863	146387	156941	153548	130473	147360	-0.0906256	11.9552	-1.04441	0.323617	0.439815	-7.33112
Slc4a2	54352.7	72486	55765	71137.5	57114.9	87711.2	62587.4	71259.6	0.27253	11.0936	3.84006	0.00398898	0.0110958	-3.06628
Slc4a3	86799.8	88095.5	95659	79087.9	96640.6	62791.8	95688.5	72010	-0.22272	11.3355	-2.75046	0.0225226	0.0494398	-4.85909
Slc4a4	14865.1	42606.4	14987.2	43719.2	17223.7	45513	16409.3	52236.9	1.06331	10.202	15.1729	1.06e-07	3.29e-06	8.29907
Slc4a5	0	0	0	0	0	0	0	0	NA	#NAME?	NA	NA	NA	NA
Slc4a7	122238	130219	128763	114286	135299	108051	130365	82853.4	-0.183543	11.6764	-1.93356	0.0852848	0.151057	-6.16838
Slc4a8	72386.3	106995	88364.5	102245	109263	82913.1	131195	100409	-0.0016818	11.4904	-0.0133336	0.989653	0.990877	-7.90228
Slc4a9	0	0	0	0	0	0	0	0	NA	#NAME?	NA	NA	NA	NA
Slc50a1	88502.3	88212.9	90053.6	86264.3	101758	90264.5	101867	83383.4	-0.0915828	11.4194	-1.47793	0.173648	0.26598	-6.81759
Slc51a	3008.53	54517.8	5990.97	53166.4	3013.06	78797.9	4783.77	61120.5	2.72295	9.6592	16.2854	5.71e-08	2.31e-06	8.95478
Slc51b	0	0	0	0	0	0	0	0	NA	#NAME?	NA	NA	NA	NA
Slc52a2	46124.3	83322.4	49442.8	78086.9	56793.3	82469.9	58848.2	71265.1	0.403211	11.071	5.32253	0.000484	0.00186822	-0.818718
Slc52a3	8073.99	34919.2	6879.88	30197.7	11999.3	40154.1	15602.8	30643.6	1.2066	9.82344	7.10536	5.72e-05	0.000311	1.48962
Slc5a1	6613.3	49468.8	8791.92	50119.3	6474.44	46863.3	7737.9	52083.5	1.90973	9.85685	23.7772	2.06e-09	1.85e-07	12.4309
Slc5a10	7585.45	54927.5	7530.45	44723.5	17781.2	62270.6	22330.7	55018.6	1.4791	10.1546	6.05624	0.000191	0.000871	0.182176
Slc5a11	4397.72	71714.3	4138.72	75652.2	12734.2	83858.6	8919.77	91683.7	2.47807	10.0553	10.5647	2.32e-06	2.5e-05	4.97022
Slc5a12	0	0	0	0	0	0	0	0	NA	#NAME?	NA	NA	NA	NA
Slc5a2	1388.77	26223.2	2827.24	24171.5	2815.47	34732.1	3623.05	31104.1	2.43666	9.04863	12.8935	4.29e-07	6.93e-06	6.79346
Slc5a3	37217.9	57387.9	41545.1	57710.3	45116.4	59054.8	39920.4	62768.7	0.370871	10.8031	5.83625	0.000251	0.00110729	-0.110164
Slc5a5	16317.8	26867.6	15192.5	27674.6	28145.6	21035	46699.4	27553.1	0.0698903	10.1162	0.307533	0.765457	0.845866	-7.85017
Slc5a6	108011	111001	119545	125363	125086	121920	124744	117522	-0.0026123	11.6867	-0.0416873	0.967661	0.974882	-7.90142
Slc5a7	42726.7	4437.75	61800.6	5604.39	33148	1345.89	31504.5	0	-2.53721	#NAME?	-7.6495	6.13e-05	0.000327	1.63866
Slc5a8	29010.9	40443.1	27216.6	39513.9	29485	55767.6	37373.4	41274.5	0.360412	10.507	3.55131	0.00623365	0.0163406	-3.53486
Slc5a9	0	0	0	0	0	0	0	0	NA	#NAME?	NA	NA	NA	NA
Slc66a1	103490	151334	114686	138332	141026	134461	140637	124597	0.0996731	11.7768	1.13415	0.286123	0.398213	-7.23533
Slc66a2	73462.6	95142.1	69131.1	89092.9	67735	86455.3	64525.2	91093.8	0.275282	11.2743	4.69864	0.00113175	0.00385177	-1.7288
Slc6a1	0	0	0	0	0	0	0	0	NA	#NAME?	NA	NA	NA	NA
Slc6a11	0	0	0	0	0	0	0	0	NA	#NAME?	NA	NA	NA	NA
Slc6a12	0	0	0	0	0	0	0	0	NA	#NAME?	NA	NA	NA	NA
Slc6a13	4616.89	32080.7	4156.97	29454.8	5414.83	47210	4856.81	47096.2	2.08347	9.5055	16.9542	4.02e-08	1.92e-06	9.32761
Slc6a14	0	0	0	0	0	0	0	0	NA	#NAME?	NA	NA	NA	NA
Slc6a15	157637	100801	151726	100580	100740	95268.6	90695.4	94928.5	-0.217126	11.5998	-1.71064	0.121416	0.197484	-6.49709
Slc6a16	15984.7	27702	16736.4	27477.7	30692.5	24061.2	45042.1	25897.2	0.0621961	10.1441	0.292779	0.776349	0.852091	-7.85504
Slc6a17	33932.5	66719.3	34082.6	64356.8	46569.1	46486.8	52378.3	46531.7	0.297913	10.7699	2.25793	0.0504338	0.099843	-5.6627
Slc6a18	4160.39	42288.4	3828.31	35007.7	8166.59	63357.4	7972.32	57905.8	2.14091	9.71422	10.3003	2.86e-06	2.83e-05	4.74079
Slc6a19	3201.19	40934.6	3492.57	42675.6	5839.11	60012.3	6206.32	58437.7	2.40595	9.61181	14.1052	1.98e-07	4.22e-06	7.62328
Slc6a2	18156	1898.02	18651.6	2407.39	17840.2	2221.11	20410.5	2405.8	-2.1318	8.77246	-29.0895	3.44e-10	1.39e-07	14.2266
Slc6a20a	9769.32	60602.4	9255.32	54900.2	12404.8	62504.9	15499.7	59722.4	1.64286	10.17	14.6436	1.44e-07	3.75e-06	7.9701
Slc6a3	24035.6	35148.5	27993.1	34746.2	20820.1	16031.3	28691.9	31561.7	0.107529	10.1875	0.620864	0.550134	0.659184	-7.69293
Slc6a4	53657.5	58211.1	48334.2	54295.9	54073.6	38254	55789.1	48580.2	-0.071674	10.8401	-0.756209	0.468913	0.590699	-7.59473
Slc6a5	0	0	0	0	0	0	0	0	NA	#NAME?	NA	NA	NA	NA
Slc6a6	60683.4	115401	60085.7	114127	72688.4	115010	61839	109784	0.579275	11.3504	9.03826	8.42e-06	6.5e-05	3.57008
Slc6a7	19328.4	11944.3	16933.4	10594.8	21189.5	4581.95	21340.8	7586.51	-0.87897	9.44452	-4.67375	0.00117209	0.00395808	-1.76622
Slc6a8	46865.9	73484.1	48303.6	70913.5	51415.2	58543.8	47484.3	61573.1	0.30585	10.942	4.34372	0.00188091	0.0059513	-2.27041
Slc6a9	153931	186476	166953	177023	190295	158079	203097	136414	-0.0832786	12.0452	-0.902946	0.390152	0.512193	-7.46932
Slc7a1	78873.8	101263	74907.3	97041.8	97189.8	71795.6	104055	68113.1	-0.0544565	11.3569	-0.46323	0.65423	0.751669	-7.7847
Slc7a10	22295.5	26034.3	17656	24484.9	25439.7	15229.2	29600.6	23155.2	-0.0691658	10.0231	-0.482182	0.641221	0.740926	-7.775
Slc7a11	43219	40661.2	46187.8	36754.5	43164.6	35976	44476.3	44390.3	-0.118391	10.6383	-1.78	0.10888	0.182593	-6.39682
Slc7a13	0	0	0	0	0	0	0	0	NA	#NAME?	NA	NA	NA	NA
Slc7a14	0	0	0	0	0	0	0	0	NA	#NAME?	NA	NA	NA	NA
Slc7a2	96111.4	70564.1	97254.9	79729.2	79435.5	50571.2	82066.2	74659.8	-0.263458	11.2574	-2.46956	0.0356731	0.0746646	-5.32096
Slc7a3	32558.9	5164.98	26539.5	5473.23	21606.6	780.13	24242.8	4741.95	-2.09322	9.11685	-5.29688	0.000501	0.00191419	-0.855055
Slc7a4	45074.7	75770.5	38014.7	64039.9	55654.7	69463.7	69420.2	51458.7	0.24079	10.9546	1.76294	0.111847	0.185298	-6.42166
Slc7a5	74064.4	57529.3	85072.4	49533.2	83977.8	40741.7	102816	41073.2	-0.608598	11.0564	-5.99339	0.000207	0.000935	0.0993182
Slc7a6	145154	113245	146780	118635	180517	95215.7	170842	92457.8	-0.428698	11.7692	-5.03638	0.00071	0.00257853	-1.22937
Slc7a6os	229725	226490	216477	224829	245404	191903	222112	157672	-0.141226	12.2673	-1.57671	0.14942	0.235011	-6.68475
Slc7a7	16687.7	60132	21616.2	69370.1	14896.8	64443.4	18137.5	74754.9	1.33219	10.4457	14.659	1.42e-07	3.75e-06	7.9798
Slc7a8	53119.5	81465.3	50490.5	89097.4	48664.9	87875.4	51354.5	106863	0.579833	11.1272	8.10805	2.03e-05	0.000132	2.61706
Slc7a9	2533.36	56932.7	2516.28	67183.6	4954.47	69559.8	6755.09	87088.5	2.89887	9.69792	13.1247	3.69e-07	6.35e-06	6.95741
Slc8a1	88793.6	47217.2	87081.7	45419.2	68588.9	33828.1	72582.7	41089.4	-0.639571	10.9545	-6.66995	9.3e-05	0.000465	0.963863
Slc8a2	52636.2	19225.9	55485.6	19486.4	50826.9	16111.2	61013.8	22617.5	-1.04871	10.3882	-12.5727	5.32e-07	7.98e-06	6.5613
Slc8a3	83895.1	23012.3	78107.6	31765.9	77284.9	18511.6	101604	18160.1	-1.33605	10.6788	-10.3465	2.76e-06	2.76e-05	4.78125
Slc8b1	80737.9	128034	80658	133209	106366	146086	107711	128336	0.363825	11.6216	4.12886	0.00258085	0.00762953	-2.60624
Slc9a1	74080.7	106447	82829.6	103497	86771.9	98280.5	94718.5	102909	0.198182	11.4409	2.91813	0.0171383	0.0392396	-4.58116
Slc9a2	64093.4	127413	68129.6	122000	70287.8	99945.4	69753.5	107770	0.51419	11.3847	7.23126	4.99e-05	0.000281	1.63739
Slc9a3	17884.6	41523.5	17369.3	44737.3	21462.7	52058.5	24466.4	42224.4	0.805043	10.3108	8.58637	1.28e-05	9.08e-05	3.11748
Slc9a4	0	0	0	0	0	0	0	0	NA	#NAME?	NA	NA	NA	NA
Slc9a5	89701.2	73779.4	94419.6	76532.9	86330.2	61442.5	88272.2	61814.5	-0.275449	11.2657	-3.83827	0.00399996	0.0110958	-3.06917
Slc9a6	76244	79043.9	73298.6	70133.5	73280.6	68092.1	60376.2	64726.6	-0.0029835	11.1621	-0.0394126	0.969424	0.974884	-7.90152
Slc9a7	33435.7	39814.7	33837.3	42818.7	37145.8	24352.8	32124.9	31733.6	-0.0061095	10.4336	-0.0513956	0.960136	0.974882	-7.90092
Slc9a8	111430	150894	114602	133694	151528	147000	138114	115747	0.0625659	11.79	0.669104	0.520273	0.63467	-7.65993
Slc9a9	74504.2	42721.6	68982.4	56128.1	71749	30702.8	56020.8	44112.6	-0.462541	10.8874	-3.69472	0.00498739	0.013466	-3.30117
Slc9b1	0	0	0	0	0	0	0	0	NA	#NAME?	NA	NA	NA	NA
Slc9b2	0	0	0	0	0	0	0	0	NA	#NAME?	NA	NA	NA	NA
Slc9c1	0	0	0	0	0	0	0	0	NA	#NAME?	NA	NA	NA	NA
Slco1c1	0	0	0	0	0	0	0	0	NA	#NAME?	NA	NA	NA	NA
Slco2a1	57938	103363	48238.8	100832	57910.2	81581.4	65632	91344.1	0.49736	11.2011	5.81809	0.000257	0.00111782	-0.134583
Slco2b1	0	0	0	0	0	0	0	0	NA	#NAME?	NA	NA	NA	NA
Slco3a1	41231.1	66622.2	41812.9	56611	48468.7	75937.7	48454.1	51229.8	0.321886	10.8722	3.37729	0.00819805	0.0207102	-3.82057
Slco4a1	29672.5	63515.6	31893.6	62933.8	30330.5	45225.6	35028.5	61776.4	0.601903	10.6639	6.69303	9.05e-05	0.000456	0.992313
Slco4c1	48699.1	44288.5	38151.8	52483	29539.1	39116.6	22930.1	38929.2	0.258527	10.5484	1.68263	0.126844	0.205078	-6.53701
Slco5a1	112697	62057.6	94417.6	73342.8	67697.6	36445.2	73953	29466.9	-0.597158	11.0569	-2.88716	0.0180234	0.0410083	-4.63256
Slx1b	148133	159272	143291	158140	187189	166255	195920	144329	-0.0632772	11.9943	-0.729475	0.484318	0.606333	-7.6155
Slx4	145803	171751	129466	156672	152629	143653	137736	129905	0.0588449	11.8869	0.765413	0.463683	0.585021	-7.58743
Slx4ip	88305	81525.8	76001.6	89057.7	82515.2	100651	77701.9	91920.3	0.111343	11.3578	1.62398	0.138932	0.221525	-6.61946
Sod1	115227	109336	119025	104022	100071	102747	97165.5	84346.8	-0.0755761	11.5471	-0.932869	0.37531	0.495923	-7.44145
Sod2	134932	157473	124114	163558	152191	151826	159477	146997	0.0866406	11.9068	1.20065	0.260623	0.370178	-7.16054
Sod3	8944.48	72877.4	8560.95	70952.7	13167.2	94545.7	16770.8	86356.1	1.95568	10.3195	12.8548	4.4e-07	6.93e-06	6.76572
Spg7	99106.6	130233	110288	113350	119753	105374	125255	92623.4	-0.0323025	11.6204	-0.364961	0.723595	0.808299	-7.82901
Spns1	122560	147901	119011	132695	143429	128155	139352	133608	0.035523	11.7982	0.515762	0.618489	0.720828	-7.7569
Spns2	39890.8	114690	35817.3	107172	43003	87876.8	50767.5	90017.2	0.859876	11.076	9.00225	8.7e-06	6.65e-05	3.5347
Spns3	0	0	0	0	0	0	0	0	NA	#NAME?	NA	NA	NA	NA
Srd5a2	13803.1	41544.5	14673.3	38260.9	13674	48031.7	16132.6	47075.9	1.09689	10.133	14.6888	1.4e-07	3.75e-06	7.99862
Srrt	119142	125407	107673	134098	116813	138478	124091	119253	0.100273	11.7181	1.58039	0.14858	0.234143	-6.67971
Stk19	85676.7	102446	86231.8	100814	110277	102135	117604	84833.9	-0.0170823	11.4937	-0.184175	0.857971	0.903715	-7.88359
Sulf1	38649.3	12619.5	35425.3	19734.8	22566.9	11149.1	19775.9	11829.2	-0.730837	9.87306	-4.07397	0.00280103	0.00810299	-2.69294
Sulf2	80017.5	73119.5	75837.1	73188.5	73883.3	46895.2	88393.9	46807	-0.30401	11.1295	-2.49941	0.03397	0.0715859	-5.27223
Sult1a1	8341.05	31771.7	5085.4	38216	12667.8	35270	17821.5	42738.8	1.31324	9.85613	5.6346	0.000323	0.00131653	-0.383932
Sult1b1	0	0	0	0	0	0	0	0	NA	#NAME?	NA	NA	NA	NA
Sult1c2	0	0	0	0	0	0	0	0	NA	#NAME?	NA	NA	NA	NA
Sult1e1	0	0	0	0	0	0	0	0	NA	#NAME?	NA	NA	NA	NA
Sult2a1	0	0	0	0	0	0	0	0	NA	#NAME?	NA	NA	NA	NA
Sult2b1	0	0	0	0	0	0	0	0	NA	#NAME?	NA	NA	NA	NA
Sult4a1	0	0	0	0	0	0	0	0	NA	#NAME?	NA	NA	NA	NA
Sult6b1	77877.9	94863	76158.9	99816.5	77072.8	89007.6	76588.6	97177.7	0.212467	11.3568	3.81924	0.00411802	0.0113071	-3.09981
Tap1	45789	100857	48615.6	108171	83047.1	110313	93224.5	94548.7	0.471864	11.3093	2.94787	0.0163304	0.0376856	-4.5318
Tap2	45938.2	105818	47297	105802	78588.3	105769	88172	94935.6	0.50262	11.2909	3.36577	0.00834913	0.0209375	-3.83956
Tbxas1	5284.61	27575.4	3264.94	30296.2	6598.4	35412.7	5456.45	44745.7	1.91609	9.47372	12.0788	7.49e-07	1.06e-05	6.1928
Them4	81513.1	109702	91491.4	111641	87099.9	113251	82530.5	106090	0.252429	11.4833	4.40615	0.00171785	0.00552166	-2.17393
Them5	0	0	0	0	0	0	0	0	NA	#NAME?	NA	NA	NA	NA
Tmem63a	60825.3	76764.8	63022.6	73814.7	67191.6	59723.1	69533.7	57684.6	0.0215386	11.0937	0.26086	0.800089	0.869895	-7.86476
Tnip1	44415.2	129155	50174.4	126620	96117	125425	96336.1	103537	0.582837	11.4098	3.202	0.0108391	0.0257468	-4.11019
Tomm40l	88433.1	74550.4	86632.7	75316.5	89612.6	109188	90397.8	99411.1	-0.0045322	11.3914	-0.0476761	0.963019	0.974882	-7.90112
Tpmt	123720	177423	125575	163475	150749	153657	155018	136038	0.128191	11.8994	1.51893	0.1632	0.254216	-6.76307
Tpo	0	0	0	0	0	0	0	0	NA	#NAME?	NA	NA	NA	NA
Tpsg1	0	0	0	0	0	0	0	0	NA	#NAME?	NA	NA	NA	NA
Tpst1	98435.2	165081	99981.6	161940	151575	120767	162195	78879	0.0127931	11.7402	0.068986	0.946514	0.968025	-7.89974
Tpst2	163028	215944	178294	200091	234811	218643	233171	197045	0.0391889	12.2243	0.414189	0.688462	0.77776	-7.80807
Trex1	21729.7	47266.1	21332.6	46291	30996.7	41574.2	35569.4	46245	0.526972	10.4573	4.41677	0.00169167	0.00545917	-2.15758
Trex2	0	0	0	0	0	0	0	0	NA	#NAME?	NA	NA	NA	NA
Tspo	140854	179034	144604	168936	130629	143277	152900	143874	0.106735	11.9171	1.4346	0.185324	0.281637	-6.87422
Tst	71195.3	95555.1	70216.8	98367.6	72680.2	103951	79747.8	95911.5	0.293451	11.35	4.97391	0.000773	0.00273379	-1.32054
Ttbk1	25450.1	33243.9	22896.2	30360.2	35186.1	26996.9	42508.1	28524.7	-0.0286356	10.3129	-0.215247	0.834388	0.893987	-7.87674
Ttbk2	147345	143322	143709	129879	151101	120604	148003	109167	-0.164664	11.8194	-2.33645	0.0443602	0.0891608	-5.53674
Ttr	0	0	0	0	0	0	0	0	NA	#NAME?	NA	NA	NA	NA
Tusc3	153576	185909	149272	191848	172941	146836	146601	121182	0.0219866	11.9639	0.205977	0.841406	0.899128	-7.87889
Tyms	92501.8	77715.8	93218.3	74169.3	92670.7	63123.9	90598.3	51825.7	-0.336317	11.264	-3.68747	0.00504369	0.0135278	-3.31295
Uchl1	67734	57358.6	61209	54957.4	49669.1	32773	51879.1	37705.5	-0.252223	10.8277	-1.83056	0.100509	0.170718	-6.32255
Uchl5	142365	144135	145142	132051	135690	122917	112435	116142	-0.03715	11.7814	-0.463968	0.653722	0.751669	-7.78433
Ucp1	18167.1	4253.01	12801.5	7168.97	36395	2654.6	38873.6	1736.8	-1.93955	9.11396	-5.74546	0.000281	0.00119222	-0.232733
Ucp2	92027.3	79267.9	81022.7	70614.9	94698.5	56986.6	97323.1	71213	-0.276746	11.2808	-3.31399	0.00906463	0.0225225	-3.92498
Ucp3	0	0	0	0	0	0	0	0	NA	#NAME?	NA	NA	NA	NA
Ugt1a1	9104.53	5940.94	11012.4	10253.5	3826.49	12357.8	5212.07	27603.1	0.585246	9.10056	1.76202	0.112009	0.185298	-6.423
Ugt1a10	11637.9	35647.2	12339.3	39912.1	13721.6	40002.2	13999.2	50031.4	1.15923	10.0436	13.5339	2.83e-07	5.1e-06	7.24093
Ugt1a5	13776.4	16800.3	14571.9	26279.9	17389.3	15220.2	16899.1	44700.6	0.406911	9.8575	1.91107	0.0884103	0.15467	-6.20235
Ugt1a6a	13776.4	16800.3	14571.9	26279.9	17389.3	15220.2	16899.1	44700.6	0.406911	9.8575	1.91107	0.0884103	0.15467	-6.20235
Ugt1a7c	11637.9	35647.2	12339.3	39912.1	13721.6	40002.2	13999.2	50031.4	1.15923	10.0436	13.5339	2.83e-07	5.1e-06	7.24093
Ugt1a9	11637.9	35647.2	12339.3	39912.1	13721.6	40002.2	13999.2	50031.4	1.15923	10.0436	13.5339	2.83e-07	5.1e-06	7.24093
Ugt2a1	0	0	0	0	0	0	0	0	NA	#NAME?	NA	NA	NA	NA
Ugt2a2	0	0	0	0	0	0	0	0	NA	#NAME?	NA	NA	NA	NA
Ugt2a3	0	0	0	0	0	0	0	0	NA	#NAME?	NA	NA	NA	NA
Ugt3a1	616.84	50119.1	733.03	56949.2	1039.61	83005.6	1180.72	87456.2	4.35884	8.93999	24.9482	1.34e-09	1.85e-07	12.8641
Ugt3a2	1031.03	25296.6	2094.07	30354.1	578.31	52974.7	1157.87	38765.3	3.47558	8.7377	13.4964	2.9e-07	5.11e-06	7.21525
Ugt8a	37895.6	94305.3	37957	72970.8	30339.2	82734.7	35414	32704.9	0.622231	10.7816	3.01813	0.0145734	0.0339209	-4.41516
Unc93b1	45090.6	78093	45639	73918.2	55479.4	71213.8	63853.4	69175.6	0.340289	11.0284	3.85278	0.00391232	0.0109275	-3.04584
Uroc1	0	0	0	0	0	0	0	0	NA	#NAME?	NA	NA	NA	NA
Ust	120229	66628.1	114009	74274.4	115705	42411.6	119041	41809.8	-0.767185	11.2882	-5.75197	0.000279	0.00118873	-0.223905
Vkorc1	88214.9	108064	86901.1	101387	106180	117830	108392	95399	0.0833854	11.5233	1.04545	0.323164	0.439815	-7.33005
Xdh	4224.34	53706.1	2833.72	51543.4	4894.53	58113.4	5891.26	68825.8	2.59397	9.66575	17.6593	2.82e-08	1.63e-06	9.70471
Xpr1	97037.3	104835	93368.1	102220	104829	106689	105945	106880	0.0485655	11.5388	0.836353	0.42467	0.543884	-7.52859
Zbp1	0	0	0	0	0	0	0	0	NA	#NAME?	NA	NA	NA	NA

## Sheet: H3K4me3 liver
Coordinate	liverH3K4me3EARLY1	liverH3K4me3LATE1	liverH3K4me3EARLY2	liverH3K4me3LATE2	liverH3K4me3EARLY3	liverH3K4me3LATE3	liverH3K4me3EARLY4	liverH3K4me3LATE4	logFC	AveExpr	t	P.Value	adj.P.Val	B
Aacs	27143	59840.1	20368.4	66143.2	36998.6	66657.1	46174.1	58012	0.696327	10.6955	4.00487	0.00392271	0.00982393	-2.53317
Aadacl3	0	0	0	0	0	0	0	0	NA	#NAME?	NA	NA	NA	NA
Aadacl4	0	0	0	0	0	0	0	0	NA	#NAME?	NA	NA	NA	NA
Aadacl4fm1	0	0	0	0	0	0	0	0	NA	#NAME?	NA	NA	NA	NA
Aanat	3603.97	4492.09	7333.6	3256.22	29042.1	6139.03	17480.2	5574.97	-0.822121	8.87277	-1.93555	0.0889542	0.121481	-5.73322
Aasdh	174518	115585	144069	118124	160607	102037	197637	89239.6	-0.464828	11.7998	-4.28067	0.0026848	0.00727523	-2.1287
Abca1	10645.8	43024.5	12584.2	41186.8	18868.2	45624.1	26631.5	47953.6	1.01335	10.1937	5.19624	0.000826	0.0032402	-0.862546
Abca12	0	0	3960.5	39.26	14913.8	0	7618.76	0	-5.27397	#NAME?	-9.30408	0.000742	0.00307556	0.401235
Abca13	0	0	0	0	0	0	0	0	NA	#NAME?	NA	NA	NA	NA
Abca2	14095	25017.1	17132.4	27561.6	27242.4	23618.5	26236.6	17953.2	0.131764	9.98832	0.745035	0.477564	0.532782	-7.15392
Abca3	74077.8	40406.4	55115.3	44613.6	58128.8	41161.8	62973.4	41797.4	-0.393136	10.8412	-4.1967	0.00300977	0.00797961	-2.25076
Abca4	9211.07	39829	24441.7	38662	29060.7	39016.9	33918.5	39751.5	0.594013	10.2823	2.24639	0.0548744	0.0798933	-5.26329
Abca5	51052.1	111400	28619.5	123649	90244	93963.6	82887.9	77057.3	0.552773	11.2359	2.15653	0.0631284	0.0899292	-5.40115
Abca6	229.69	586.5	7631.75	1028.89	12945.8	892.68	2183.56	1934.8	-0.965412	7.40081	-1.19336	0.266914	0.322928	-6.72017
Abca7	70157.4	24056.2	60475.5	24819.8	68465.5	26803.1	58355.9	24584.3	-0.940802	10.5988	-11.0356	4.05e-06	0.000151	4.86508
Abca8b	6710.06	72641.4	9726.77	73716.3	30765.6	86837.4	33941.1	99889.4	1.63109	10.5057	4.45121	0.00213565	0.00601484	-1.88381
Abca9	3336.37	59314.1	1255.79	53229.7	18101.9	71477.6	29243.9	75951.1	2.23815	9.95291	3.48155	0.00830014	0.0166975	-3.32655
Abcb10	154585	55090.4	128245	52227	104177	46166.1	115171	39912.3	-0.950921	11.2541	-7.89474	4.8e-05	0.000522	2.21352
Abcb11	5979.02	88894.9	14253.6	89482.9	18457.5	98219.8	27469.6	101857	1.87961	10.516	6.47049	0.000194	0.00125311	0.703396
Abcb1a	22891.9	84308.4	34676.2	105953	35411.5	65493.9	33976.7	66299.6	0.926017	10.8132	6.07704	0.000297	0.00171136	0.243227
Abcb1b	33326.1	75001.5	36144	104442	29027.5	50385.2	24516.5	47658.7	0.772115	10.7092	4.06379	0.00361409	0.00929491	-2.44591
Abcb4	67779.5	48881.4	67655.9	52465.7	47028.3	57608.4	42592.9	61608	-0.0022784	10.9149	-0.0168514	0.986968	0.990427	-7.45461
Abcb5	0	0	0	0	0	0	0	0	NA	#NAME?	NA	NA	NA	NA
Abcb6	85883.2	49768.5	67162.6	51173	77593	48820.1	83414.9	44125.9	-0.479407	11.0269	-5.24629	0.000777	0.00314923	-0.796798
Abcb7	65931.9	35350.1	57495.5	32948.2	129173	31487.9	129560	30080	-1.01298	10.8927	-4.98837	0.00106811	0.00385508	-1.13945
Abcb8	55134.2	58962.7	45984.7	54495.4	90119.6	68040.3	96419	67718.3	-0.0993604	11.0851	-0.55191	0.596086	0.648971	-7.28717
Abcb9	42365.6	18584.1	37096.8	20043	51319.9	19405.1	56409.5	17683.3	-0.893061	10.2939	-7.9805	4.44e-05	0.000502	2.29735
Abcc1	55862.8	26568.6	48271.6	37476.7	56041.4	24519.6	61955.2	22091.6	-0.713531	10.5641	-5.45393	0.000606	0.0027393	-0.527843
Abcc10	71104.8	91291.1	55236.3	98333.6	94768.1	68219.3	102857	62698	0.000731	11.2733	0.00426559	0.996701	0.997863	-7.45476
Abcc12	0	0	0	0	0	0	0	0	NA	#NAME?	NA	NA	NA	NA
Abcc2	10997.7	57441	14601.8	49216.1	24937.5	52092	28057	70193.5	1.13045	10.3803	5.23344	0.000789	0.00315415	-0.813638
Abcc3	4779.2	53231.5	9964.39	62568.3	19693.9	52502.5	23289.3	52075	1.50822	10.1598	4.66243	0.00161816	0.00509201	-1.58617
Abcc4	32337.1	11468.7	28891.7	14754.2	37931	10978.3	31897.6	14033.1	-0.942395	9.92108	-8.71559	2.34e-05	0.000373	2.98649
Abcc5	169301	55876.8	141277	62459.2	141628	50056.3	134652	47355	-1.00245	11.3911	-10.0069	8.44e-06	0.0002	4.08216
Abcc6	13284.6	111005	20738.6	110194	42090	121506	43364.5	113840	1.45463	10.9171	5.58778	0.000517	0.00248341	-0.357694
Abcc8	1937.13	734.23	2154.24	487.14	12753.4	1169.97	9588.89	1407	-1.69119	7.62092	-3.53252	0.00770309	0.01583	-3.24796
Abcc9	9767.31	11792.1	23417.3	14792.1	18026	11606.2	24462.1	8599.43	-0.439177	9.56853	-2.0018	0.0802911	0.111063	-5.63487
Abcd1	120866	96380.2	97559.6	95215.3	90437.4	88831.4	82201.6	87005.6	-0.0529548	11.4535	-0.508814	0.624614	0.675748	-7.31193
Abcd2	39536.5	22839.2	42701.9	55165.2	44286	38711	45117.2	74195.7	0.0175606	10.6744	0.0755096	0.941663	0.951634	-7.45157
Abcd3	37337.7	92413.7	29915.5	93289.6	46287	95164.5	57097.2	93543.7	0.814506	11.0395	5.78296	0.000413	0.00209948	-0.114051
Abcd4	52761.4	77643.5	43142.4	83113.4	86158.8	78671.9	104574	76544.4	0.15978	11.1967	0.82439	0.433606	0.491449	-7.08911
Abce1	165901	100039	135883	99515.5	124329	75898.2	136021	63732.3	-0.517241	11.5889	-3.94486	0.0042663	0.0105613	-2.62249
Abcf1	461948	241837	303621	254067	330781	154656	322453	130065	-0.623387	12.4532	-3.45799	0.00859258	0.0170857	-3.36297
Abcf2	172781	109887	152085	116927	163641	111520	166660	99574.7	-0.403494	11.8035	-4.92807	0.00115209	0.00403938	-1.22094
Abcf3	158432	103710	120817	100525	151856	76196.6	145267	88166.6	-0.449138	11.6485	-4.15335	0.00319396	0.00836467	-2.31415
Abcg1	34980.4	7715.94	30645.3	10229.7	46884.6	8367.62	32607	7613.31	-1.44666	9.7618	-11.6471	2.69e-06	0.000118	5.29771
Abcg2	109826	28694.8	128134	25471.1	61882.4	28721.7	57492.2	19991.9	-1.19541	10.7423	-5.88789	0.000367	0.00196851	0.0147664
Abcg4	91859.7	29628.8	83983.6	30632.7	80097.6	32488.2	79626.6	32296.5	-0.986206	10.8425	-12.2406	1.84e-06	9.79e-05	5.69655
Abcg5	8537.58	52814.2	14990	64712.9	15145.9	54231.2	11179.6	61995.8	1.56835	10.1878	10.7791	4.83e-06	0.000159	4.67664
Abcg8	2467.37	100776	9756.41	125509	9135.59	106406	5685.62	122180	2.94671	10.1639	10.2435	7.09e-06	0.000174	4.26881
Abhd15	28542.2	72118.9	25362.4	68606.2	52152.4	78244.5	49985.9	68928.8	0.662263	10.8515	3.6937	0.00609717	0.0133447	-3.00116
Ace	0	0	0	0	0	0	0	0	NA	#NAME?	NA	NA	NA	NA
Ache	126847	60637.3	109055	59039.9	109116	52807.4	98877.2	49011.8	-0.694823	11.2656	-7.27108	8.63e-05	0.000734	1.58059
Ackr2	2224.31	51663.3	5097.77	51131.2	20411.5	50393.1	17662.4	44514	1.81975	9.89658	3.92158	0.00440822	0.0107538	-2.65727
Acot1	7643.82	38215.1	10477.3	67639.4	35477.8	55496.8	47113	60657.5	1.04361	10.3807	2.55612	0.0338497	0.0533521	-4.78016
Acot11	31942.4	18991.6	27677	9904.19	32790.4	22769.5	44615.5	17656.4	-0.70982	10.071	-3.68231	0.006198	0.0133771	-3.01851
Acot12	12054.3	72833.5	10121.6	73009.8	18571.3	71559.5	25495.9	81029.3	1.56997	10.4338	7.9773	4.46e-05	0.000502	2.29424
Acot13	197426	118021	149072	120302	126265	86571.2	155273	83164.5	-0.432675	11.7348	-3.14251	0.0137523	0.0248176	-3.85501
Acot2	56423.5	146662	51234.9	171117	108389	99611.1	127651	103314	0.466296	11.517	1.9372	0.0887276	0.121481	-5.73078
Acot3	12387	46997.6	13228.8	66334.8	31041.1	71109.4	43046	87076.3	1.1198	10.5418	3.73386	0.00575539	0.012742	-2.94012
Acot4	10426.9	63254.9	5214.21	65269.1	35548.8	53504.3	45591.2	79446.4	1.32354	10.4161	2.9073	0.0196693	0.0330043	-4.22568
Acot6	41222.7	186662	42154.6	183571	135370	127251	145736	100793	0.637748	11.5642	1.88464	0.0962142	0.130154	-5.80798
Acot7	18004.9	21790.9	19385.3	23456.9	32209.6	18926.7	32782.2	21390.5	-0.144281	10.0399	-0.892695	0.398076	0.456539	-7.02893
Acot8	129077	66012.6	133032	65626.1	105284	62109.2	110184	51931.8	-0.664293	11.3531	-6.58824	0.000171	0.00116882	0.83727
Acot9	72592.8	55560.6	79310.9	60392.9	77159.1	57791.9	70270.1	44929.6	-0.319041	11.0623	-3.34293	0.0101861	0.0194442	-3.54153
Acsbg1	0.63	925.88	1.78	1684.77	5399.2	4426.8	27116.5	3900.4	3.00198	6.23011	1.25975	0.243266	0.297846	-6.64336
Acsbg2	0	0	0	0	0	0	0	0	NA	#NAME?	NA	NA	NA	NA
Acsf2	11657	64683.5	19102.2	60027.7	34719.4	56790.7	33226.1	54552.8	0.961628	10.5027	4.05317	0.00366774	0.00933635	-2.46161
Acsf3	33223.9	52579.7	19059.1	45366.5	58058.2	43606.4	57035.1	38947.8	0.164651	10.6291	0.66879	0.522455	0.579083	-7.21078
Acsl1	23136.1	44305	23904.8	48268	38818.2	62121.9	43571.1	61967.3	0.543703	10.6168	3.0925	0.0148325	0.0261624	-3.93363
Acsl3	105871	153698	68427.6	167389	116362	118079	111448	116772	0.332156	11.6634	2.19367	0.059578	0.0857244	-5.34434
Acsl4	66477.1	29344.1	65430.5	32241.7	42731.8	27430.8	44278.7	30297.1	-0.587055	10.5951	-4.49846	0.00200595	0.00586092	-1.81666
Acsl5	78999.1	32835.7	78919.4	35305.3	57391.5	35079.1	48369.8	36064.2	-0.617045	10.7659	-4.76648	0.00141481	0.00464351	-1.4419
Acsl6	1869.83	584.78	2492	1531.37	22978.4	4260.45	5749.62	3136	-0.985164	8.02083	-1.5802	0.152716	0.195795	-6.23695
Acsm1	2235.46	52270.4	4596.4	54370	11924.8	69593.3	14876.8	75339	2.25219	9.91089	5.7027	0.000453	0.00224879	-0.213608
Acsm3	3914.66	82165.6	3088.3	73971.8	17679.9	80216.6	27929.4	93913.2	2.23627	10.1995	4.6582	0.00162706	0.00509201	-1.59207
Acsm4	0	0	0	0	0	0	0	0	NA	#NAME?	NA	NA	NA	NA
Acsm5	1019.61	61986.4	4344.49	59716.7	5757.1	70114	6896.12	76011.9	2.90695	9.65366	7.51953	6.8e-05	0.000615	1.83775
Acss1	199025	34016.8	181527	35151.3	106241	26308	105283	21657.3	-1.59637	11.0639	-8.31519	3.3e-05	0.000444	2.61753
Acss2	98887.8	74952.3	77350.4	78527.6	101875	73583	101453	75014.1	-0.222319	11.343	-2.37608	0.0448179	0.0673282	-5.06223
Acss3	12238.7	77424.8	22177.4	77963.7	20987	97370.8	20777.1	113124	1.58278	10.6195	9.7741	1.01e-05	0.000201	3.89451
Adh4	710.46	73979.5	4730.35	71181.4	2896.51	79965.6	3533.92	73599.9	3.4278	9.50617	9.20415	1.57e-05	0.000281	3.41719
Adh5	166986	137456	118820	141219	199088	105385	166854	118921	-0.24917	11.8598	-1.88234	0.0965552	0.130213	-5.81134
Adh7	1224.43	31777	2447.49	28787	10413.5	45196.4	13591.9	39952.6	2.06682	9.45369	4.03233	0.00377545	0.00956669	-2.49243
Adhfe1	59620.6	74841.7	54194	77523.2	64864.9	73492	64937.8	72094.3	0.203699	11.1162	2.45738	0.0394784	0.0606653	-4.93519
Agxt	1764.98	56462.7	4805.59	68807.4	17529.6	59258.2	22069.6	77387.2	2.1499	10.0067	4.13586	0.00327167	0.00854213	-2.3398
Agxt2	0	0	0	0	0	0	0	0	NA	#NAME?	NA	NA	NA	NA
Ahr	24013.5	63098.8	25892.8	65975.2	33048.9	68656.1	35057.6	75062.4	0.848462	10.7039	7.5377	6.68e-05	0.000615	1.8563
Akap9	29330.5	30548.1	25446.5	35742.1	37175.4	30952.5	29303.9	33101.1	0.0797705	10.3498	0.763457	0.467105	0.523133	-7.13937
Akr1a1	290485	134066	211880	143580	159176	121489	172567	124558	-0.439637	12	-3.11926	0.0142439	0.0253323	-3.89154
Akr1b10	59623.1	49038.1	63347.5	48158.2	72871.5	35751.1	62160.3	42686.1	-0.389387	10.8768	-3.76422	0.00551054	0.0123591	-2.89408
Akr1d1	4293.85	88307.6	6702.59	71301.4	21786.4	84446.4	15830.7	95207.3	2.13425	10.2756	6.32451	0.000227	0.00140089	0.534999
Akr1e1	62624.9	84955.4	81320.3	102480	50281.8	87613.7	45835.9	106819	0.484398	11.2195	3.43045	0.00894829	0.0175093	-3.40559
Akr7a5	57496.6	76989	43823.2	72597.9	73044.5	63318.2	83869.5	66861	0.106792	11.0992	0.720822	0.491542	0.546228	-7.17256
Alb	1155.12	23049.2	3870.61	6513.49	4044.82	40711.2	2784.63	30145.1	2.05122	8.91315	4.70097	0.00153936	0.00490013	-1.53255
Aldh16a1	82378.6	74037.6	42908.1	70397.5	87000.4	69580.5	86317.6	61870.4	-0.0420189	11.1603	-0.248638	0.809904	0.839213	-7.42024
Aldh18a1	78579.1	29307.1	74541.2	29450	86358.8	25111.7	92092.7	25136.8	-1.11214	10.7659	-12.0511	2.07e-06	9.9e-05	5.57135
Aldh1a1	642.139	28152.8	3907.4	28082.6	9718.9	42525.1	3633.23	45555.1	2.43942	9.2485	4.78954	0.00137364	0.00455581	-1.41014
Aldh1a2	11307	41429.8	27645.2	40897.9	22957.4	24595.6	22818.1	21044.8	0.419557	10.1191	1.75443	0.117437	0.153544	-5.99559
Aldh1a3	28714.8	46022.5	32664.8	50651.7	34123.7	36245.1	30121.2	35672.6	0.284964	10.495	2.58331	0.032448	0.0515209	-4.73736
Aldh1b1	25163.3	51745.6	69590.7	57604.9	39170.6	55109	48913.3	39864.7	0.16719	10.7478	0.793412	0.450426	0.508431	-7.11508
Aldh1l1	11463.8	76344.7	19562.3	67616.8	26040.8	81055.9	25621.6	78016.2	1.34632	10.5599	7.3052	8.34e-05	0.000717	1.61631
Aldh1l2	22734.7	69531.1	10764.5	61464.6	45675.4	57178.9	45180.5	41537.3	0.750159	10.5659	2.33897	0.0474907	0.070947	-5.11998
Aldh2	50802.9	78963.5	36548	81229.6	60906.7	86438.7	61119.3	92653.6	0.501454	11.0957	3.82309	0.00506702	0.011732	-2.80514
Aldh3a1	0	0	0	0	0	0	0	0	NA	#NAME?	NA	NA	NA	NA
Aldh3a2	24847.2	36236.2	22868.7	36914.8	47065.3	37839.1	56705.3	59177.9	0.170161	10.5508	0.729534	0.486482	0.541306	-7.16591
Aldh3b1	43003.1	39231.9	29404.1	38381	60412.3	41234.3	58879.9	38656.1	-0.157019	10.659	-0.959948	0.365191	0.422639	-6.96587
Aldh3b2	5347.43	59145.3	9635.38	46030.9	15038.9	77060.2	18633	53387.5	1.66346	10.1339	6.23298	0.00025	0.00150085	0.428018
Aldh4a1	55226.3	88764.5	36934.7	87373.2	68391	97180	72409.1	90187.8	0.476618	11.1781	3.13078	0.013998	0.0250506	-3.87344
Aldh5a1	16109	87428.8	22099.8	94431.4	39129.7	84797.2	45715.5	77374.5	1.11084	10.8042	4.91013	0.00117846	0.00409392	-1.24529
Aldh6a1	106968	56092.1	81252.9	54605.6	87418	68721.6	89386.6	72315.3	-0.373886	11.2293	-3.46735	0.00847509	0.0169699	-3.34849
Aldh7a1	36685	125908	32080	140446	64349.9	112404	91070.1	121607	0.889176	11.289	3.9178	0.00443171	0.0107538	-2.66292
Aldh8a1	6550.65	59085.3	7679.98	60942	16628.2	69285.9	16624.4	65380.2	1.7668	10.1762	7.71733	5.65e-05	0.000578	2.03769
Aldh9a1	100374	60090.8	90029.8	63253.1	101109	50448.5	87348.9	53458.6	-0.513072	11.2	-5.60397	0.000508	0.00246037	-0.337286
Alg1	71635	88032.5	54711.5	81510.8	74390.2	66131.9	80787.1	83420.9	0.129799	11.2164	1.11313	0.297975	0.356491	-6.80906
Alg10b	123934	95407.4	81594.5	97197.8	99304.8	89182.5	104492	80283.3	-0.114417	11.4678	-1.03328	0.331692	0.390578	-6.893
Alg11	222571	116967	197631	117855	158477	99935.1	162745	93688	-0.5434	11.8484	-4.82272	0.00131663	0.00443523	-1.36457
Alg12	172652	150176	152416	147259	180259	131262	184490	116868	-0.23691	11.9368	-2.47111	0.038642	0.0596814	-4.91367
Alg13	98765.3	65580.9	62561.7	72385	80682.2	54528.5	95290.3	57220.6	-0.291356	11.1812	-2.26384	0.0534	0.0780112	-5.23637
Alg14	140717	84587.4	163927	90528.1	112351	94282.1	130075	105603	-0.371623	11.6309	-3.4526	0.00866099	0.017182	-3.3713
Alg2	228594	144204	166846	127783	162718	109547	161472	125352	-0.344081	11.9171	-3.0231	0.0164808	0.0286728	-4.04293
Alg3	119635	114322	114853	116543	124816	103496	129742	109196	-0.0976322	11.6641	-1.2248	0.255487	0.309977	-6.68415
Alg5	123055	83815	93980.8	83664.5	82728.3	51929.2	96568.7	59015.1	-0.36461	11.3108	-2.47618	0.0383383	0.059338	-4.90573
Alg6	100479	147528	108024	140934	135910	92821.9	127350	81719.6	-0.0437384	11.6487	-0.274088	0.790961	0.823558	-7.41285
Alg8	178913	80984.6	135604	78161.7	132681	64446.3	133222	54097.9	-0.741736	11.506	-5.89513	0.000364	0.00196477	0.0236026
Alg9	33741.6	33376.2	23042.2	34662.6	34942.5	35121.6	41902.5	29270.9	0.010952	10.3995	0.0806379	0.937711	0.948756	-7.45112
Alpi	1001.78	1456.81	0	2.72	7943.76	1489.82	20064.3	2577.4	-2.73739	#NAME?	-1.56948	0.160524	0.204282	-6.17732
Alpl	19985	37538.4	22433.8	41296	36617.8	45588.2	56051.8	34429.1	0.24308	10.4624	1.08386	0.310009	0.368323	-6.84038
Ank	89726	29067.6	83601.6	29315.8	70151	28652.3	58169.7	29253.9	-0.939461	10.7472	-8.44604	2.95e-05	0.000432	2.73975
Aoc1	0	0	0	0	0	0	0	0	NA	#NAME?	NA	NA	NA	NA
Aox1	8594.49	91090.5	14743.3	99648.4	21642	96328.6	24101.3	89199.3	1.76833	10.5666	8.19703	3.66e-05	0.00047	2.50575
Apoa2	26022.1	65938.1	33690.8	64934.1	35502.7	75821.3	35326	79378.5	0.788575	10.7796	7.4242	7.44e-05	0.000652	1.73988
Arnt	230947	105873	209868	126117	196803	124364	196128	136085	-0.528425	11.981	-5.73368	0.000437	0.00218265	-0.175073
Arsa	20463.4	50491.5	18911.4	47709.4	43224.3	56661.2	41272.7	37112.7	0.498242	10.5181	2.27315	0.05263	0.0770173	-5.222
Arsb	48166.8	106016	42887.2	105835	63497.5	79291	70403.9	75393.6	0.495706	11.1652	3.36907	0.00979854	0.0188721	-3.50087
Arsg	63042.8	32246.8	60056.9	36388.1	55824.8	35502.6	54144.1	35599.6	-0.510843	10.7156	-6.21919	0.000254	0.00150085	0.411799
Arsi	27834.1	22270.2	47511.1	30334	26303.2	16330.3	31009.2	14220.5	-0.481994	10.1396	-2.40589	0.0427803	0.0649263	-5.01572
Arsj	0	0	0	0	0	0	0	0	NA	#NAME?	NA	NA	NA	NA
Arsk	210333	100427	168213	108125	154914	85113	163152	73579	-0.644104	11.7386	-5.3887	0.000655	0.00284033	-0.611673
Arvcf	39367.1	46404.7	35373.8	47006	51303.1	48581.5	51118.8	43774.6	0.0597916	10.7154	0.539522	0.604214	0.656987	-7.29448
As3mt	18107.1	60970.4	14357.1	79613.3	48492.1	83986.1	49840.1	77917.3	0.980775	10.7358	3.29712	0.010905	0.0205425	-3.61293
Asrgl1	68285.1	83832.2	42642.5	90506.6	83478.9	86808.5	93006.2	68628.7	0.173213	11.2278	0.992602	0.349973	0.40733	-6.93394
Atg9b	35414.2	52014.6	33257.4	47885.2	80136.8	49427	82631.2	45400.9	-0.0832894	10.8335	-0.362964	0.726034	0.768058	-7.38151
Atp7a	101411	47590.4	90284.8	49864.2	69229.2	43769	110829	51938.2	-0.641661	11.1038	-5.39413	0.00065	0.00283631	-0.604677
Atp7b	81998.3	63901.6	76729.6	63254.2	69765	66108.5	71759.7	68820.1	-0.134536	11.1568	-1.66108	0.135274	0.175795	-6.12643
Atrip	119946	98660.6	124271	87595.7	106949	90301.3	103539	95307.4	-0.199283	11.5386	-2.33332	0.0479113	0.0712037	-5.12875
Atrn	49878.9	61047.6	39297.4	61226.1	51183.8	63828.8	60165.6	62272.5	0.225168	10.9237	2.13053	0.065737	0.0933357	-5.44076
Atrnl1	34984.7	67167.5	35236.3	83546.1	48117.1	68518.5	53606.2	58019.2	0.487044	10.8943	3.59043	0.00707961	0.0148326	-3.15898
B3gat1	0	0	0	0	0	0	0	0	NA	#NAME?	NA	NA	NA	NA
B3gat2	20026.3	42855.8	18998.4	43187.3	48360.8	33504.4	26353.5	24802	0.288575	10.325	1.25832	0.243755	0.297846	-6.64504
B3gat3	120614	77455.6	86328	80797.2	115272	72656.7	122562	62572.5	-0.410734	11.4041	-3.641	0.00657898	0.0139885	-3.08155
Baat	675.255	53467.2	4022.8	52663.4	8230.04	74780.9	6407.1	71772.5	2.89164	9.5947	5.77411	0.000417	0.00210835	-0.124991
Bche	17801.8	55922.7	36586.1	57818.2	28337.7	66572.4	36392	99356.8	0.865193	10.6947	4.33522	0.00249414	0.00682315	-2.04993
Bdh2	0	0	0	0	0	0	0	0	NA	#NAME?	NA	NA	NA	NA
Cat	78770.9	73491.2	70314	67912.9	67674.4	72435.5	67232	79710.5	0.0335295	11.1851	0.397078	0.701693	0.745983	-7.36723
Cbr1	115880	116101	72351.2	109167	120152	94707	123961	93682.1	-0.0261931	11.5554	-0.187376	0.856031	0.880635	-7.43513
Cbr3	20502.5	57020.5	53190.4	66071.1	43035.1	54223.7	42419	43118.8	0.371795	10.7197	1.77777	0.113333	0.149315	-5.96238
Cbr4	84665	114343	92045.2	120495	99762	112944	112241	98468.1	0.140753	11.5492	1.45142	0.184719	0.233343	-6.40678
Ccn1	28623.6	66113.1	60047.4	72313.7	29762.5	59054	37612.6	53472.1	0.51501	10.7827	2.95893	0.0181752	0.0311627	-4.14416
Cda	7966.94	78446.7	9496.81	94955.8	20448.5	77250.1	22235.4	77109.4	1.79056	10.4145	7.39282	7.67e-05	0.000666	1.70746
Cdkn1c	16373.5	28741.8	21392.5	30530.7	50332.1	13550.4	45567.7	20092.9	-0.303169	10.1553	-1.01403	0.340252	0.399831	-6.91254
Ces1d	3418.5	40168.5	10113.5	34586.8	11418.5	62223.6	9765.9	71768.3	1.84588	9.895	6.2617	0.000243	0.0014674	0.461697
Ces1g	415.1	42464.7	2.67	29527.8	2379.93	66540.1	2630.16	108002	5.24619	8.28815	3.6852	0.00617229	0.0133552	-3.01411
Ces2c	991.07	34345.8	5672.41	13536.3	2313.36	29224.2	4032.95	26672.4	2.21016	9.0028	5.79212	0.000409	0.00209197	-0.102751
Ces4a	0	0	0	0	0	0	0	0	NA	#NAME?	NA	NA	NA	NA
Ces5a	0	0	0	0	0	0	0	0	NA	#NAME?	NA	NA	NA	NA
Cftr	0	0	0	10.88	16265.6	3.16	2490.08	0	-6.98969	#NAME?	-8.65288	0.000981	0.00361093	0.0554957
Chrna2	0	0	0	0	0	0	0	0	NA	#NAME?	NA	NA	NA	NA
Chst1	8146.93	2170.97	2884.49	2367.45	25806	6284.82	7707.24	910	-1.26724	8.38658	-2.42532	0.0415028	0.0634357	-4.98536
Chst10	8975.4	9117.24	12641.5	18705	26949.6	4330.82	23519.7	7656.06	-0.635765	9.38569	-1.80559	0.10862	0.143988	-5.92255
Chst11	79003.6	3284.87	58397.1	4565.38	52502.6	3336.45	48311.5	3050.84	-2.81178	9.57069	-19.9055	4.23e-08	1.21e-05	9.51936
Chst12	46406.6	33114.4	32773.4	35023	76438.1	29266.4	73309.8	24243.7	-0.584416	10.6051	-2.89702	0.0199819	0.033459	-4.24193
Chst13	11546.1	59065.8	12781.7	53620.1	18226.6	65248.1	25121.2	70252.2	1.34248	10.3592	7.5668	6.5e-05	0.000615	1.88592
Chst14	31578.9	32160.4	14409.4	39411.2	63237.9	27555.2	57943.8	28130.3	-0.13223	10.4233	-0.422705	0.683643	0.730409	-7.3557
Chst15	35235.4	27735.7	30791.5	33818.7	56407.8	28119.3	43379.5	16389.6	-0.453761	10.3788	-2.37212	0.0450959	0.0676046	-5.0684
Chst2	25430.8	36662.6	23449.2	48155	51342.3	26979.6	44305.3	19958.7	-0.0888733	10.3934	-0.358687	0.729111	0.770364	-7.38321
Chst3	17652.9	15630.1	35982.3	15722.9	33741.8	9437.07	25272.5	13386	-0.714803	9.85095	-3.77469	0.00542877	0.0122328	-2.87825
Chst4	0	0	0	0	0	0	0	0	NA	#NAME?	NA	NA	NA	NA
Chst5	0	0	0	0	0	0	0	0	NA	#NAME?	NA	NA	NA	NA
Chst7	15962.9	19036.5	22226.5	26683.5	27719	16295.7	24530.8	19990.8	-0.0942553	9.95903	-0.611447	0.557874	0.612023	-7.24992
Chst8	17830.7	28893.9	37091	27520.8	24505.8	18660.2	28891.2	13182.6	-0.218221	10.0628	-0.99244	0.350047	0.40733	-6.9341
Chst9	0	0	0	0	0	0	0	0	NA	#NAME?	NA	NA	NA	NA
Cltrn	0	0	0	0	0	0	0	0	NA	#NAME?	NA	NA	NA	NA
Cndp1	0	0	0	0	0	0	0	0	NA	#NAME?	NA	NA	NA	NA
Cndp2	50007.5	62809.2	42768.3	69042.1	91388.2	51983.8	66389.5	47334.8	-0.0489075	10.978	-0.274166	0.790903	0.823558	-7.41282
Col18a1	6513.51	29304.7	14339.3	27267.1	22555	33916.6	24896.8	33898.8	0.715784	9.98254	2.56986	0.0331338	0.0525061	-4.75853
Comt	66063.5	63360.3	62106.9	62579.8	41251.5	81039.5	47145.3	72629.1	0.268297	11.015	2.02747	0.0771584	0.107248	-5.59646
Comtd1	119135	55764	95321.5	56776.8	113466	45678.6	112544	35335.1	-0.836399	11.1876	-6.56273	0.000176	0.00116999	0.808421
Cpq	39065.9	143914	50550.6	142893	73332	110635	78690	114038	0.781334	11.3606	4.56739	0.00183186	0.00552128	-1.71931
Crot	64689.4	72297.1	53217.8	81901	51327.7	82373.7	54005.3	78510.3	0.347372	11.0993	3.88525	0.00463987	0.0110406	-2.71168
Cryz	105142	142362	77795.5	127508	95284.5	125279	124549	105922	0.227207	11.6191	1.83425	0.103957	0.138448	-5.88125
Ctns	238410	153882	189927	162463	206573	122984	208947	128465	-0.399756	12.0562	-3.91875	0.00442579	0.0107538	-2.66149
Ctsb	98048.7	54970.8	86090.2	56514.4	77707.6	53294.3	85798.4	47694.3	-0.490969	11.1237	-5.47149	0.000593	0.00272544	-0.505378
Ctsk	0	0	0	0	0	0	0	0	NA	#NAME?	NA	NA	NA	NA
Ctsl	83190.8	115598	55690.8	104380	93221.7	99097.6	79578.4	105532	0.325149	11.4085	2.62388	0.0304653	0.0486426	-4.67342
Ctsz	80260.5	85193.8	77076.8	99144.6	76283.3	68452.6	78311.7	76023	0.043364	11.2857	0.430885	0.677926	0.725203	-7.35187
Cyb561	32016.2	107296	22243.4	125975	45921.6	80405.8	41048.1	64827.9	0.990131	10.9303	4.88451	0.00121724	0.00418243	-1.28013
Cyb561a3	153419	82591.1	117237	81960.7	93861.9	67052.1	100137	82693.2	-0.376246	11.4561	-2.94885	0.0184572	0.0315831	-4.16006
Cyb561d1	135500	87396.4	126859	90714.2	128952	94349.5	135055	72713.7	-0.426369	11.5739	-4.76562	0.00141638	0.00464351	-1.44309
Cyb561d2	88918.4	55381.8	78287.2	58663.3	80303.5	54236.7	87422.5	50283.4	-0.426893	11.1205	-5.17557	0.000847	0.00327824	-0.889804
Cyb5b	70535.3	57199.2	64685.1	57923.2	81246.9	38061.2	79844	48157.3	-0.395972	11.0106	-3.26614	0.0114212	0.0211896	-3.66129
Cyb5d1	103804	71027.7	91798	74058.3	99150.4	78419.3	97589.9	63466	-0.314752	11.3353	-3.6855	0.00616961	0.0133552	-3.01365
Cyb5d2	198542	125884	145998	125873	162627	88953.9	193208	98752.5	-0.469615	11.8304	-3.82554	0.00504941	0.011732	-2.80145
Cyb5r1	223229	121648	170517	119451	112618	85123.8	110680	81916.6	-0.385958	11.7092	-2.04735	0.0748133	0.104326	-5.56659
Cyb5r2	0	0	0	0	0	0	0	0	NA	#NAME?	NA	NA	NA	NA
Cyb5r3	67938.1	59744.2	59297	60732	65269.3	60780.6	64478	60586	-0.0595313	11.0395	-0.77282	0.461848	0.518598	-7.13187
Cyb5r4	117484	64705.2	96104.1	67391.1	84532.7	49934.1	83053.4	62611.3	-0.440088	11.2348	-3.78949	0.00531531	0.0120883	-2.85586
Cyb5rl	122089	119527	99291.2	122159	127433	80403.3	125146	92847.1	-0.143254	11.6061	-1.14979	0.283437	0.340594	-6.76898
Cybrd1	14732	6384.4	20248.4	8800.28	59166.7	7034.03	59470.9	3311.55	-1.67178	9.53785	-4.52188	0.00194487	0.00576085	-1.78351
Cyp11a1	0	0	0	0	0	0	0	0	NA	#NAME?	NA	NA	NA	NA
Cyp11b1	0	0	0	0	0	0	0	0	NA	#NAME?	NA	NA	NA	NA
Cyp11b2	0	0	0	0	0	0	0	0	NA	#NAME?	NA	NA	NA	NA
Cyp17a1	4405.39	12029.3	4518.23	30381.5	19495.9	31262	21798.6	47777.6	1.04178	9.6894	2.24398	0.0550809	0.0800583	-5.267
Cyp19a1	0	0	0	0	0	0	0	0	NA	#NAME?	NA	NA	NA	NA
Cyp1a1	13093.6	57580.7	7882.73	51761.6	41381.9	63162.2	34913.3	50766.9	1.04007	10.4059	2.94183	0.0186565	0.0317344	-4.17115
Cyp1a2	493.915	60615.2	8446.69	40563.1	6101.28	55507.2	6555.85	72353.1	2.74706	9.56059	4.65538	0.00163303	0.00509201	-1.596
Cyp1b1	21943.7	21511.7	32572.5	29421.7	30214.2	17681.5	28812	18396.4	-0.276512	10.1048	-1.91275	0.0921382	0.125034	-5.7668
Cyp20a1	131820	123843	73175.5	118801	141161	85455.9	143547	91972.7	-0.131225	11.6149	-0.743921	0.478201	0.532782	-7.15479
Cyp24a1	10255.9	3780.39	42107.9	4369.01	10179.6	6553.23	14767.5	2439.37	-1.37621	8.98988	-3.96358	0.00415577	0.0103173	-2.59457
Cyp26a1	8624.09	30158.2	31443.3	28079.5	25167.7	44641	16867.2	32330.8	0.590622	10.1165	2.17707	0.0611398	0.0873862	-5.36976
Cyp26b1	18336.7	24282.9	39233.9	24244.8	23835.9	19278.1	23252	19594.3	-0.145962	10.0588	-0.87929	0.404879	0.462489	-7.04105
Cyp26c1	10448.1	42903.6	36317.5	40142.5	34350.4	47725	23542.6	42564.6	0.60843	10.3705	2.32991	0.0481675	0.0712596	-5.13406
Cyp27a1	22602.6	138763	35090.4	132175	40417.9	113655	41487.1	117902	1.30482	11.0853	8.83958	2.11e-05	0.000343	3.09777
Cyp27b1	6529.23	7236.42	33377.1	11703.7	18654.8	10716.8	15701.6	6978.18	-0.577598	9.38496	-1.79101	0.111067	0.146779	-5.94346
Cyp2e1	845.61	14661.2	9633.39	19070.9	8212.4	35021.3	8528.77	44527.6	1.6597	9.32426	2.96771	0.0179328	0.0308085	-4.13029
Cyp2r1	14445.1	74769.3	18702.4	72135.3	33793.8	78365.3	34324.1	63085.7	1.11092	10.627	5.40767	0.00064	0.00281948	-0.587237
Cyp2s1	18839.5	11343.8	14980.5	17099.8	51486.9	5596.77	44045.1	7137.2	-1.1035	9.69832	-3.1634	0.0133259	0.0242519	-3.82222
Cyp2u1	30196	172651	29451.4	163290	59507	95340.5	61306.6	55632.8	0.957648	11.1347	3.20544	0.0125089	0.0228621	-3.75628
Cyp2w1	4363.4	3297.96	13971.2	2739.47	16872	8341.43	7935.25	3275.21	-0.874633	8.72224	-2.49796	0.0370586	0.0574609	-4.87156
Cyp39a1	27203.3	61767.6	41013.8	73275.7	59032.8	73540.5	56005.3	87449.4	0.51643	10.9462	2.84811	0.0215405	0.0355833	-4.31921
Cyp46a1	22100.1	110600	25089.6	111287	50197.5	95916.3	68163	83625.3	0.987989	11.0157	3.90735	0.00449742	0.0108519	-2.67855
Cyp4b1	0	0	0	0	0	0	0	0	NA	#NAME?	NA	NA	NA	NA
Cyp4f18	10867.9	31194.7	6288.74	30006.3	52737.8	19444.2	38337.8	23275.1	0.280062	10.0069	0.616441	0.554734	0.609483	-7.24664
Cyp4v3	18270	64952.2	23667.6	67066.5	25378.9	68574.9	25897.1	71508.2	1.07991	10.5871	10.5589	5.65e-06	0.000159	4.51134
Cyp4x1	0	0	0	0	0	0	0	0	NA	#NAME?	NA	NA	NA	NA
Cyp51	97512.6	97323.1	60212.6	115805	118182	76884.3	126568	82976.1	-0.0500166	11.4555	-0.277151	0.788691	0.82319	-7.41191
Cyp7a1	1331.62	23617	7901.42	34197	16037	40953.8	21274.2	61230.9	1.58384	9.74613	2.77661	0.0240492	0.039349	-4.43223
Cyp7b1	7259.39	80186.9	13545.5	76255.3	13839.3	73253.6	9280.06	35163.7	1.78216	10.1598	7.80335	5.22e-05	0.000555	2.12335
Cyp8b1	2964.54	94978.3	6095.31	86995.9	27552.1	83903.5	25489.7	68931.7	2.05842	10.2991	4.25091	0.00279542	0.00752749	-2.17185
Dagla	8220.18	23736.5	11495.4	28074.1	21757.2	24736.8	23183.4	24010	0.529174	9.86532	2.27949	0.0521118	0.0763891	-5.2122
Daglb	248597	161518	192551	178259	162460	132118	173932	143782	-0.226358	12.0509	-1.84425	0.102375	0.136978	-5.86678
Dbnl	262165	144897	213819	140872	183083	110294	201712	99924.1	-0.554862	11.993	-4.40227	0.0022796	0.00635771	-1.95366
Ddhd1	93939.4	40733.9	84966	43348.2	53079.6	30174.5	52758	32682.2	-0.638064	10.8193	-3.78709	0.00533349	0.0120883	-2.85948
Ddhd2	78594.1	63199.9	64283.2	67942.2	88247.8	63225	88163.4	52957.8	-0.251445	11.1538	-2.33506	0.0477815	0.0711339	-5.12605
Ddo	2006.76	67627.7	6509.45	63164	4476.44	70417.6	4682.15	64087.8	2.79052	9.70611	12.1666	1.93e-06	9.79e-05	5.6479
Ddost	135212	72612.7	104301	67072.1	96899.2	60820.8	123304	63705.4	-0.547334	11.3697	-5.28153	0.000745	0.00307556	-0.750714
Dhrs1	57231.6	89940.2	56188.9	84497.3	70223.7	95433.4	78347.2	95052.5	0.340016	11.2499	3.27007	0.0113543	0.0211569	-3.65515
Dhrs11	198687	71058.7	173306	65480.8	156925	70285.5	160691	56099.9	-0.964269	11.5711	-9.81508	9.75e-06	0.0002	3.92784
Dhrs13	96261.5	59992.5	71359.1	65444	90862.9	49092.9	96834.4	40703.4	-0.510427	11.1318	-3.8416	0.00493557	0.0115838	-2.77726
Dhrs2	0	0	0	0	0	0	0	0	NA	#NAME?	NA	NA	NA	NA
Dhrs3	17848.4	58975.8	20725	53608.8	29617.4	67372.7	27964.2	67083.8	0.960621	10.5462	7.05484	0.000107	0.000872	1.35113
Dhrs4	105020	64536.5	86103.2	72303.2	66950.8	65237.4	65586.1	66479.6	-0.168497	11.1978	-1.36642	0.208974	0.260535	-6.51427
Dhrs7	78109.9	117242	52532.4	122664	97416.1	100003	99541.6	101727	0.325515	11.4453	2.11255	0.0676029	0.0953545	-5.46808
Dhrs7b	81723.7	64908.7	65421.8	61248.5	87982.9	53345.9	96381.7	52711.2	-0.350028	11.1402	-3.14041	0.0137959	0.0248443	-3.85831
Dhrs7c	0	0	0	0	0	0	0	0	NA	#NAME?	NA	NA	NA	NA
Dhrs9	0	0	0	0	0	0	0	0	NA	#NAME?	NA	NA	NA	NA
Dnase1l3	0	0	0	0	0	0	0	0	NA	#NAME?	NA	NA	NA	NA
Dnttip2	60132	34860.4	36814.4	32998.4	59795	35791.1	64934.7	38633.7	-0.421776	10.6886	-3.07754	0.0151726	0.0266528	-3.95717
Dpep1	0	0	0	0	0	0	0	0	NA	#NAME?	NA	NA	NA	NA
Dpep2	4778.02	10629.6	10089.7	9709.95	23777.7	22123.7	11541.2	19508.7	0.303523	9.43207	0.879554	0.404745	0.462489	-7.04081
Dpep3	0	0	0	0	0	0	0	0	NA	#NAME?	NA	NA	NA	NA
Dpp7	19995.2	61557.7	21610.5	50666.6	43637.5	54551.4	53897.6	36983.2	0.455794	10.5936	1.8513	0.101273	0.135927	-5.85655
Dpp8	99659.4	66797	83750.1	77606.7	76272.7	57556.9	94106.7	57688.3	-0.3118	11.2289	-2.87118	0.0207904	0.0345435	-4.28276
Dpyd	8794.8	47031.5	12908.3	43160.9	14630.9	59913.4	17201.2	68456	1.41867	10.1821	8.31002	3.32e-05	0.000444	2.61266
Dpys	7450.8	48216	13090	47677.3	14861.3	50381.8	20756.7	53888.7	1.33372	10.1526	6.66743	0.000158	0.0011123	0.926336
Dpysl2	75364	50875.6	54532.6	65052.7	85808.5	50343	77932	47362.1	-0.311955	11.034	-2.44665	0.0401448	0.0615792	-4.95199
Dpysl3	21842.5	25762.9	26554.1	30556.7	28305.5	15259.3	27013.3	21185	-0.138858	10.0889	-0.888698	0.400096	0.458243	-7.03256
Dpysl4	0	0	0	0	0	0	0	0	NA	#NAME?	NA	NA	NA	NA
Dpysl5	12736.8	52597.6	13070.1	58676.5	30452.8	44944.4	29232.3	37321.2	0.888356	10.3285	3.73519	0.00574436	0.012742	-2.93809
Dtd1	94519.4	99390.1	90357.9	98978.2	108551	69945.5	90124.6	79515.6	-0.105843	11.4151	-0.952897	0.368541	0.425506	-6.97265
Dtd2	123660	146419	84659.8	163625	170127	73410.9	150102	91821.2	-0.126019	11.6958	-0.564788	0.5877	0.641467	-7.27941
Duox1	74378.3	57875.3	53338.8	60821.4	77083.2	53746	82863.1	40623.1	-0.298266	11.0206	-2.1893	0.059985	0.0861658	-5.35103
Duox2	15428.2	10288.4	56113.2	18490.8	13360.2	12133.4	28321.5	14045.7	-0.578226	9.79351	-1.85327	0.100967	0.135729	-5.85369
Eaf2	103770	145256	56523.9	149358	137471	106659	132469	103369	0.201544	11.6302	0.959157	0.365566	0.422639	-6.96663
Elp3	55009.2	94940.4	55418.2	98144.5	76541.6	82624	68036.9	89842.5	0.367939	11.2368	3.46353	0.00852283	0.0170151	-3.3544
Ephx1	6769.97	59201.3	10522.9	53094.6	21189.6	63363.7	17017.1	51079.4	1.49538	10.1939	6.32959	0.000225	0.00140089	0.540899
Ephx2	17835.3	69595.9	10163.8	77893.1	37565.9	56341.1	49574.7	64385.9	1.01619	10.5982	3.12326	0.014158	0.0252843	-3.88526
Ephx3	0	0	0	0	0	0	0	0	NA	#NAME?	NA	NA	NA	NA
Ephx4	20191.3	43442.4	2.67	47684.1	56212.7	13314.9	55978.2	10012	1.84876	9.11555	0.871516	0.408863	0.465183	-7.04801
Epx	0	0	0	0	0	0	0	0	NA	#NAME?	NA	NA	NA	NA
Ercc4	79190.1	102736	70516.6	111830	93367.6	87661.2	106298	77327.3	0.0850437	11.4079	0.662294	0.526397	0.581976	-7.21537
Esd	77270.5	82607.6	82433.6	78102.6	64444.9	84838.9	78235.4	92704.2	0.114363	11.2861	1.24594	0.248036	0.301788	-6.65957
Esx1	0	0	0	0	0	0	0	0	NA	#NAME?	NA	NA	NA	NA
Exoc6	78136.5	49969.9	52758.1	48880.9	68169.5	52348	80755.3	48614.8	-0.323736	10.9803	-2.89032	0.0201883	0.0337324	-4.25251
Exosc10	216112	141122	138450	141398	145512	94653.6	162560	85714.1	-0.368792	11.8178	-2.29985	0.0504812	0.0743796	-5.18067
Exosc2	173791	133690	186288	136968	195744	106082	190390	105108	-0.444141	11.9134	-4.51909	0.00195205	0.00576223	-1.78746
Exosc3	88993	94603.9	88417.6	94647.3	90694.6	83081.8	101247	76516.9	-0.0596259	11.4019	-0.662255	0.526421	0.581976	-7.2154
Exosc4	158300	92931.3	129469	88507.6	146238	73609.3	147711	64289.1	-0.60783	11.5809	-5.53955	0.000548	0.00255632	-0.41872
Exosc5	139037	127117	110267	112032	140007	99801.3	149884	96208	-0.213902	11.6981	-1.98247	0.0827303	0.114253	-5.66367
Exosc9	58418.9	49468.5	52815.1	55027.7	58094.6	42366.4	62490.4	43988.3	-0.198017	10.8666	-2.10515	0.0683857	0.0963006	-5.47931
Fa2h	7773.59	39234.1	8619.65	34960.4	43789.1	30878.5	46017.5	19644.4	0.454608	10.0884	1.00669	0.343557	0.403164	-6.91991
Faah	26125.4	151971	15003.1	146570	54266.3	122525	65657.4	123496	1.37155	11.1309	4.46042	0.00210968	0.00601484	-1.8707
Fcer1g	24106.6	54236.4	33843.7	56856.1	30594.4	54437.3	24398.8	56712.9	0.687336	10.5813	6.62889	0.000164	0.0011477	0.883085
Flvcr1	157050	159645	124498	168300	208566	99143.1	184469	90050.8	-0.285737	11.8745	-1.55038	0.159644	0.203464	-6.27697
Flvcr2	25150.7	75909.1	39867.2	106358	59182.9	81193.7	60101.4	98684	0.724501	11.0418	3.54605	0.00755236	0.0156325	-3.22714
Fmo1	6868.94	48632.3	15841	48360.8	14137.5	64202	18665.8	68661	1.47227	10.2102	6.7122	0.000151	0.00108833	0.97635
Fmo2	1103.97	28927.8	6597.57	27430.8	7192.61	37919.6	1942.68	76846.3	2.50775	9.31732	5.50554	0.00057	0.00263209	-0.461946
Fmo3	0	7449.71	1855.65	7203.69	2908.9	16407.5	6020.29	56720.1	1.54428	#NAME?	2.82138	0.025721	0.0418453	-4.35738
Fmo4	4768.11	36284.1	12106.8	36974.7	11236.3	35156.7	25082.6	59870.5	1.28914	9.97659	3.99917	0.00395404	0.00987361	-2.54163
Fmo5	22446.1	65182.6	28630.9	55481.5	29813.8	85628.3	29948.5	94248.1	0.982284	10.7139	6.94298	0.000119	0.000914	1.23031
Fmo6	0	0	0	0	0	0	0	0	NA	#NAME?	NA	NA	NA	NA
Folh1	0	0	0	0	0	0	0	0	NA	#NAME?	NA	NA	NA	NA
G0s2	34910.6	102802	25198.8	94047.6	40590.6	71227.9	44064.5	76224.7	0.87685	10.9134	5.87162	0.000373	0.00198028	-0.0051102
Gal3st1	13966.2	29818.3	25182.8	32509	29974.2	38727.9	38859.8	35544.2	0.29522	10.2861	1.4226	0.19265	0.242294	-6.44366
Gal3st2	0	0	0	0	0	0	0	0	NA	#NAME?	NA	NA	NA	NA
Gal3st2b	0	0	0	0	0	0	0	0	NA	#NAME?	NA	NA	NA	NA
Gal3st3	111319	65305	101026	75787.5	105312	65943.2	106931	46811.7	-0.528742	11.3076	-4.55847	0.00185342	0.00556674	-1.73186
Gal3st4	43138.4	17982.9	29654.5	20671.3	38234.2	19027.6	45249.9	14232.3	-0.772596	10.1739	-5.9574	0.000339	0.00186722	0.0992812
Galns	31466.9	26437.5	27050.9	28666	52617.4	26744.9	48779.8	24246.1	-0.37298	10.3705	-2.30777	0.0498612	0.0735923	-5.16841
Galnt1	125956	54188.9	90781.6	60162.6	91824.6	47103.1	95227.3	38460.6	-0.70726	11.1593	-5.4493	0.000609	0.00273948	-0.533779
Galnt10	88982.7	26466	91682.8	26339	60975.2	23482.9	60447.6	20732.7	-1.12103	10.652	-8.42596	3e-05	0.000432	2.72109
Galnt11	25278.7	104430	31192.3	113784	67945.6	70913.8	75573.6	80635.4	0.705067	11.0638	2.64608	0.0294334	0.0471703	-4.6384
Galnt12	20313.5	26826	32608.1	42803	28506.9	22006	27869.8	23403.4	0.0291594	10.2157	0.168844	0.87011	0.890852	-7.43881
Galnt13	2275.77	0	5359.58	1989.15	1096.02	2683.94	17995.3	9040.17	-0.0785268	#NAME?	-0.113835	0.912565	0.925494	-7.3706
Galnt14	14258.6	17793.8	29596.9	19830.6	27421.5	11309.6	11624.7	14963.1	-0.203044	9.75861	-0.846956	0.421631	0.479075	-7.06967
Galnt15	0	0	0	0	0	0	0	0	NA	#NAME?	NA	NA	NA	NA
Galnt16	9676.9	4579.55	7030.44	7408.56	25138.2	4000.39	31123.7	1866.2	-1.33695	8.95987	-3.298	0.0108906	0.0205425	-3.61155
Galnt17	12819.7	4564.47	15605.3	7515.78	28427.9	4741.02	17519.2	2674	-1.35853	9.1058	-5.53051	0.000553	0.00256965	-0.430192
Galnt18	9298.3	28148.7	2080.82	34600.6	19983.8	26346.6	40892.6	19203	0.859828	9.75479	1.51653	0.167855	0.213296	-6.32191
Galnt2	14158.1	32329.8	13242.3	37715.2	31467.6	38718.1	28339.4	33826.7	0.564175	10.1966	2.65417	0.0290659	0.0466685	-4.62563
Galnt3	64912.7	34921.1	47697.7	38446	61841.8	17865.7	40369.2	16324.1	-0.745676	10.5001	-3.28101	0.0111702	0.0209479	-3.63807
Galnt4	156280	132364	110002	133577	132986	101377	141034	88691.9	-0.176783	11.7172	-1.35212	0.213314	0.265561	-6.53196
Galnt5	0	0	0	0	0	0	0	0	NA	#NAME?	NA	NA	NA	NA
Galnt6	12105.4	7153.26	16758	9177.92	31846.2	7546.28	33721.4	6082.89	-1.07017	9.44557	-4.46277	0.0021031	0.00601484	-1.86735
Galnt7	62902.1	69714	47062.2	76990.6	57310	47049.9	63661.9	47479.6	0.0261208	10.9696	0.179049	0.862351	0.886076	-7.43683
Galnt9	0	0	0	0	0	0	0	0	NA	#NAME?	NA	NA	NA	NA
Galntl5	0	0	0	0	0	0	0	0	NA	#NAME?	NA	NA	NA	NA
Galntl6	0	0	0	0	0	0	0	0	NA	#NAME?	NA	NA	NA	NA
Gamt	64963.8	114435	61292	106927	97750.5	111289	89349.1	112035	0.369661	11.4337	2.97322	0.0177827	0.0306118	-4.1216
Gclc	162966	102290	137326	103581	130274	84609.3	116921	81574	-0.384829	11.6271	-3.53963	0.00762347	0.0157417	-3.23701
Gclm	96673.9	49766.7	88959.2	48876.2	75009	32092	75580	36827.9	-0.707705	10.9795	-5.43071	0.000623	0.00278603	-0.55761
Gcnt1	104992	4040.05	99745.8	4438.4	45348.2	3670.51	38153.4	4445.62	-2.75842	9.70667	-11.401	3.16e-06	0.000127	5.12632
Gcnt2	30704.5	22123.3	57963.8	26522.3	39097.5	26699.1	40850.7	21083.9	-0.538112	10.3538	-3.71638	0.00590153	0.0129985	-2.96666
Gcnt3	0	0	0	0	0	0	0	0	NA	#NAME?	NA	NA	NA	NA
Gcnt7	1190.72	2630.92	10786.8	5048.23	14535.7	10067.5	13450.8	11852.2	-0.115083	8.80735	-0.191142	0.853176	0.878751	-7.43433
Get3	88529	59302.6	74247.7	58217.4	81459.1	60584.6	79380.3	60864.2	-0.301391	11.1483	-3.77324	0.00543996	0.0122328	-2.88043
Gfer	148322	135064	89897.9	122777	149210	82495	188978	74098.6	-0.3277	11.6802	-1.64144	0.139333	0.17971	-6.15352
Ggt1	10026.5	6561.86	15415.9	10145	31427.9	9069.51	34293.2	5054.83	-0.99994	9.4136	-3.35106	0.0100639	0.0192966	-3.52888
Ggt5	13075	15700.3	9509.65	16532.8	23502.2	13505.3	11076	10442.1	0.0307691	9.51936	0.148973	0.885262	0.903135	-7.44234
Ggt6	2304.66	83226.1	3139.47	70132	12854.6	92775	9012.12	87071.5	2.7344	9.95777	7.43945	7.34e-05	0.00065	1.75561
Ggt7	98887.8	74952.3	77350.4	78527.6	101875	73583	101453	75014.1	-0.222319	11.343	-2.37608	0.0448179	0.0673282	-5.06223
Glyat	8.27	74666.1	11628.8	85217.7	3756.96	76294.5	5703.39	116350	4.2816	9.22931	2.9426	0.0186346	0.0317344	-4.16994
Glyatl3	0	0	0	0	0	0	0	0	NA	#NAME?	NA	NA	NA	NA
Gnmt	4521.88	75584.2	11646.2	70413.6	33797.4	83743	40953.9	79974	1.54809	10.481	3.44072	0.00881384	0.0173649	-3.38969
Gnpnat1	70702.2	96756.8	63218.9	92367.9	93962.9	92501.9	95914	111500	0.20695	11.3891	1.69681	0.128169	0.167322	-6.07675
Gns	53664.8	61649.1	39207.5	65955.3	57125.7	53040.3	60311.9	40870.8	0.0488729	10.8813	0.339478	0.74299	0.782534	-7.39062
Gpc3	28779	18986.1	36062.9	14587.8	33022	9551.39	43706.9	9113.39	-1.03232	9.9465	-5.58003	0.000522	0.00249209	-0.367483
Gpld1	13068.6	72200.1	15747.7	75478.4	33712.9	71818.3	33852.1	78720	1.21913	10.609	5.31628	0.000714	0.00300706	-0.705459
Gpx1	115734	51476.6	124550	62590.1	91601	68131.3	94026.6	66405.6	-0.535516	11.2993	-4.75989	0.00142684	0.00464351	-1.451
Gpx2	0	0	0	0	0	0	0	0	NA	#NAME?	NA	NA	NA	NA
Gpx3	22440.5	11600.7	32072	18897.2	36260.3	9976.25	40460	11046.7	-0.944367	9.90304	-5.21844	0.000804	0.00318266	-0.833331
Gpx4	101220	76047	72812.9	84225.6	104833	65487.4	125665	61616.6	-0.330885	11.3401	-2.41487	0.0421854	0.0643646	-5.0017
Gpx5	0	0	0	0	0	0	0	0	NA	#NAME?	NA	NA	NA	NA
Gpx6	0	0	0	0	0	0	0	0	NA	#NAME?	NA	NA	NA	NA
Gpx7	13846	108027	4514.08	115440	53926.4	86126.7	57378.9	95800.9	1.56918	10.7355	2.93552	0.0188373	0.0319157	-4.18111
Gpx8	0	0	0	0	0	0	0	0	NA	#NAME?	NA	NA	NA	NA
Gsr	118612	81014.8	88406.6	74854.7	100486	62364.6	84121.9	61925.4	-0.332745	11.3164	-2.90722	0.0196719	0.0330043	-4.22582
Gss	202752	100633	159069	107127	150268	110331	170469	108016	-0.46526	11.8082	-4.96863	0.00109484	0.0039138	-1.16606
Gsta1	1874.39	12343.3	3453.64	9913.2	3052.45	23790.7	8004.99	19009.6	1.46437	8.90587	4.55465	0.00186275	0.00557194	-1.73725
Gsta13	0	0	0	0	0	0	0	0	NA	#NAME?	NA	NA	NA	NA
Gsta2	392.42	6066.87	4704.54	11339.5	4478.41	29968.8	2979.52	18815.2	1.84045	8.62902	3.09958	0.0146743	0.0259901	-3.92249
Gsta3	4390.68	33905.8	7603.7	36205.9	12499.6	57568.4	17258.3	61999.5	1.6027	9.92963	5.32802	0.000704	0.00299419	-0.690197
Gsta4	67305.7	50642.6	34165.3	54696.5	80863.9	59174.7	70446.9	76274.6	-0.0116632	10.9989	-0.0590206	0.954383	0.961096	-7.45281
Gstcd	106628	49466.9	113347	49248.5	72192.6	48532	68342.5	49416.9	-0.580742	11.0933	-4.31954	0.00254741	0.00694675	-2.07253
Gstk1	37589	102899	30748.3	94020.2	55368.2	106107	54275.5	104532	0.857646	11.1017	5.86257	0.000377	0.00198837	-0.0161767
Gstm1	12984.7	66845.6	18079.3	76172.7	33525	89078.7	30152.7	86637.6	1.27739	10.6407	5.97868	0.000331	0.00186722	0.125027
Gstm2	1723.99	22117.6	8110.12	25187.9	9704.46	26328.8	6765.11	37534.3	1.59913	9.41285	4.41374	0.00224495	0.00628147	-1.93726
Gstm3	0	0	0	0	0	0	0	0	NA	#NAME?	NA	NA	NA	NA
Gstm4	26141.2	44661.7	37951.5	50749.3	49426.4	61038.1	48551.4	59224.5	0.308979	10.733	1.9238	0.0905819	0.123312	-5.75054
Gstm5	39061.3	46719.6	40307.1	39067.3	73799.5	36463.1	63125.5	36313.6	-0.277549	10.721	-1.68601	0.13028	0.169818	-6.09182
Gstm6	2447.79	31261.5	10849.5	39157.8	8552.97	43279.3	7564.4	48549	1.8278	9.68391	5.96155	0.000338	0.00186722	0.104306
Gsto1	52249.6	78294.8	37945.7	84265.2	76982.5	68280.8	72159.6	63430.7	0.238345	11.0806	1.41612	0.194474	0.244229	-6.45189
Gsto2	62022.1	68686.6	45197.8	79965.6	89244.2	64260.9	72749.9	52677.2	0.005335	11.0897	0.0328463	0.974602	0.979161	-7.45416
Gstp1	43029.2	106564	35618.2	108892	97609.6	105558	88081.1	87535.5	0.52411	11.2683	2.23196	0.056124	0.0814366	-5.28552
Gstt1	23483.2	65317.1	28626.3	73047.1	47325.2	77287.4	41021	84020.9	0.791803	10.8241	4.83319	0.00129919	0.00439372	-1.35023
Gstt2	85898.7	89057.7	60466.4	95041.2	66113	80179.4	76691.6	94847.4	0.223429	11.2911	2.12537	0.0662678	0.0937793	-5.44862
Gstz1	79960.6	115683	65856.8	106912	77469.4	102921	80583.4	106409	0.35398	11.4118	4.10204	0.0034278	0.00889571	-2.38951
Guca1a	20261.2	59203.9	29177.3	67919.4	36870.3	71671.4	37781.6	61201.6	0.766061	10.6961	5.11289	0.000915	0.00341544	-0.972823
Gusb	122151	123055	85263.5	115923	135450	112839	147567	94459.2	-0.0785494	11.657	-0.575288	0.580912	0.635673	-7.27296
Gzmb	0	0	0	0	0	0	0	0	NA	#NAME?	NA	NA	NA	NA
Hagh	68010.8	39445.2	77260.8	39169.4	75811.5	43423.1	84802.3	46175.9	-0.597292	10.943	-6.66697	0.000158	0.0011123	0.925828
Hars2	227920	140030	185918	118450	189867	116008	188549	108028	-0.496894	11.9443	-5.14901	0.000875	0.00333917	-0.924909
Hgsnat	37411.9	61080.6	25829	63234.9	57833.1	50697	70113.6	44142.5	0.197794	10.8019	0.901067	0.393869	0.452317	-7.02128
Hmgcr	56005.4	47768.5	47851.6	49314.1	61476.4	55475.7	56416.6	56505	-0.0575299	10.8902	-0.617867	0.55384	0.609483	-7.2457
Hnf4a	8355.93	59248.3	12062.1	60002.2	22767.8	80538	31014.8	72069.5	1.41741	10.4097	5.14599	0.000879	0.00333917	-0.928913
Hnmt	17124.1	63649.7	25903.5	64470.1	19662.7	79078.8	19201.1	82276	1.26789	10.5488	10.5441	5.71e-06	0.000159	4.5001
Hnrnpa3	265547	113956	195096	103885	180732	85635.6	196521	96005.6	-0.734868	11.8736	-6.33003	0.000225	0.00140089	0.541408
Hpgds	0	0	0	0	0	0	0	0	NA	#NAME?	NA	NA	NA	NA
Hs2st1	68222.4	52561.9	53880.5	54494.5	62880.6	49549.4	57275.9	44192.3	-0.186762	10.914	-1.97911	0.0831618	0.114614	-5.66868
Hs3st1	18614.3	32132.6	33266.7	44552.9	25913.3	31213	32640.9	23790.4	0.176965	10.2884	0.998635	0.347214	0.405521	-6.92795
Hs3st2	0	0	0	0	0	0	0	0	NA	#NAME?	NA	NA	NA	NA
Hs3st3a1	27969.6	48421.8	55947.8	62295.8	50046	32956.7	47288.1	75684.9	0.177219	10.7775	0.815285	0.438505	0.495626	-7.09683
Hs3st3b1	11644	45477.3	20156.3	43672.9	20475.4	52456.6	21586.7	52882.2	0.993096	10.2917	6.56788	0.000175	0.00116999	0.814255
Hs3st4	3641.23	1467.25	0	0	4439.04	9.48	19251.1	0	-4.05103	#NAME?	-2.61044	0.0476413	0.0710485	-4.64301
Hs3st5	6998.42	463.4	8392.4	903.137	12717.8	789.163	12867.6	2667.3	-2.32437	8.03825	-6.60666	0.000168	0.00115576	0.858058
Hs3st6	8027.47	51257.7	12698.8	54238.7	30353.6	40205.5	39440.2	36993.3	0.880732	10.2761	2.59417	0.0319044	0.0507516	-4.72024
Hs6st1	82751.2	67429.1	75103.1	65205.9	78893.9	70267.5	77859.2	70235.4	-0.141229	11.2016	-1.84585	0.102123	0.136855	-5.86445
Hs6st2	5969.7	16251.4	7881.36	20052.3	28787.8	10704.9	20514.7	8496.64	0.0161508	9.4739	0.0431952	0.966605	0.972264	-7.45372
Hs6st3	18195.3	23621.5	20635.7	28040.7	38415.9	11673.2	31787.6	11039.3	-0.420291	9.95654	-1.5713	0.154753	0.197817	-6.24893
Hsd11b1	9493.41	46324.8	9807.8	40930.6	19778.3	57456.5	22806.3	75098.4	1.318	10.2281	5.46524	0.000598	0.00273108	-0.513368
Hsd11b2	20526.1	38035.1	21952.8	41842.5	47233.3	29870.6	38325.9	23745.3	0.0812157	10.3513	0.366279	0.723654	0.76743	-7.38018
Hsd17b1	51810.2	49769.7	38197	53943.6	60307.7	47939.7	58344.9	48390.7	-0.0278942	10.8329	-0.236085	0.819299	0.847925	-7.42363
Hsd17b10	108190	79303	70963	74128.6	91346.3	77725.5	104386	56074.5	-0.262464	11.3037	-2.01128	0.079119	0.109618	-5.62069
Hsd17b11	33786.1	57507.9	41802.5	62733.1	39564	70469	43192.7	63334.9	0.474455	10.8191	5.04814	0.000991	0.00362393	-1.05919
Hsd17b12	57515.5	61651.1	57801.3	63096.3	64637.6	52673.8	65519.2	61322.9	-0.0284455	11.0086	-0.328243	0.751154	0.789769	-7.39476
Hsd17b13	0	0	0	0	0	0	0	0	NA	#NAME?	NA	NA	NA	NA
Hsd17b14	39047.2	26072.7	28915.5	22906.1	75431.8	35713.8	69203.5	35068.5	-0.516074	10.5471	-2.21893	0.0572767	0.0829691	-5.30557
Hsd17b2	10695.7	73497.9	19418.8	82225.4	32730.1	86314.3	38519	101508	1.32733	10.6903	4.96617	0.00109822	0.0039138	-1.16939
Hsd17b3	0	0	0	0	0	0	0	0	NA	#NAME?	NA	NA	NA	NA
Hsd17b4	34237.5	78604.9	38690.2	71397.3	52612.2	68794.9	54868.9	68832	0.484673	10.9393	3.82542	0.00505028	0.011732	-2.80163
Hsd17b6	0	0	0	0	0	0	0	0	NA	#NAME?	NA	NA	NA	NA
Hsd3b1	23452	813	31428.6	534.94	34450.1	2187.97	38724.9	2140.65	-3.2718	8.72152	-9.97135	8.67e-06	0.0002	4.05378
Hsd3b7	8235.15	70544.7	8416.74	71118.4	30862.4	72837	34737.4	77424	1.48553	10.4545	4.23083	0.00287282	0.00766383	-2.20103
Hsdl1	101811	77327.7	88712.9	76569.9	114194	70963.5	104863	69838.5	-0.326118	11.3695	-3.67448	0.00626834	0.0134277	-3.03044
Hsdl2	138835	81431.4	124516	84510.3	119266	76657.3	107833	88174	-0.391093	11.5171	-4.36609	0.00239275	0.00658774	-2.00552
Iapp	0	0	0	0	0	0	0	0	NA	#NAME?	NA	NA	NA	NA
Ids	0	0	0	0	0	0	0	0	NA	#NAME?	NA	NA	NA	NA
Igf2bp1	33718.7	4191.74	33965.2	3602.67	64396.3	2923.96	61385.5	2910.89	-2.61736	9.43048	-13.9475	6.76e-07	6.18e-05	6.74162
Igf2r	25977.9	23297.4	24968.1	24787.8	41393.5	20296.5	40166.7	22316	-0.354141	10.2034	-2.47017	0.0386991	0.0596814	-4.91515
Inmt	1334.31	147284	5004.48	138309	6392.86	122260	7262.75	112019	3.4275	10.0557	9.81271	9.77e-06	0.0002	3.92592
Ints12	74938.5	33316.4	81357.5	33743	56723.6	32950.3	48279.3	33919.5	-0.646725	10.7421	-5.05447	0.000984	0.00361093	-1.05072
Kat14	187620	105490	159094	107789	111738	73653.3	121033	82867.1	-0.440186	11.6417	-2.92495	0.0191447	0.0322456	-4.1978
Kat2a	22275.5	34827	20661.8	34709.8	46043	39436.4	37567.4	37180.7	0.200101	10.4047	1.07178	0.315081	0.372802	-6.85311
Kat2b	106666	78460.1	85216.4	76406.1	96047.1	71619.3	103725	65816.3	-0.291149	11.3426	-3.1865	0.0128702	0.0234724	-3.78597
Kcnab1	6419.64	2765.41	16901.1	4950.33	14807.5	6498.83	38355.3	0	-1.2611	#NAME?	-3.03466	0.0189881	0.0321079	-4.03935
Kcnab2	22537.9	4017.36	21400.3	5509.1	31735.1	3061.39	22499.6	4533.25	-1.75555	9.21736	-11.619	2.74e-06	0.000118	5.27834
Kcnab3	58188	44523.6	56502.1	49562.2	65140	49777.3	68852.6	56737.9	-0.215303	10.9267	-2.29716	0.050694	0.0744378	-5.18485
Kcnj11	0	0	0	0	0	0	0	0	NA	#NAME?	NA	NA	NA	NA
Kyat1	61925.5	131721	54356	130679	77903.7	118622	90918.5	116721	0.575558	11.4423	4.55246	0.00186812	0.00557194	-1.74034
Kyat3	29800	31414.7	41398.4	56276.7	34923.3	45398.3	35610.2	111819	0.441593	10.6894	1.77213	0.114312	0.150374	-5.97042
Ldah	94077.5	90738.1	69074.4	85451.7	75044.9	77592.7	76682.8	79055.7	0.0601219	11.2971	0.616257	0.55485	0.609483	-7.24676
Letm1	42638.8	62593.4	39293.9	61625.2	70774	49367.6	83237.1	46542.5	-0.0269066	10.9206	-0.143108	0.889744	0.906631	-7.4433
Letm2	151240	90976.8	153020	88560.6	144368	89871.9	145325	75156.7	-0.547131	11.6344	-6.55237	0.000178	0.00116999	0.79667
Letmd1	101757	130116	70267.2	131270	130727	92023.1	124803	100423	0.0755936	11.5892	0.464985	0.654336	0.704354	-7.33516
Liph	47948.1	9254.03	39720.7	15946.2	50344.3	5945.62	47644.6	7090.85	-1.64973	9.91655	-8.04137	4.21e-05	0.000495	2.35641
Lpo	0	0	0	0	0	0	0	0	NA	#NAME?	NA	NA	NA	NA
Lsm8	199518	94943.8	188693	100056	114266	79210.8	123051	77612.1	-0.551077	11.654	-3.57273	0.00726428	0.0151457	-3.18614
Lypla1	121551	120826	118266	120606	91574.8	92348.4	112695	110313	0.000166	11.6116	0.00156039	0.998793	0.998793	-7.45477
Magt1	110162	47340.6	95037.8	46045.7	83634.6	38410.2	106417	46212.6	-0.795366	11.0976	-7.9664	4.5e-05	0.000502	2.28363
Maoa	70036.4	82209.8	54960.6	87633.5	62289.1	72616.9	67466.3	78614.9	0.233288	11.1742	2.51052	0.0363403	0.0565513	-4.85184
Maob	13081.3	60056.8	19085.5	47368.4	15627.4	55637.7	19066.9	62008.3	1.22057	10.3223	10.2421	7.1e-06	0.000174	4.26769
Mat1a	3396.36	42108.5	6762.9	33507.7	14095.8	60866.3	24452.6	60729.3	1.62259	9.96324	4.052	0.00367367	0.00933635	-2.46333
Metap1	225130	124847	169672	116012	143000	95698	169968	99951.1	-0.475584	11.8322	-3.90252	0.00452817	0.0108651	-2.68579
Mgat1	59279.8	69309.3	46098.7	67119.2	54202.7	81129.2	58784.7	77034.9	0.301422	11.0534	3.11932	0.0142426	0.0253323	-3.89145
Mgat2	163183	111169	145162	114517	133091	96186.6	132399	90404.3	-0.331806	11.7042	-3.40008	0.00935883	0.0181473	-3.4527
Mgat3	10722.4	20649.1	15433.5	22514.8	38076.5	11754.4	43578.3	12271	-0.35243	9.8623	-1.04039	0.328575	0.387701	-6.88572
Mgat4a	32966.2	16699.8	40682.8	22299.5	38653.8	15170	44726.1	12901.2	-0.864973	10.1394	-6.40051	0.000209	0.00133967	0.623005
Mgat4b	92010.2	59965.7	68942.8	61153.9	86833.9	58760.1	80264.7	50311.2	-0.351411	11.1332	-3.56173	0.00738153	0.0153158	-3.20302
Mgat4d	0	0	0	0	0	0	0	0	NA	#NAME?	NA	NA	NA	NA
Mgat5	116999	178095	92111.4	179665	116013	139440	117996	133732	0.349343	11.7848	3.1108	0.0144273	0.0256055	-3.90485
Mgat5b	6077.72	1593.95	2443.49	1852.42	15626.4	2094.46	17497.8	2429.7	-1.39983	8.28511	-3.39252	0.00946408	0.01831	-3.46443
Mgst1	18288.3	69464.9	20505.5	73415.4	25532	84731	28211.5	91626	1.24688	10.6579	9.94114	8.87e-06	0.0002	4.02958
Mgst2	24429	3302.61	32702.9	5529.32	41337.9	2618.89	26976.8	4755.77	-2.06828	9.29861	-10.7368	4.98e-06	0.000159	4.6451
Mgst3	99266.4	14812.8	98798	15509.6	56128.7	19924.6	57018.1	23977.3	-1.41397	10.5162	-7.62101	6.18e-05	0.000608	1.94085
Mpc1	294240	203445	170947	196051	238432	121990	248816	113779	-0.421144	12.1513	-2.33214	0.048	0.0712124	-5.13059
Mpc2	298851	135973	256726	134824	201001	106791	203779	102787	-0.687084	12.0313	-5.37366	0.000667	0.00287736	-0.631091
Mpdu1	38062.7	23811.6	32788.8	22635.2	44758.3	29661.1	43623.4	25677.9	-0.445261	10.3617	-4.10724	0.00340326	0.00885879	-2.38185
Mpo	15639.8	608.63	12026.6	1817.09	25882.2	2690.86	28349.8	1743	-2.54724	8.59291	-7.59212	6.35e-05	0.000613	1.91162
Msh2	140507	128171	83007.1	123006	147953	74447.9	144185	77672.2	-0.250993	11.6153	-1.33194	0.219574	0.27217	-6.55673
Mtch1	27138.3	32440.2	19971.3	37381.5	48151.4	36344.1	54075.5	33846.4	0.0138661	10.4547	0.063326	0.95106	0.958874	-7.45252
Mtch2	148030	82527.8	118685	72762.5	111547	72602.8	106825	75344.2	-0.463029	11.4661	-4.64838	0.00164797	0.0050921	-1.60577
Mthfr	118103	41300.3	91616.2	42091.1	80289.9	40763.4	84250.6	37990.1	-0.825698	11.0221	-7.79544	5.26e-05	0.000555	2.11551
Mus81	115355	64914.7	94228.7	65094.2	99617.2	61442.9	98379.6	61957	-0.472613	11.2924	-5.67614	0.000467	0.00229229	-0.246741
Naa10	105840	92113.7	104615	82009.7	109049	77519.7	112013	69511.8	-0.300184	11.4383	-3.34306	0.0101841	0.0194442	-3.54132
Naa11	0	0	0	0	0	0	0	0	NA	#NAME?	NA	NA	NA	NA
Naa15	232408	138348	169789	128903	159893	107705	187781	109356	-0.432499	11.9147	-3.76223	0.00552623	0.0123621	-2.8971
Naa16	264224	141084	261845	129796	173496	97898.7	166516	92504.2	-0.622323	11.9505	-3.90908	0.00448651	0.0108519	-2.67597
Naa20	154949	152522	93986.4	153395	114022	68043.1	158599	83503.8	-0.170916	11.6696	-0.765418	0.466001	0.522578	-7.13781
Naa25	139471	99020.9	98232.6	105014	132543	80034.2	117811	77089.9	-0.301082	11.5525	-2.52143	0.0357281	0.0559024	-4.8347
Naa30	137084	125034	95366.1	132666	136108	115293	122953	104683	-0.0221825	11.6976	-0.196992	0.848746	0.875238	-7.43306
Naa35	193013	137438	155380	131255	165569	93269.6	192670	84635.1	-0.476212	11.8394	-3.49271	0.00816536	0.0164649	-3.30932
Naa38	103804	71027.7	91798	74058.3	99150.4	78419.3	97589.9	63466	-0.314752	11.3353	-3.6855	0.00616961	0.0133552	-3.01365
Naa40	168294	86172.8	152682	80739	147360	78061.5	152409	70086	-0.679678	11.6113	-7.94314	4.6e-05	0.000506	2.26093
Naa50	199488	124401	153001	111512	144782	104260	143044	101508	-0.364978	11.7914	-3.41783	0.00911659	0.0177577	-3.42517
Naa60	88219.8	59100.7	77535.2	51529.7	68460.5	57889.4	78024.1	50108.4	-0.354929	11.0838	-3.82845	0.00502859	0.011732	-2.79707
Naa80	63434.2	80851.9	52801.7	74234.5	58387.2	87624.2	67903	83984.8	0.300454	11.1584	3.26839	0.0113829	0.0211642	-3.65778
Naalad2	0	0	0	0	0	0	0	0	NA	#NAME?	NA	NA	NA	NA
Naaladl1	249720	208160	153295	227756	276158	144903	286705	135212	-0.295661	12.218	-1.6118	0.14567	0.187602	-6.1941
Naaladl2	15043.7	78599.7	10809.9	88168.5	26851.8	88521.5	35627.5	68467.7	1.39959	10.5963	5.57442	0.000526	0.00249461	-0.374563
Nags	24835.5	97564.3	36154.1	93048.4	49660.2	85437.4	61718.6	96021.4	0.824533	11.027	4.3824	0.00234103	0.00650791	-1.98213
Nanos3	1267.49	1703.07	8811.89	517.61	18342.2	3084.59	9972	2149	-1.4642	8.08119	-2.41189	0.0423819	0.0644758	-5.00635
Nat1	85031.4	52560.1	80494.2	54107	59910.6	68491.5	61497.4	76151.3	-0.132675	11.1022	-1.00171	0.345816	0.404708	-6.92489
Nat10	72586.9	41974	67038.1	37643.9	63630.4	43520.7	61865	40825.6	-0.48008	10.8597	-5.76002	0.000424	0.00213008	-0.142415
Nat14	5206.34	11418.7	4714.77	14169.1	18315.8	10534	15869.9	9609.62	0.207732	9.22981	0.635472	0.542865	0.598615	-7.23391
Nat2	85031.4	52560.1	80494.2	54107	59910.6	68491.5	61497.4	76151.3	-0.132675	11.1022	-1.00171	0.345816	0.404708	-6.92489
Nat8	1566.78	21379.6	9469.6	14226.3	5493.58	34317.7	7971.96	1919.02	0.857096	8.95546	1.30595	0.227867	0.280156	-6.58828
Nat8l	17325.2	13101.3	20779.7	14727.1	29143.8	11447.7	33997.7	4795.62	-0.879196	9.66433	-3.27963	0.0111933	0.0209479	-3.64022
Nat9	23096.1	52655.4	24861.1	53061.9	42741.8	62122.1	42141.7	62494.7	0.587557	10.6638	3.53671	0.00765605	0.0157711	-3.24151
Nceh1	33922.1	94735.5	27038	104340	56975.1	82424	49915.8	95818.5	0.849703	11.0262	4.9675	0.0010964	0.0039138	-1.1676
Ndst1	12697.7	45262.4	14972.9	49298.1	34456.3	50041.6	26696.3	46650.3	0.848503	10.35	3.89563	0.0045724	0.0109102	-2.69612
Ndst2	84585.1	52273.3	66326.7	54276.9	86731.7	40405.7	96139	40455.2	-0.577804	11.0341	-4.75974	0.00142711	0.00464351	-1.4512
Ndst3	0	0	0	0	0	0	0	0	NA	#NAME?	NA	NA	NA	NA
Ndst4	0	735.93	0	12.24	20531.9	2493.57	0	1083.6	-3.9509	#NAME?	-1.91904	0.113064	0.149189	-5.36137
Nfe2l2	68273.9	40380.1	62357	45964.5	58591.5	50890.1	56965.6	46879.6	-0.291496	10.8794	-3.21211	0.0123843	0.022801	-3.74583
Nhlrc1	5979.55	36247.8	6129.88	35838.6	22365.2	22873.2	29936.3	20261.9	0.800004	9.83478	2.01963	0.0781014	0.108383	-5.60819
Nipa1	122985	29104.3	110285	34148.5	87978.4	26976.8	70711.1	23613.7	-1.2231	10.8589	-8.41869	3.02e-05	0.000432	2.71434
Nipa2	209770	101928	141214	93821.2	138961	73624.5	146096	78470.8	-0.596845	11.663	-4.60186	0.001751	0.00533883	-1.67087
Nnmt	1335.54	68082.5	12519.6	87825	2427.67	69612.5	5133.66	82064.9	3.00178	9.74349	7.00563	0.000112	0.000891	1.29816
Nos1	0	0	0	0	0	0	0	0	NA	#NAME?	NA	NA	NA	NA
Nos3	18467.9	41421.3	19663	34990.9	61818.7	41675.3	54773.8	34165.9	0.129457	10.478	0.441703	0.6704	0.718943	-7.3467
Npc1	30172.7	47998.4	21479.8	48826	31332.4	55656.7	31439.7	63918	0.642365	10.5706	5.24732	0.000776	0.00314923	-0.795448
Npc1l1	0	0	0	0	0	0	0	0	NA	#NAME?	NA	NA	NA	NA
Nqo1	194472	55725.7	172639	61192.2	110411	50056.2	131365	74447.3	-0.911495	11.4529	-6.00734	0.000321	0.00182441	0.159606
Nqo2	87027.9	106390	72964.1	121944	85235.2	123203	93012.6	125276	0.345169	11.5139	3.77746	0.00540732	0.0122234	-2.87405
Nr1i2	8108.78	93496.8	14068	78539.9	25580.7	82580.8	30614.4	92983.2	1.61189	10.5637	5.87761	0.000371	0.00197912	0.0022163
Nr1i3	20699.1	56080.5	27812.3	51656.6	26266.4	73631.3	32840.8	78935.3	0.880893	10.6271	6.21532	0.000255	0.00150085	0.407248
Nr3c1	88511.9	84692.8	64728.5	83770.5	84573.8	87068.3	79965	93540.1	0.0999106	11.3258	1.03276	0.331923	0.390578	-6.89354
Olah	0	0	0	0	0	0	0	0	NA	#NAME?	NA	NA	NA	NA
Orm1	5319.57	104214	17201.2	85560.9	12627.6	82196.3	9262.17	79993	2.15213	10.3034	9.17843	1.6e-05	0.000281	3.39503
Orm2	4181.37	6255.94	8355.02	4626.48	10006.9	7208.7	14356.2	23677.9	-0.0039498	9.03602	-0.0101368	0.99216	0.994476	-7.45471
Pdcd6	81910.4	55751.2	74175.2	54528.5	82518.8	56192.8	68605.6	51791.7	-0.339453	11.0764	-4.05354	0.00366581	0.00933635	-2.46105
Pde10a	10160.2	30400.6	9972.26	38032.1	23380.7	22474.6	22779	19555.9	0.560631	9.91208	2.19632	0.0593319	0.0855136	-5.34027
Pde11a	21396.3	44622.4	19004.1	39948.6	47581.6	35507.9	44290.2	36763.9	0.249755	10.4479	1.11535	0.297081	0.355917	-6.80667
Pde1a	0	0	0	0	0	0	0	0	NA	#NAME?	NA	NA	NA	NA
Pde1b	16228.1	16944.4	21191.9	19288	34739.8	10748.8	25725	3642.8	-0.794688	9.66934	-2.1868	0.0602192	0.0863578	-5.35486
Pde1c	0	0	0	0	0	0	0	0	NA	#NAME?	NA	NA	NA	NA
Pde2a	14574.7	11239.1	33363	14207.2	27791.6	12890.4	20722.4	10457.2	-0.641443	9.72271	-3.50919	0.0079705	0.0162592	-3.2839
Pde3a	29997.1	30019.5	30973.6	35193.2	101706	20743.9	109038	13161.6	-0.893941	10.4978	-2.41149	0.0424084	0.0644758	-5.00698
Pde3b	56696.5	115421	52451.1	130447	65697.5	97740.6	65343.4	101375	0.614597	11.3056	5.90032	0.000362	0.00196477	0.0299335
Pde4a	25326.1	48860.3	26714.2	51124.6	54170.5	47530.7	50934.6	35067.8	0.200546	10.618	0.979744	0.355907	0.412583	-6.94661
Pde4b	16449.3	34034.7	13467	39957.1	18795.1	46572.4	14646.8	51073.8	0.992781	10.1587	8.05398	4.16e-05	0.000495	2.3686
Pde4c	14951.4	60586	19880.3	62255.9	44191.7	58118.4	43637.1	51139.4	0.743344	10.5942	2.94054	0.0186934	0.0317345	-4.17319
Pde4d	38298.1	31341.5	40971.2	37972.1	35172.4	32272.2	31862.5	35667.4	-0.0624318	10.4715	-0.657822	0.529122	0.58421	-7.21851
Pde5a	30848.8	66795.8	31236.2	72178.1	54023.9	55768.1	47579.8	41431.5	0.375878	10.7763	2.09277	0.0697159	0.0980131	-5.49807
Pde6a	0	0	0	0	0	0	0	0	NA	#NAME?	NA	NA	NA	NA
Pde6b	113872	116041	104023	102504	112506	106417	129684	102599	-0.0714388	11.614	-0.824281	0.433665	0.491449	-7.0892
Pde6c	0	0	0	0	0	0	0	0	NA	#NAME?	NA	NA	NA	NA
Pde6d	255096	123893	181876	120606	151842	100077	148780	98305.1	-0.491079	11.8548	-3.49419	0.00814768	0.0164649	-3.30704
Pde6g	3904.65	1971.8	8450.55	2042.23	23846	1974.36	7362.73	1330	-1.57651	8.28561	-4.57923	0.00180364	0.00547466	-1.70265
Pde6h	0	0	0	0	0	0	0	0	NA	#NAME?	NA	NA	NA	NA
Pde7a	130563	115779	99420.8	112603	119202	76510.7	133646	74160.1	-0.257007	11.5661	-1.83761	0.103423	0.13795	-5.87639
Pde7b	3140.99	51729.6	7528.27	56417.5	14275.6	59303.9	10652	58511.4	1.9858	9.94753	6.74447	0.000146	0.00106708	1.01225
Pde8a	18434.8	88972.8	33015.6	75958.4	33863.1	78911.6	42480.3	72324.5	0.946355	10.8016	5.41424	0.000635	0.00281948	-0.578783
Pde8b	0	0	0	0	0	0	0	0	NA	#NAME?	NA	NA	NA	NA
Pde9a	7245.39	66346.3	10100.2	67886.4	22027.9	56646.4	24565.7	55303.5	1.46895	10.2889	5.40851	0.000639	0.00281948	-0.586147
Pepd	30454.9	43880.2	23797.6	48775.6	44814.2	33415.7	53845.2	35284	0.0916701	10.5472	0.477446	0.645816	0.696929	-7.32876
Pkd2	13251.9	58439.9	7713.78	60146.6	28869.7	46301.5	18609.5	39325.8	1.18956	10.2309	4.4605	0.00210945	0.00601484	-1.87058
Pla1a	13043.3	29021.7	30911.7	31837.3	27135.8	31626.1	26683.2	40613.7	0.350618	10.2291	1.80202	0.109213	0.144552	-5.92767
Plaat1	0	0	0	0	0	0	0	0	NA	#NAME?	NA	NA	NA	NA
Plbd1	27272.7	51055.6	36225.5	82157.3	29173.6	52126.5	28123.1	56671.8	0.68175	10.65	5.13605	0.000889	0.00335637	-0.942083
Plbd2	17173.9	54352.8	9832.85	53850.7	43156.6	54668.1	52557.6	51578.1	0.767556	10.5055	2.19932	0.0590548	0.0852573	-5.33567
Plg	6494.91	44380.9	5733.38	40651.5	18503.1	56722.5	30010.8	61595.9	1.42995	10.1069	3.89954	0.00454722	0.0108804	-2.69025
Pm20d2	25637.6	140387	16346.3	149068	55170.9	78157.8	56262.5	64814	1.10013	10.9775	3.36404	0.00987177	0.0189706	-3.50867
Pnmt	0	0	0	0	0	0	0	0	NA	#NAME?	NA	NA	NA	NA
Pnpla1	0	0	0	0	0	0	0	0	NA	#NAME?	NA	NA	NA	NA
Pnpla5	0	0	0	0	0	0	0	0	NA	#NAME?	NA	NA	NA	NA
Pnpla7	163992	94831.8	125475	98682.1	127338	84351.3	124986	76787	-0.421734	11.5986	-4.01536	0.00386573	0.00970954	-2.51759
Pon1	2642.28	42524.7	1112.75	42457.6	21117.1	51299	12943.8	64455.5	2.22827	9.69418	3.69101	0.00612087	0.0133447	-3.00527
Pon2	137296	36360.4	155764	34760.6	77349	34785.3	72992.9	30821.5	-1.12245	10.9988	-6.03714	0.00031	0.00177674	0.195432
Pon3	32449	53003.8	43486.5	55305.1	31225.2	68238.5	30393.5	72815.7	0.596649	10.733	4.87033	0.00123931	0.00423036	-1.29947
Por	79323.3	52641.5	53776.9	49165.3	101497	55433.1	98064	49440.8	-0.447344	11.0751	-3.02361	0.0164678	0.0286728	-4.04212
Ppara	5525.34	62438.7	12407.5	67720.8	21870.3	78446.8	26091.6	83037.7	1.63923	10.371	5.18061	0.000842	0.0032728	-0.883144
Ppard	63572.8	95385.4	55915.4	94510.6	67031.8	91736.6	86027	94897	0.335624	11.2845	3.13196	0.0139731	0.0250506	-3.87158
Pparg	41918.4	91835.2	38507.9	110624	76167.6	83110.8	83931.4	128040	0.587283	11.2388	2.85281	0.0213855	0.0354636	-4.31179
Ppp1r9a	37495.1	41430.9	37764.3	32077.4	43730.6	24288	34709.1	16123.8	-0.354543	10.3756	-1.82665	0.105174	0.139853	-5.89223
Ppt1	72741.9	73820.5	58689.5	72418	71697.6	70233.8	83072	61942.3	-0.0223048	11.1594	-0.21949	0.831765	0.859791	-7.42784
Ppt2	45713.4	110367	42152.4	113035	91693.3	120575	100625	100174	0.534291	11.3483	2.51263	0.036221	0.0565513	-4.84852
Prkab2	91321.7	71150.7	76112.8	70827.2	90582.4	55177.2	102535	59864.5	-0.338848	11.2341	-3.21115	0.0124022	0.022801	-3.74734
Prpf8	127947	105583	87868.1	102608	111441	93148.2	125849	94828.4	-0.124838	11.5643	-1.1574	0.280495	0.338406	-6.76056
Psmb8	21143.8	45513	24075.7	50747.1	38784.5	48843.7	34452.8	44944.7	0.502187	10.5164	3.42868	0.00897178	0.0175154	-3.40835
Ptgis	9141.72	18429	52737.4	21849.7	26752	17577.1	35770.1	16970.8	-0.336423	10	-0.998108	0.347454	0.405521	-6.92847
Pxdn	12376.5	25850.8	20088.6	33653.3	30507.7	26675.6	27513.4	21741.5	0.220705	10.0803	1.07497	0.313734	0.371721	-6.84976
Ralbp1	218082	131905	163457	133191	176771	108239	170358	99484.4	-0.433991	11.8893	-3.90316	0.00452408	0.0108651	-2.68483
Rhag	72183.7	4080.16	102584	3204.07	51401	3507.7	46266	4838.6	-2.82045	9.66852	-14.9075	4.04e-07	4.96e-05	7.2714
Rhbg	6098.96	73797.2	8446.1	66621.4	34541.3	62935.6	40749.2	47587.2	1.3284	10.3698	3.07163	0.0153092	0.026838	-3.96647
Rhcg	0	0	0	0	0	0	0	0	NA	#NAME?	NA	NA	NA	NA
Rmdn2	34082.9	79509.6	27640.5	73082.1	43839.7	79027.1	41254.8	83877.4	0.779557	10.8846	6.57752	0.000173	0.00116999	0.825159
Rxra	5264.13	32097.7	7569.06	28289.3	17752	37948	18929.3	33760.5	1.11615	9.84138	3.86558	0.0047707	0.0112893	-2.7412
Sat1	64264.2	38664.4	53138.9	43568.9	38926.5	43849	47826.9	44346.9	-0.165779	10.7412	-1.38706	0.202842	0.254294	-6.48853
Sat2	22125.3	73543.4	30427.5	74668.9	47291.8	96934	56921	98235.2	0.840566	10.9306	3.99307	0.00398782	0.0099291	-2.55069
Scrn1	6977.03	8838.13	13357.3	8585.2	20059.1	5763.92	19995	7063.03	-0.623311	9.22831	-2.563	0.0334893	0.052881	-4.76933
Scrn2	22622.2	67536.5	19773.5	71778.1	38912	72624.9	44746.5	61531.5	0.831378	10.7148	4.35635	0.00242427	0.00665318	-2.01952
Scrn3	201956	96228.2	156497	85164.8	135067	74314.1	136100	84812.8	-0.60505	11.6503	-5.10987	0.000918	0.00341544	-0.976841
Serpina7	0	0	0	0	0	0	0	0	NA	#NAME?	NA	NA	NA	NA
Sfxn1	38131.3	53741.3	29464.5	53354.3	56649.5	57831.6	51176.7	42106.9	0.190624	10.7522	1.1981	0.265164	0.321264	-6.71477
Sfxn2	54491.2	56272.7	53029.8	50712.7	88782.4	56999.1	96182.6	53506.5	-0.260527	11.0328	-1.66756	0.133958	0.174349	-6.11745
Sfxn3	143802	96429.6	108883	97807.3	131247	90121.1	109895	93368.4	-0.261447	11.5859	-2.74582	0.0252204	0.0411869	-4.48089
Sfxn4	120113	86529.1	85545.2	91723.8	177785	67038.9	166136	81941.1	-0.485081	11.5479	-2.80281	0.0230966	0.0378625	-4.39082
Sfxn5	15519.9	30387.3	14152.3	28896.5	31255.2	28343.2	31710.5	25594.8	0.268423	10.1147	1.30928	0.226788	0.279901	-6.58426
Sgo2a	129236	84017.6	117606	89133.5	99094.3	67773.2	110236	49738	-0.470896	11.4042	-3.27281	0.0113079	0.0211163	-3.65087
Sgsh	27220.2	86295.4	22061.5	80282.1	64323.3	71130.9	68253.6	67392.6	0.633358	10.9207	2.37686	0.0447636	0.0673282	-5.06102
Shbg	0	0	0	0	0	0	0	0	NA	#NAME?	NA	NA	NA	NA
Slc10a1	5519.69	86596.8	10281.5	75254.6	24089.4	85514.6	35017	95065.9	1.75228	10.478	4.72875	0.00148514	0.0048141	-1.49403
Slc10a2	306.99	27857.5	6670.56	41692.4	3297.32	55599.3	4056.65	36885.2	2.84329	9.15696	4.65395	0.00163608	0.00509201	-1.598
Slc10a3	75168	72373.7	49059.3	65193.4	88272.9	63194.2	76136.5	54641.8	-0.104876	11.1117	-0.744661	0.477778	0.532782	-7.15421
Slc10a4	14686.1	9101.94	37727.9	15903.4	21239.4	8918.43	25292.3	6342.79	-0.8983	9.60952	-3.62972	0.00668723	0.0141835	-3.09879
Slc10a5	55753.8	89107.2	44141.3	82258.1	53398.6	81315.6	63392.5	83675.4	0.447378	11.1153	4.51163	0.00197137	0.00578346	-1.79802
Slc10a6	1747.14	2203.28	3106.1	0	6460	3147.73	26892.6	9188.91	-0.327332	#NAME?	-0.489065	0.639745	0.691247	-7.24409
Slc10a7	110974	65659.5	98638.6	65854.7	84946.7	54531.3	96593.6	53335.6	-0.491495	11.2403	-4.90778	0.00118195	0.00409392	-1.24847
Slc11a1	83388.6	66814.8	67380.1	56919.9	85061.6	53888.7	77502.4	46314.1	-0.340402	11.0944	-3.14833	0.013632	0.0247045	-3.84587
Slc11a2	89861.8	32447.1	83993.5	34726	63376.5	36346.4	61889.4	31717.4	-0.781599	10.8178	-6.88279	0.000127	0.000955	1.16469
Slc12a1	0	867.94	8962.3	5.44	4760	17.37	23680.9	0	-5.44219	#NAME?	-4.14489	0.00604477	0.0132799	-2.62455
Slc12a2	48197.3	103521	46984.8	99514.1	52514.9	65755.3	53802.2	65699.7	0.484894	11.0681	3.61807	0.00680109	0.014319	-3.11662
Slc12a3	4584.12	31688.8	14730.6	32818.1	24976.5	40933.7	23871.9	37852.1	0.922354	10.0197	2.61098	0.0310817	0.0495346	-4.69374
Slc12a4	35077.9	53455.3	34640.2	54638.3	49532.5	48787.1	53954.1	50557.6	0.199202	10.7557	1.58731	0.151103	0.194017	-6.22734
Slc12a5	3588.6	32839.9	4780.19	26733.7	30390.3	26764.3	24552.7	13170.3	0.796353	9.67023	1.5566	0.158176	0.201892	-6.26865
Slc12a6	142870	74475.6	120706	66088.3	99002.1	65945.9	94948.7	67059.6	-0.501973	11.3827	-4.46506	0.00209671	0.00601484	-1.86409
Slc12a7	13167.2	43071.4	22018.6	44534.9	26694.4	48386.1	24349.1	42787.7	0.762008	10.3254	4.8568	0.00126077	0.00428064	-1.31794
Slc12a8	6035.23	13382.7	5359.58	13820.5	22034.6	15140.6	26668.4	12488	0.152417	9.44711	0.408153	0.693867	0.740412	-7.36233
Slc12a9	31683.8	82200.3	32118.5	84291.6	78558.4	79657.3	70252.9	66223.7	0.468258	11.0272	2.04142	0.0755052	0.10512	-5.57551
Slc13a1	0	0	0	0	0	0	0	0	NA	#NAME?	NA	NA	NA	NA
Slc13a2	3608.7	40419	3702.4	31460.6	9804.03	34153.1	10503.9	30185.7	1.71485	9.5719	6.31383	0.000229	0.00140695	0.522572
Slc13a3	16266.6	14297.7	20167.1	16381.3	42761.8	19388.6	67096	21068.7	-0.571555	10.0607	-1.88231	0.0965609	0.130213	-5.8114
Slc13a4	0	0	0	0	0	0	0	0	NA	#NAME?	NA	NA	NA	NA
Slc13a5	9678.67	64090.4	26423.4	78512.2	19681.2	51641.3	27835.4	67441.5	1.20725	10.4739	5.13464	0.000891	0.00335637	-0.943948
Slc14a1	115657	786.61	126245	1022.19	67231.3	2050.95	53899.9	1641.15	-4.19712	9.25522	-15.5188	2.96e-07	4.24e-05	7.58966
Slc14a2	35703.8	708.47	72611.7	336.62	19906.2	1347.92	17083.3	2738.4	-3.45426	8.60301	-7.10288	0.000102	0.00084	1.40257
Slc15a1	11572	6277.71	42172.1	11020.5	27572.6	3951.52	25560.3	4690	-1.39798	9.39582	-4.47075	0.00208093	0.00601484	-1.856
Slc15a2	0	0	0	0	0	0	0	0	NA	#NAME?	NA	NA	NA	NA
Slc15a3	15230.4	26300.2	14631.6	29847.9	29706.3	18982.5	31611	15849.1	0.0302465	9.98571	0.13053	0.89937	0.91427	-7.44522
Slc15a4	83378.5	104321	76998.7	105160	91043.8	105565	81644.2	110162	0.245838	11.4509	3.09104	0.0148652	0.0261665	-3.93592
Slc15a5	861.37	31911.4	4494.5	12822.4	3331.93	40946.4	5199.6	15226.9	2.06093	8.98966	4.71325	0.00151514	0.00487454	-1.51552
Slc16a1	203303	112976	194295	114704	134149	78982.5	146448	72502.7	-0.586829	11.7318	-3.79644	0.00526288	0.0120555	-2.84536
Slc16a10	95070.9	47450.3	105965	40945.5	79434.2	45494.6	73560	56723.3	-0.615765	11.0726	-5.21241	0.00081	0.00319143	-0.841257
Slc16a11	4622.38	47495.6	8562.53	45195.3	19417	53673.3	22479.6	47815.2	1.44121	10.0676	4.36773	0.0023875	0.00658774	-2.00317
Slc16a12	13765.4	50950.4	24118.2	54682.3	35389.3	48413.6	38465.6	50824.2	0.679813	10.503	3.13794	0.0138475	0.0248849	-3.86219
Slc16a13	100778	41679.9	95291.9	37172.4	80829.1	47875.9	82278.4	41788.3	-0.756372	11.0226	-7.74627	5.5e-05	0.000569	2.0666
Slc16a14	38243.1	10812.9	36711.9	26100	52717.5	12066	35203.3	10925.4	-1.06225	10.0699	-4.99093	0.00106469	0.00385508	-1.136
Slc16a2	22267.4	62607.1	23849.9	68630.1	34750.8	48759.6	38308.3	56556.7	0.704745	10.6273	4.64981	0.00164491	0.0050921	-1.60378
Slc16a3	64917.3	7019.46	42973.2	8333.21	56531.6	6925.09	51102.8	5705.98	-2.03918	9.86375	-16.4001	1.92e-07	3.88e-05	8.02464
Slc16a4	0	0	0	0	0	0	0	0	NA	#NAME?	NA	NA	NA	NA
Slc16a5	53889.8	56737.9	38699	73439.9	79219.9	72205.4	70381.2	85126.5	0.197413	11.0737	1.14801	0.284132	0.340879	-6.77096
Slc16a6	256310	89296.4	227336	88297	149293	63193	169427	65982.5	-0.950725	11.7102	-6.19622	0.00026	0.00151892	0.384736
Slc16a7	0	0	0	0	0	0	0	0	NA	#NAME?	NA	NA	NA	NA
Slc16a8	3874.41	2792.34	6715.05	3951.23	27033.4	5770.86	27406.9	5457.1	-1.00399	8.87241	-2.18533	0.0603572	0.0864114	-5.35711
Slc16a9	31237.9	25825.5	30111.8	35238.4	60534.8	17698	42678.1	23234.8	-0.467712	10.3498	-2.3295	0.0481977	0.0712596	-5.13468
Slc17a1	9682.78	108075	11124.1	110960	23085.4	96398.3	26843.4	129338	1.92856	10.6492	8.06348	4.12e-05	0.000495	2.37777
Slc17a2	2841.53	79407.2	8502.91	84074.4	11771.3	97115.2	16372.7	95480.8	2.37377	10.2061	6.9871	0.000114	0.000891	1.27814
Slc17a3	3781.41	48258.2	8053.16	38015.1	8916.48	59971.6	12735.7	67778.1	1.91905	9.9044	7.45073	7.26e-05	0.000649	1.76722
Slc17a4	3960.13	34686.3	5591.42	28182.3	9843.68	37097.8	11789.9	56721.5	1.67129	9.7063	6.35856	0.000219	0.00139067	0.574522
Slc17a5	85185.7	99790.1	68048.7	93827.5	89728	72648.4	109307	60844.9	-0.0793795	11.3321	-0.531244	0.609678	0.661982	-7.29928
Slc17a6	7918.7	429.34	47658.4	297.26	4706.96	1581.54	4627.82	3284.12	-2.35639	7.98316	-3.44228	0.00879368	0.0173649	-3.38728
Slc17a7	11134.4	54423.6	22073.7	61785.1	33091.4	54478.4	34885.7	47374.4	0.855143	10.4743	3.50204	0.00805441	0.0163563	-3.29492
Slc17a8	0	0	0	0	0	0	0	0	NA	#NAME?	NA	NA	NA	NA
Slc17a9	29237.8	80060.3	31102.3	76920.7	56513.4	85698.4	60185.8	84154.2	0.666095	10.977	3.65612	0.00643672	0.01372	-3.05846
Slc18a1	122880	86971.9	108851	86759.3	105458	77509.4	123032	77304.6	-0.336268	11.4826	-3.92073	0.0044135	0.0107538	-2.65854
Slc18a2	17561.3	10111.2	28549.7	12649.7	29607.1	8499.53	22643.2	7555.46	-0.927913	9.6251	-5.7913	0.000409	0.00209197	-0.103762
Slc18a3	9772.32	795.72	62261.6	2464.86	11859.9	1545.72	10353.3	2485	-2.30049	8.56285	-5.05498	0.000983	0.00361093	-1.05004
Slc18b1	30529.1	121438	22748.4	121311	48893.1	110475	66222.5	91721.4	1.04887	11.0886	4.6359	0.00167494	0.00513848	-1.62321
Slc19a1	66320.3	84423.2	48621.8	82052.6	89622.3	69968.8	91328.1	65726.1	0.0470293	11.2034	0.299495	0.772195	0.809909	-7.40476
Slc19a2	69806.7	91308.9	66702.4	86339.5	58767.5	91382.1	65352.1	97132.1	0.341077	11.2531	4.15469	0.00318806	0.00836467	-2.31218
Slc19a3	13626	26126.9	18349.8	32458.9	25748.9	29496.2	16443.2	18497.3	0.368729	9.9846	2.12843	0.0659527	0.0934874	-5.44396
Slc1a1	8604.05	48248.3	8704.2	55072.1	30859.8	31375.5	33953.5	33840	0.895548	10.1732	2.50083	0.0368931	0.0573077	-4.86705
Slc1a2	9354.76	14617.8	9340.55	19109.5	30602.7	9458.41	24508.9	6033.54	-0.353429	9.50364	-0.991611	0.350427	0.40733	-6.93492
Slc1a3	30307.5	26129.3	33322.7	21882.4	32690.3	21871.9	40995.2	18808.1	-0.437485	10.2186	-4.02219	0.00382911	0.00964576	-2.50746
Slc1a4	119759	57640	85231.3	62928.5	111772	52908.3	105735	49820.7	-0.633762	11.2429	-5.96152	0.000338	0.00186722	0.104272
Slc1a5	177903	22777.1	150741	28958.7	124850	20145.6	109170	17156.2	-1.84496	10.9145	-12.1601	1.94e-06	9.79e-05	5.64359
Slc1a6	0	0	0	0	0	0	0	0	NA	#NAME?	NA	NA	NA	NA
Slc1a7	0	0	0	0	0	0	0	0	NA	#NAME?	NA	NA	NA	NA
Slc20a1	96357.6	32108.2	102214	34897.2	73222.7	31346.2	75802.6	28354.7	-1.00134	10.8613	-9.15492	1.63e-05	0.000281	3.37473
Slc20a2	16372.4	32617.1	24073.7	31316.1	23793.9	49219	22491.8	48074.2	0.609675	10.2774	4.05468	0.00366001	0.00933635	-2.45936
Slc22a1	305.17	97509.2	5898.03	100499	5144.67	66105.8	8471.14	77196	3.34133	9.66901	4.963	0.00110261	0.0039138	-1.17368
Slc22a12	0	0	0	0	0	0	0	0	NA	#NAME?	NA	NA	NA	NA
Slc22a13	0	0	0	0	0	0	0	0	NA	#NAME?	NA	NA	NA	NA
Slc22a14	933.14	53312.2	6302.09	58716.8	19129.8	54030.3	19227.6	60878.2	2.11701	9.88608	3.40147	0.0093396	0.0181473	-3.45054
Slc22a15	39547.4	125195	31216	130680	60141.8	93806.6	71205.3	94189.7	0.827117	11.1915	4.23689	0.00284925	0.00764415	-2.19223
Slc22a16	0	578.61	0	817.96	25457.8	6.32	5119.2	854	-3.92749	#NAME?	-2.58484	0.0414966	0.0634357	-4.65262
Slc22a17	22338.2	36875.7	30404.1	47725.9	69052.5	30418.7	71693.7	25496.2	-0.225384	10.5521	-0.779896	0.457902	0.515514	-7.12614
Slc22a18	4811.15	68671.4	10300.6	67746.1	13556.5	81628.5	15393.2	80871.9	1.99905	10.2183	8.29078	3.37e-05	0.000444	2.59454
Slc22a19	0	0	0	0	0	0	0	0	NA	#NAME?	NA	NA	NA	NA
Slc22a2	0	0	0	0	0	0	0	0	NA	#NAME?	NA	NA	NA	NA
Slc22a21	44397.4	96942.9	21895	104744	95050.5	65784.2	93269	67168.9	0.412473	11.1063	1.2534	0.245449	0.299065	-6.65083
Slc22a23	44728.9	13692.1	44783.8	15000.1	39454.6	18239.6	36512.8	20540	-0.906108	10.1735	-7.78681	5.3e-05	0.000555	2.10694
Slc22a3	24079.2	11478.2	46817.5	4682.31	23434.2	12134.3	17424.3	8892.47	-1.09355	9.6209	-4.02771	0.00379983	0.00960016	-2.49929
Slc22a4	105834	35968.4	80239.3	33241.4	73658.6	29719.5	70496.7	29095.8	-0.938266	10.8391	-8.10734	3.97e-05	0.000494	2.42
Slc22a5	33465	99610.4	26770.8	98673.1	71425.6	80810.3	73205.9	86820.3	0.67232	11.0839	2.80502	0.0230181	0.0378061	-4.38733
Slc22a6	0	0	0	0	0	0	0	0	NA	#NAME?	NA	NA	NA	NA
Slc22a7	1584.43	47346.5	10057.9	14292.1	10600.8	44623.5	12531	26617.6	1.48483	9.5646	3.02276	0.0164893	0.0286728	-4.04347
Slc22a8	4374.86	2222.53	9841	27141.5	18550.2	4166.12	12630.9	3776.55	-0.590887	8.91708	-1.07969	0.311752	0.369883	-6.84479
Slc23a1	19955.9	46929.4	18642.1	38380.7	25682.5	45776.8	28668.1	43708.1	0.644241	10.36	5.32888	0.000703	0.00299419	-0.68909
Slc23a2	17870.8	71544.6	8711.01	78224.7	37053.5	73365.7	47809.7	75336.2	1.17999	10.6296	3.46238	0.00853726	0.0170151	-3.35617
Slc23a3	71751.7	27111.4	61334.9	24829.6	70727.8	29373.4	67573	25542.1	-0.932299	10.657	-10.9231	4.37e-06	0.000157	4.78294
Slc24a1	9292.25	37917.9	11358.2	40950.1	28483.1	50145.2	31113	49189.3	0.92808	10.2333	3.25901	0.0115438	0.0213709	-3.67245
Slc24a2	12667.3	3562.68	27175.6	7355.85	17542.6	6785.79	21349.1	5215.1	-1.23365	9.23268	-5.82643	0.000393	0.00205895	-0.060508
Slc24a3	13881.9	9383.11	21248.2	10941.9	16424.9	8125.35	21649.4	7715.21	-0.697737	9.44905	-5.12638	0.0009	0.00337586	-0.954905
Slc24a4	12646.3	9056.67	23597.3	7115.89	18931.1	9853.03	27768.4	7112.23	-0.886943	9.45508	-4.93433	0.00114306	0.00402807	-1.21246
Slc24a5	0	0	0	0	0	0	0	0	NA	#NAME?	NA	NA	NA	NA
Slc25a1	79535.3	77973.4	55817	77366.2	85680	75464.3	90057.1	65030.9	-0.0364758	11.2269	-0.29356	0.776565	0.812509	-7.40671
Slc25a10	28177.3	40938.8	27872.5	40947.6	35916.3	54637.8	38319.5	49070.2	0.35626	10.5592	2.9931	0.0172514	0.0298551	-4.09024
Slc25a11	71146.1	38471.1	65994.3	39432.3	75267.5	42562.2	66972.5	38430.1	-0.563834	10.8707	-7.03478	0.000109	0.000882	1.32958
Slc25a12	192396	108713	139567	112242	142915	86038.3	139507	94134.9	-0.422396	11.7212	-3.72746	0.00580845	0.0128264	-2.94984
Slc25a13	6953.4	43736.4	8754.41	45891.8	16845.8	57763.3	16996.1	61021.9	1.50154	10.1	6.74585	0.000146	0.00106708	1.01378
Slc25a14	63038.5	50815.2	74910.8	58635.7	49154.3	46267.3	55057.4	50023.8	-0.154228	10.9215	-1.33676	0.218065	0.27069	-6.55084
Slc25a15	25525.5	72056.5	26020.9	74614.5	39257.8	71036	38313.8	77404.8	0.846871	10.7848	6.68381	0.000155	0.00111133	0.944664
Slc25a16	180621	108933	133819	116516	135657	55189.1	168042	67565.9	-0.613651	11.6327	-3.30531	0.0107726	0.0203825	-3.60015
Slc25a17	106127	114104	93819.3	118455	135319	116782	155736	117450	-0.03096	11.6827	-0.250848	0.808254	0.838514	-7.41963
Slc25a18	0	0	0	0	0	0	0	0	NA	#NAME?	NA	NA	NA	NA
Slc25a19	137731	107272	125107	104872	151889	96338.1	154082	96787.2	-0.336656	11.6932	-3.85259	0.0048593	0.011436	-2.76073
Slc25a20	62093.7	88162.1	57155	90600.4	80691.2	87243	90489	93754	0.231185	11.2909	1.93597	0.0888966	0.121481	-5.7326
Slc25a21	93291.9	40459.7	95599	40424.5	54648.7	27634.7	59318.1	32383.4	-0.745818	10.8298	-4.45645	0.00212082	0.00601484	-1.87634
Slc25a22	35245	114912	35243.8	120619	59441	124452	66010.8	115909	0.92853	11.2219	5.69547	0.000457	0.00225459	-0.222623
Slc25a23	32617.8	122545	26409.8	122332	61415.6	102183	76640.8	97995	0.902877	11.163	3.81903	0.00509635	0.0117366	-2.81126
Slc25a24	37185.3	30829.5	40537.6	36441.2	43103.7	19095.2	50917.5	16597.8	-0.55727	10.3821	-2.97352	0.0177745	0.0306118	-4.12113
Slc25a25	50787	75711.8	37828	69428.2	59363.7	74706.8	67675.7	63419.3	0.292867	11.019	2.1648	0.0623203	0.0889256	-5.38852
Slc25a26	20167.5	54484.4	24506.2	58630.9	30942.6	53953.6	40308.1	60301.8	0.706244	10.5938	4.6949	0.00155148	0.00491779	-1.54098
Slc25a27	27203.3	61767.6	41013.8	73275.7	59032.8	73540.5	56005.3	87449.4	0.51643	10.9462	2.84811	0.0215405	0.0355833	-4.31921
Slc25a28	167770	88832.1	133670	86449.6	134745	76517.1	126893	65488	-0.574751	11.5616	-5.28824	0.000739	0.00307556	-0.741966
Slc25a29	35208.8	55058.8	23918.9	63649.1	54904.8	53572.5	61224.2	45177.6	0.274328	10.7589	1.30794	0.227224	0.280036	-6.58589
Slc25a3	165217	96161.6	148048	104216	136810	80370.1	136132	89990	-0.459543	11.6622	-4.81454	0.00133045	0.00444691	-1.37579
Slc25a30	145637	84388.5	100614	107706	151128	83888.7	135487	95967.8	-0.35277	11.6112	-2.94379	0.0186007	0.0317344	-4.16806
Slc25a32	195446	119484	172132	129518	173022	90329.9	180284	93314.2	-0.521266	11.84	-4.76669	0.00141445	0.00464351	-1.44162
Slc25a33	38903.4	113778	25887	121895	75413.2	85430.6	99782.8	65284.8	0.580768	11.1583	1.91981	0.0911411	0.123877	-5.75642
Slc25a34	14840.9	147761	16297.9	138594	46985.7	131875	51720.2	118839	1.57566	11.0166	5.23387	0.000789	0.00315415	-0.813078
Slc25a35	50390.7	71131.3	38681.7	69717.2	74143.8	72793.9	76373.5	68100.7	0.200195	11.0621	1.25506	0.244875	0.29879	-6.64888
Slc25a36	128322	53619.5	116045	50871.1	138974	35621.6	117516	30256	-1.10388	11.1832	-7.6124	6.23e-05	0.000608	1.93215
Slc25a37	106375	26818.4	94227	26938	41044.8	27444.8	42359.3	25684.7	-0.883208	10.6345	-3.80438	0.00520372	0.0119519	-2.83337
Slc25a38	113450	32301.4	89016.1	29445	80374.6	30230.9	85770.4	24357	-1.14981	10.8475	-10.3646	6.49e-06	0.000174	4.36277
Slc25a39	45838.6	40631.2	34315.9	45957.6	56194.6	59223.7	58459.5	54599.5	0.0389281	10.7917	0.263402	0.798898	0.82981	-7.41604
Slc25a4	36159.6	27974	50841.3	33197.7	60342.4	27083.6	61287.6	26532.8	-0.580298	10.5507	-4.26241	0.0027521	0.00743413	-2.15516
Slc25a40	197833	88944.7	153451	88996.5	111005	72467.3	112850	65828.1	-0.577412	11.5582	-3.73717	0.0057281	0.012742	-2.93509
Slc25a41	143531	69788.4	141191	70852.3	122780	79922.3	116822	71853.8	-0.581489	11.4889	-6.51271	0.000186	0.0012076	0.751601
Slc25a42	46738.8	52939.3	38256.8	53914.8	69581.2	54950	73842.2	45437.1	-0.0635043	10.8843	-0.397683	0.701264	0.745983	-7.36697
Slc25a43	37595.7	36216.1	38380.3	31926.6	85798.3	28039.5	82053	22957.3	-0.653402	10.6145	-2.87258	0.0207456	0.0345358	-4.28054
Slc25a44	73354.8	67391.2	73260.8	66400.3	91103.9	76447	90611.3	76103.1	-0.133253	11.2431	-1.38381	0.203798	0.254821	-6.4926
Slc25a45	27013.3	43815.8	35420.1	38260.6	41033.5	53310.1	41894.7	43120	0.212843	10.5925	1.65605	0.136302	0.176863	-6.13337
Slc25a46	134183	96549.3	90259.9	98925.3	124267	62080.6	129523	54616	-0.448751	11.4554	-2.64296	0.0295759	0.0473105	-4.64331
Slc25a47	5847.44	64167.6	8746.24	64839.1	24119.8	83483.6	32203.8	81186.4	1.64127	10.3758	4.51111	0.00197271	0.00578346	-1.79875
Slc25a48	5987.51	49155.2	17633.7	43632.9	17800.7	49184.3	25233.2	44681.2	1.14976	10.1744	4.0889	0.00349058	0.00903135	-2.40886
Slc25a5	80713.6	58098.2	59231.5	45673.2	68591.9	36884.4	68795.2	37969	-0.450865	10.9152	-3.50772	0.00798766	0.0162592	-3.28616
Slc25a51	99089	40813.7	97593.9	45255.3	81563.8	50658.9	79399.3	44791.1	-0.676062	11.0579	-7.00316	0.000112	0.000891	1.2955
Slc25a53	86138.1	53006.1	106194	52637.3	63208.4	54396.2	73767.8	51874.4	-0.422408	11.0887	-3.49675	0.00811709	0.0164448	-3.30308
Slc26a1	70716	84638.5	56779.4	80139.9	67425.2	97579.6	65929.5	84932.7	0.28681	11.2255	3.1454	0.0136924	0.0247616	-3.85047
Slc26a10	38619.8	63114.6	38262.3	67624	65529.2	55766.7	58593.2	55386.8	0.210772	10.901	1.42971	0.190666	0.24015	-6.4346
Slc26a11	27220.2	86295.4	22061.5	80282.1	64323.3	71130.9	68253.6	67392.6	0.633358	10.9207	2.37686	0.0447636	0.0673282	-5.06102
Slc26a2	100465	73025.5	60933	86618.1	120386	70741.5	140164	56048.1	-0.353884	11.3441	-1.86719	0.0988315	0.133066	-5.83345
Slc26a3	0	0	0	0	0	0	0	0	NA	#NAME?	NA	NA	NA	NA
Slc26a4	11892	35106.8	55042.2	47949.8	28516.3	37259.6	26716	17281	0.194092	10.2847	0.572149	0.582936	0.637076	-7.2749
Slc26a5	0	0	0	0	0	0	0	0	NA	#NAME?	NA	NA	NA	NA
Slc26a6	30205.4	60669.7	22167.2	56894.7	47659.4	49541.7	50212.1	49622.2	0.416732	10.6879	2.20676	0.058374	0.0844162	-5.32426
Slc26a7	0	0	0	0	0	0	0	0	NA	#NAME?	NA	NA	NA	NA
Slc26a8	107882	68339.1	76697.7	62467.2	108110	55358.4	114174	58187.4	-0.501291	11.2676	-4.37851	0.00235324	0.00652075	-1.9877
Slc26a9	4029.45	736.87	7903.2	380.65	11199.5	3403.34	12442.5	0	-2.11496	#NAME?	-3.98071	0.00531859	0.0120883	-2.68094
Slc27a1	37433.9	91746.8	37479.9	107647	63015.6	94482.4	67187.7	98210	0.684039	11.1491	4.29177	0.00264478	0.00718946	-2.11264
Slc27a2	10066	47941	25388.7	47464	24060.3	55614.1	22671.4	65682.2	1.02202	10.38	4.7905	0.00137195	0.00455581	-1.40882
Slc27a3	21966.3	28710.6	21854.8	43312.8	57307.7	20955.1	65185.3	18511.2	-0.328283	10.3435	-1.04563	0.326291	0.385535	-6.88033
Slc27a4	64024.5	142583	60859.8	140815	137103	116352	137255	102536	0.295946	11.5833	1.3387	0.217461	0.270332	-6.54847
Slc27a5	7773.91	114464	20860.7	119110	30418.3	109321	33668.6	117031	1.7392	10.7824	5.8166	0.000398	0.00206948	-0.0725925
Slc27a6	0	0	0	0	0	0	0	0	NA	#NAME?	NA	NA	NA	NA
Slc28a1	724.065	1049.51	2512.91	1399.84	16277.2	4105.4	5768.87	3926.57	-0.494016	7.94595	-0.759918	0.469103	0.524686	-7.14219
Slc28a2	0	0	0	0	0	0	0	0	NA	#NAME?	NA	NA	NA	NA
Slc28a3	0	4.45	4610.2	2.72	5382.74	4197.34	19878.8	0	-5.36288	#NAME?	-2.71729	0.0347659	0.0545958	-4.52226
Slc29a1	40535	64062.3	42507.5	67412.6	47002.6	75746.3	38614.1	62521.7	0.469481	10.8814	5.25098	0.000773	0.00314923	-0.790653
Slc29a2	39546.7	83073.6	34142.8	81365.6	94920.3	73811.7	94351.6	62012.6	0.234859	11.1022	0.919409	0.384764	0.442453	-7.00432
Slc29a3	53184.8	122494	48072.7	139143	112241	99641.1	114304	79207.7	0.352804	11.4107	1.46867	0.18011	0.227857	-6.3845
Slc29a4	14692.9	25215.9	7776.83	40835.8	42453.6	29684.3	56384	16686.9	0.155792	10.1154	0.356415	0.730747	0.771144	-7.38411
Slc2a1	57700.7	26707	60606.4	26133.8	53402.6	27113.8	50654.9	23271.6	-0.766784	10.54	-8.91064	1.99e-05	0.00033	3.16094
Slc2a10	13716	15944.4	14114.9	22717.6	34084.3	11572.7	38255.7	8071.32	-0.502426	9.76627	-1.59469	0.149446	0.192177	-6.21735
Slc2a12	12991.8	46435	8803.88	58524	47589.1	39566.6	44847.7	35762.7	0.689248	10.3537	1.76442	0.115664	0.15192	-5.9814
Slc2a13	16905.5	48520.5	17281	68551.9	51461.6	37891.2	34596.6	24485.3	0.445133	10.4208	1.43331	0.189668	0.239243	-6.43
Slc2a2	9140.35	71801.2	14684.8	66619.8	22055.6	79524.4	27008.2	75516.9	1.47103	10.4656	6.61983	0.000166	0.00114922	0.872894
Slc2a3	39105.7	14481.9	49950.4	17510	37447.6	12232.5	25011.6	7718.76	-1.08404	9.97063	-5.18488	0.000838	0.00327054	-0.877511
Slc2a4	91849	12105.5	74314.8	11849.7	67153.8	13668.8	61490.8	15402.4	-1.70968	10.3415	-14.6281	4.68e-07	5.02e-05	7.12116
Slc2a5	15313	42119.7	27663.8	59999.6	42240.1	48360.2	30766.1	43331.8	0.565952	10.4954	2.70274	0.0269583	0.0436928	-4.54895
Slc2a6	10032.6	14151.3	10922.5	12247.3	34732.9	18681.7	20000.2	14487.6	-0.121037	9.65726	-0.444586	0.668401	0.717695	-7.3453
Slc2a8	90877	92987.2	81519.6	94599.6	108803	82768.5	122213	76291.5	-0.143232	11.4376	-1.23827	0.250719	0.304622	-6.66852
Slc2a9	34874.5	31491	32350.6	40136.3	33987.2	39907.1	34166.5	39280.4	0.10341	10.4809	1.15114	0.282915	0.340594	-6.7675
Slc30a1	108500	83344.5	82174.8	81738.3	85517.1	67296.3	89089.5	67555.8	-0.196349	11.3181	-1.89561	0.0946045	0.128179	-5.79195
Slc30a10	74931.5	18697.1	66767.6	18368.8	49602	18848.8	51199.7	17702.3	-1.1771	10.4086	-10.2903	6.85e-06	0.000174	4.30521
Slc30a2	15580.4	6674.91	59562.2	7892.57	30643.5	4894.34	18763.3	2209.2	-1.71059	9.3493	-4.70054	0.0015402	0.00490013	-1.53314
Slc30a3	8421.57	27872.2	25855.1	29601.2	24700.9	30414.2	25226.3	22229.4	0.353434	10.039	1.3787	0.205307	0.256335	-6.49899
Slc30a4	40485.8	116532	30973.3	131144	61756.9	86328.4	71117.1	88627.9	0.763864	11.1701	3.78831	0.00532423	0.0120883	-2.85764
Slc30a5	103785	74000.1	76458.1	72911	94607.6	73149.3	109678	64739.7	-0.292544	11.3181	-2.8186	0.0225415	0.0370941	-4.36586
Slc30a6	262840	135192	202197	141174	177070	99731.4	181030	98446.8	-0.551827	11.9458	-4.06427	0.00361165	0.00929491	-2.44519
Slc30a7	148536	148054	121138	145989	123686	110252	120589	119495	0.0148111	11.7671	0.13985	0.892236	0.908093	-7.44381
Slc30a9	216667	118512	183613	133341	144560	99865.9	159246	99357	-0.441216	11.846	-3.60823	0.00689887	0.0144893	-3.13169
Slc31a1	113411	75600.1	97698.6	77050.9	83462.1	74518	103202	81587.7	-0.247833	11.3773	-2.65711	0.0289337	0.0466305	-4.62099
Slc31a2	35586.6	69463.5	32884	65491.9	48086.7	61353.9	50560.6	56480.2	0.428035	10.8371	3.44737	0.00872795	0.0172749	-3.3794
Slc32a1	16385.9	2704.2	42292.7	5184.15	14703.8	2959.15	16967.6	3207.05	-1.79245	9.02664	-6.96824	0.000116	0.0009	1.25773
Slc33a1	119997	87829.2	120162	83253.8	82067	79826.9	93978.8	73584.4	-0.237832	11.4206	-2.08225	0.0708649	0.0991416	-5.51397
Slc34a1	4429.63	3334.71	17041.2	3389.64	33605.6	4929.39	7876.3	722.4	-1.55184	8.60746	-2.88918	0.0202237	0.0337324	-4.25432
Slc34a2	4606.91	44630.2	17936.5	36510	10998.7	39861.2	9441.42	42946.4	1.44602	9.89508	5.62599	0.000495	0.00241574	-0.309582
Slc34a3	85079.7	41054.2	77915.5	43565	83851.6	44611.1	87918.7	44951.3	-0.652991	11.0074	-8.35137	3.2e-05	0.000444	2.65149
Slc35a1	303156	226419	190878	249691	249583	134173	256931	141571	-0.309986	12.2614	-1.75599	0.117159	0.153414	-5.99339
Slc35a2	53760.3	40241.2	50084.8	42006.5	55483.2	41172.9	52508.6	43961.2	-0.235377	10.7589	-3.05855	0.0156161	0.0273202	-3.98707
Slc35a3	167303	75075.8	145160	79919.7	109903	55176.6	119849	56254.1	-0.710883	11.4482	-5.16504	0.000858	0.00330589	-0.903706
Slc35a4	79759.2	51692.2	69750.8	47699.7	73491.6	54107.6	79823.2	54198.6	-0.376766	11.0446	-4.569	0.00182798	0.00552128	-1.71703
Slc35a5	204193	112261	167933	111916	140101	97670.5	132846	88773.4	-0.441979	11.7553	-3.62561	0.00672716	0.0141981	-3.10508
Slc35b1	92039.2	43156.3	81135	42333.7	61639.9	56175.2	61619.8	44572.1	-0.456156	10.9698	-3.58579	0.00712746	0.0148966	-3.16608
Slc35b2	47711.5	80352.5	27433	81293.2	84648	77883.8	95344.4	66250	0.290056	11.096	1.10651	0.300664	0.359208	-6.8162
Slc35b3	37009.7	53503.1	37130.1	53986.4	42031.5	48785.5	38423.6	53440.2	0.305441	10.7137	3.81966	0.00509176	0.0117366	-2.81031
Slc35b4	36192.8	23087.8	37316.9	23388.4	43517.5	22498.1	39859.5	22926.7	-0.532389	10.3083	-6.55008	0.000178	0.00116999	0.794077
Slc35c1	84342.5	86858.6	66587.7	99136.8	107892	75175.6	103149	69155.6	-0.0834343	11.3537	-0.60264	0.563436	0.617336	-7.25565
Slc35c2	42776.3	53258.6	36641.5	51404.4	66016.3	47109.2	65549	44701	-0.0406298	10.8199	-0.265752	0.79715	0.828997	-7.41535
Slc35d1	85726.5	84389.6	75150	88016.6	83761.8	81264.2	81972	65782.6	-0.026993	11.2955	-0.283428	0.784045	0.819336	-7.40995
Slc35d2	15432	63559.1	27467.5	55081.8	21507.9	61260.7	24764.9	63527.6	1.02503	10.5021	7.64227	6.06e-05	0.000605	1.96231
Slc35d3	40148.4	14560.1	57088.6	26584.7	47876.8	9721.66	44121.5	9467.84	-1.22797	10.142	-5.33009	0.000702	0.00299419	-0.687518
Slc35e1	124889	88241.8	95939.6	83778.3	116815	70420.2	117713	68143.8	-0.383908	11.4458	-3.69143	0.00611712	0.0133447	-3.00462
Slc35e2	237058	114674	202208	125106	177877	101604	176275	101850	-0.578727	11.9011	-5.5634	0.000532	0.00249938	-0.388497
Slc35e3	53997.6	73705.3	39498.2	70973.6	66052.5	66288.6	62330.9	44330.2	0.139991	10.9748	0.876179	0.40647	0.46353	-7.04384
Slc35e4	35512.2	76125.8	21628.2	88496.1	62671.2	70031.8	57576.5	62417.8	0.590813	10.9119	2.52701	0.035419	0.0555199	-4.82594
Slc35f1	16543.2	79010	21124.6	75582	32769.8	37600.4	32087.6	18107.8	0.600939	10.4118	1.76013	0.116421	0.152681	-5.9875
Slc35f2	21450.8	82540.8	14602.2	125504	60695.4	49546.1	60440.9	43821.1	0.743545	10.7681	1.92859	0.0899143	0.122597	-5.74348
Slc35f3	6105.03	5990.72	14337.9	8748.9	31273.2	3694.36	28185.2	2513	-1.26654	9.08788	-3.09284	0.0148248	0.0261624	-3.93309
Slc35f4	1188.47	285.46	3351.74	285.295	12166.5	1036.32	17730.5	443.8	-2.51018	7.3417	-4.17436	0.00310322	0.00817689	-2.2834
Slc35f5	129902	162483	104933	165431	161274	127380	164827	115130	0.0210649	11.8453	0.149767	0.884655	0.903135	-7.44221
Slc35f6	36255.1	47497.1	37310.8	49530.7	55382.5	48932.3	54148.8	38441.6	0.0217436	10.7226	0.162475	0.874961	0.894752	-7.43999
Slc35g1	36075.6	64338.6	26124.7	64254.6	47898.8	84772.9	52583.8	78065.9	0.611136	10.8833	3.67829	0.00623408	0.0133877	-3.02465
Slc35g2	28834.8	90826.7	22978.8	119150	56071.3	84547.6	60782.4	70309.2	0.837368	10.984	3.47684	0.00835779	0.0167742	-3.33383
Slc35g3	184397	84117.9	167433	74819.3	152579	83207.6	172142	77892.3	-0.74743	11.6625	-8.90708	2e-05	0.00033	3.15778
Slc36a1	41851.1	71927.1	41979.9	67993.4	52235.4	69327.1	56143.7	62864.9	0.354977	10.949	3.5184	0.00786379	0.0160833	-3.26971
Slc36a2	15009.3	938.91	18152.5	2282.01	26423.3	3186.32	45515.8	1344	-2.62081	8.7723	-8.06689	4.11e-05	0.000495	2.38105
Slc36a3	0	0	0	0	0	0	0	0	NA	#NAME?	NA	NA	NA	NA
Slc36a4	42790.3	135263	26573.8	137006	57926.7	83757.9	67831.1	93422.1	0.869967	11.1708	3.92236	0.00440342	0.0107538	-2.65611
Slc37a1	21522.8	26128.2	17560.2	31375.1	41817.9	22647.3	40338.1	23120.3	-0.0988964	10.1996	-0.46209	0.656323	0.705609	-7.33663
Slc37a2	31560.2	62753.2	27294.5	64806.2	38626	43182.5	30002.3	63749	0.604304	10.6634	4.70594	0.0015295	0.00490013	-1.52566
Slc37a3	47276.8	79684.4	65960.9	93878.1	77565.7	79660.6	89296.7	84189.2	0.210686	11.2351	1.4727	0.179048	0.226847	-6.37927
Slc37a4	61371.2	107838	50650.2	102975	85607.3	101870	92639.9	100673	0.382582	11.3541	2.67001	0.0283607	0.0457929	-4.60063
Slc38a1	70129.5	14262.8	45310.4	19643.2	69480.3	9602.25	68953.5	9438.53	-1.59904	10.2428	-8.31093	3.31e-05	0.000444	2.61352
Slc38a10	75224.9	51670.7	59455	52880.3	81753.1	52975.1	85428.8	44469.6	-0.394885	11.0246	-3.67914	0.00622642	0.0133877	-3.02335
Slc38a11	2341.16	19109.6	6118.31	16770	20289.6	32723.6	14719.9	37319.3	1.12904	9.56258	2.46057	0.0392824	0.0604724	-4.93019
Slc38a2	105241	65442.3	83502.5	62652.3	91090.2	71894.1	86457.4	71300.9	-0.29794	11.2719	-3.31136	0.0106759	0.0202442	-3.59071
Slc38a3	4854.8	56180.2	14264.5	58147.4	16603.4	68393.1	17714.1	66634.8	1.64858	10.2125	5.97178	0.000334	0.00186722	0.11669
Slc38a4	4248.98	46786.6	9175.34	48319.3	11128	60138.8	14518.4	58738.5	1.78627	9.98791	7.24544	8.84e-05	0.000745	1.55366
Slc38a5	80318.1	1884.3	84866.9	2039.88	44921.3	3477.59	41419.2	3458.36	-3.13054	9.43142	-13.6656	7.91e-07	6.18e-05	6.57862
Slc38a6	129300	131352	124189	126090	131108	106695	136482	99254.7	-0.123405	11.7151	-1.30562	0.227973	0.280156	-6.58868
Slc38a7	31628	71623.6	25885.7	84281.3	46904.5	86254.7	54851.7	84932	0.761065	10.9284	4.45124	0.00213557	0.00601484	-1.88376
Slc38a8	0	0	0	0	0	0	0	0	NA	#NAME?	NA	NA	NA	NA
Slc38a9	93565.4	46685.7	76521.5	45679.1	72032.2	40609.4	70171	38864.5	-0.59378	10.9619	-5.94411	0.000344	0.00188316	0.0831759
Slc39a1	65997.4	72848.3	59013.8	76582.3	78298.6	69685.5	76728.4	69138.2	0.0346648	11.1671	0.364114	0.725208	0.768058	-7.38105
Slc39a10	114551	114871	89264.8	111912	112404	83479.4	97815.8	85490.6	-0.0508211	11.5168	-0.439201	0.672137	0.719907	-7.34791
Slc39a11	12267.4	21755.7	14037	24114.7	23372.4	19638.8	21911	17773.3	0.182677	9.84589	1.09556	0.305151	0.363543	-6.82793
Slc39a12	0	0	0	0	0	0	0	0	NA	#NAME?	NA	NA	NA	NA
Slc39a13	41601.1	40888.4	40068.9	42558.5	61153.9	36288.2	57783.4	38170.9	-0.223383	10.6933	-1.81083	0.107752	0.143059	-5.91502
Slc39a14	7416.43	47603	9802.85	51403.1	27026.9	50532.5	30131.7	48783.7	1.15596	10.2329	3.66394	0.00636447	0.0135997	-3.04653
Slc39a2	0	0	0	0	0	0	0	0	NA	#NAME?	NA	NA	NA	NA
Slc39a3	79591.6	90871.1	68312.6	97634.2	116583	70538.9	125307	71725.5	-0.142673	11.384	-0.875398	0.40687	0.46353	-7.04454
Slc39a4	57441.9	59588.6	41815.8	61477.7	66133.8	51472.9	83707.2	59179.5	-0.043821	10.9866	-0.293729	0.776441	0.812509	-7.40666
Slc39a5	9254.4	1419.62	17162	2991.86	27023.1	7889.52	33121.4	6218.3	-1.63134	9.05825	-3.86764	0.00475683	0.0112876	-2.73811
Slc39a6	111438	111246	116529	132596	145891	86319.1	127020	97363.4	-0.165813	11.6496	-1.38625	0.20308	0.254294	-6.48955
Slc39a7	102981	88237.2	83212	99142.7	117332	92093	124197	71997.6	-0.191698	11.4726	-1.57829	0.153149	0.196058	-6.23951
Slc39a8	155840	72405.5	166276	73040.4	82930.6	59120.1	79737.8	68031.4	-0.521597	11.3868	-2.73315	0.0257194	0.0418453	-4.50092
Slc39a9	291612	169867	243480	174432	199298	135293	223927	142065	-0.429075	12.1624	-3.7428	0.00568206	0.0126776	-2.92655
Slc3a1	4783.73	12617.3	3328.15	25806.3	11092.7	21609.6	20233.9	13945.1	0.828166	9.36716	2.12286	0.0665271	0.0939915	-5.45243
Slc3a2	118900	26129.8	104281	23992.9	84670.6	24538.3	97093.7	20535.3	-1.44415	10.7956	-13.7476	7.56e-07	6.18e-05	6.62639
Slc40a1	56107.4	42321.9	56642.7	48116.3	40776	57836.6	42147.8	60621	0.0669701	10.8196	0.522202	0.615676	0.666918	-7.30444
Slc41a1	36325.3	67087.5	30367.1	71442.8	56906.7	66270.7	56096.6	53045.9	0.391359	10.872	2.37586	0.0448332	0.0673282	-5.06257
Slc41a2	4725.58	63370.8	4481.45	55741.7	21337.3	42279.6	16211.3	24111	1.5494	9.90723	3.8241	0.00505977	0.011732	-2.80362
Slc41a3	104477	12730.6	92865.2	15368.8	98234.3	15747.9	91688	15438.5	-1.87899	10.5397	-21.2269	2.55e-08	1.21e-05	10.0016
Slc43a1	132967	43760.9	126430	45650.9	80477.4	39787.2	92687.8	40888.5	-0.91321	11.1129	-6.99037	0.000114	0.000891	1.28168
Slc43a2	92679.3	59372.9	76735.8	59729.4	89574.8	50799	85904.5	48717.6	-0.457561	11.1334	-4.91913	0.00116514	0.00406852	-1.23306
Slc43a3	270566	35909.7	263472	27746.1	149594	26477.2	154256	27227	-1.9341	11.246	-11.3619	3.25e-06	0.000127	5.09878
Slc44a1	57931.5	121517	49410.1	124694	88322	91977	94979.9	75541.5	0.369516	11.341	1.97348	0.0838888	0.115297	-5.67704
Slc44a2	85496.4	58935.5	92529.6	64060.3	112141	49713.6	98461.2	50906.9	-0.55322	11.2025	-5.39768	0.000648	0.00283631	-0.600096
Slc44a3	17269.1	68072.9	28138.9	57359.6	30201.9	63111.9	42233.8	53556.6	0.764592	10.6244	4.21493	0.00293579	0.00780755	-2.22418
Slc44a4	21046.1	43057.7	18721.6	47228	52835.2	47917.9	52425.9	43496.1	0.339179	10.5531	1.32295	0.222412	0.275291	-6.56769
Slc44a5	25192.3	2129.81	22981.5	4057.69	19239.7	2156.88	16209.7	1356.6	-2.21838	8.82452	-9.87192	9.34e-06	0.0002	3.97386
Slc45a1	0	0	0	0	0	0	0	0	NA	#NAME?	NA	NA	NA	NA
Slc45a2	0	0	0	0	0	0	0	0	NA	#NAME?	NA	NA	NA	NA
Slc45a3	20578.6	116179	40763.5	112244	33826.6	102075	29560.2	104214	1.27706	10.9562	8.67778	2.42e-05	0.000378	2.95228
Slc45a4	4947.03	4009.28	5613.23	5779.31	18689	3694.7	18651	3522.4	-0.867204	8.76859	-2.55435	0.0339428	0.0534009	-4.78293
Slc46a1	12604.6	96884.3	16316.4	98453.7	54475.9	86770.5	57928.8	76444.7	1.14493	10.826	3.21796	0.0122761	0.0226777	-3.73668
Slc46a2	0	1271.56	0	464.26	17028.4	2425.5	5785.96	963.2	-2.21479	#NAME?	-4.34926	0.00482582	0.0113884	-2.32344
Slc46a3	138757	57676.2	124076	54641	89243.2	46926.1	89757.9	53475.1	-0.714669	11.2359	-5.60057	0.00051	0.00246037	-0.341571
Slc47a1	8467.51	44848.5	18641.4	47394.4	17505.6	39154.7	33467	41660	0.906039	10.2194	3.52474	0.00779116	0.0159728	-3.25993
Slc47a2	9893.67	22699.2	20847.8	25182.5	24583.4	17187.3	48802.5	15869.5	-0.115488	9.95476	-0.374914	0.717468	0.761811	-7.37665
Slc48a1	83466.4	36233.5	52636.3	41498.2	64049.6	31740.7	81132.3	25695.7	-0.731008	10.7781	-4.93355	0.00114418	0.00402807	-1.21352
Slc49a4	185288	87506.9	145252	91495.6	134578	68183.9	127805	56856.7	-0.675571	11.5582	-4.81468	0.0013302	0.00444691	-1.37559
Slc4a1	39891.8	1970.01	37109.8	1850.91	47087.9	3186.56	47330	1816.06	-2.98997	9.16507	-20.4284	3.45e-08	1.21e-05	9.71486
Slc4a10	0	0	0	0	0	0	0	0	NA	#NAME?	NA	NA	NA	NA
Slc4a11	24842.8	30202.1	40427.6	46760.6	43064.4	22893	45883.7	21251.3	-0.265173	10.4004	-1.26577	0.241212	0.296001	-6.63626
Slc4a1ap	191315	93255.8	139251	95038.8	123556	90583.7	116623	91095.4	-0.414505	11.642	-3.4353	0.00888457	0.0174277	-3.39809
Slc4a2	85922.3	87226.1	78886.9	87346.9	90046	87144.4	91812.7	80997.6	-0.0102879	11.363	-0.128363	0.90103	0.914876	-7.44554
Slc4a3	12323.5	16342.9	12908.6	24918.6	24725.1	9458.24	38751.8	15449.9	-0.235124	9.77379	-0.777044	0.459489	0.516625	-7.12845
Slc4a4	3233.56	32494.9	7816.18	32405.3	12997.5	39480	10877.9	31091.9	1.47272	9.68943	5.23613	0.000787	0.00315415	-0.810106
Slc4a5	43015.3	6288.1	39439.8	4718.65	23593.9	8164.77	18515.4	9290.47	-1.44923	9.56212	-6.29483	0.000234	0.00142586	0.500421
Slc4a7	124090	125083	81645.6	131149	131444	85663	122359	81142	-0.0892496	11.5904	-0.553877	0.594801	0.648393	-7.286
Slc4a8	19633.1	35087.5	11623.4	42688	51190.2	20410	54960.8	18521.1	-0.0314258	10.2351	-0.0828851	0.935979	0.94812	-7.45092
Slc4a9	1148.47	7387.96	0	1406.97	24563.5	19199.8	66875.5	15848.2	-0.499364	#NAME?	-0.4744	0.649656	0.700194	-7.25188
Slc50a1	54942.4	75909.4	47400.8	73577.3	95132.4	76316.5	103368	69951.8	0.0380202	11.1914	0.205932	0.841988	0.869312	-7.43105
Slc51a	15581.5	878.55	21650.4	905.13	40415.1	3284.19	35691.7	2592.8	-2.79563	8.78375	-7.70146	5.73e-05	0.00058	2.0218
Slc51b	0	0	0	0	0	0	0	0	NA	#NAME?	NA	NA	NA	NA
Slc52a2	119763	111165	85398.4	113326	141979	94307.2	150709	90476.7	-0.177734	11.6199	-1.25848	0.243699	0.297846	-6.64485
Slc52a3	0	0	0	0	0	0	0	0	NA	#NAME?	NA	NA	NA	NA
Slc5a1	0	0	0	0	0	0	0	0	NA	#NAME?	NA	NA	NA	NA
Slc5a10	75453.1	15750.6	58123.2	19184.5	50126.7	12978.5	41988.2	13714.5	-1.28632	10.2741	-8.57072	2.65e-05	0.000406	2.85471
Slc5a11	0	0	0	0	0	0	0	0	NA	#NAME?	NA	NA	NA	NA
Slc5a12	0	0	0	0	0	0	0	0	NA	#NAME?	NA	NA	NA	NA
Slc5a2	8217.38	1360.97	10924.9	1888.18	16273.7	2993.12	13871.9	2504.43	-1.73963	8.51712	-8.27685	3.41e-05	0.000444	2.5814
Slc5a3	89314.7	138840	68644.8	140821	125955	99601.1	122456	86969.7	0.145687	11.5718	0.817837	0.437128	0.494721	-7.09467
Slc5a5	66981.9	41016.5	56855.5	42758.7	63074.5	40381.4	62277.7	31961.3	-0.472104	10.8019	-4.86923	0.00124104	0.00423036	-1.30097
Slc5a6	177399	100256	143384	110248	160410	93510.8	153771	100100	-0.450607	11.7467	-5.15051	0.000874	0.00333917	-0.92293
Slc5a7	0	0	0	0	0	0	0	0	NA	#NAME?	NA	NA	NA	NA
Slc5a8	0	0	0	0	0	0	0	0	NA	#NAME?	NA	NA	NA	NA
Slc5a9	0	0	0	0	0	0	0	0	NA	#NAME?	NA	NA	NA	NA
Slc66a1	57438.3	91252.7	44902.7	88520.9	74697.1	85359.6	87068.8	82119	0.304141	11.2187	2.06494	0.0727972	0.101679	-5.54011
Slc66a2	193353	95501.9	171354	92829.6	111263	85668.3	111865	82150.1	-0.472125	11.6311	-3.2083	0.0124555	0.0228129	-3.75181
Slc6a1	1763.42	595.51	2632.62	1273.95	21887.8	2855.2	9020.22	1133.3	-1.48064	7.87259	-2.56875	0.0331907	0.0525061	-4.76027
Slc6a11	0	0	0	0	0	0	0	0	NA	#NAME?	NA	NA	NA	NA
Slc6a12	20234.1	16956.2	44960.8	14946.4	17853.7	20708	18505.4	21232.9	-0.248063	9.93708	-1.14964	0.283498	0.340594	-6.76916
Slc6a13	16314.6	27657.7	37976.6	27617.4	16773.9	36801	16507.3	33565.7	0.426182	10.134	2.08867	0.0701619	0.0983182	-5.50428
Slc6a14	0	0	0	0	0	0	0	0	NA	#NAME?	NA	NA	NA	NA
Slc6a15	37371.3	7240.25	35569.6	9273.9	37272.2	12989.6	20621.7	5379.74	-1.34583	9.69408	-6.19184	0.000262	0.00151892	0.379576
Slc6a16	12247.2	7461.28	16814.6	9509.75	31391.3	7557.48	22908.2	6795.55	-0.926181	9.42106	-4.64221	0.00166124	0.00511471	-1.61438
Slc6a17	0	0	0	0	0	0	0	0	NA	#NAME?	NA	NA	NA	NA
Slc6a18	0	0	0	0	0	0	0	0	NA	#NAME?	NA	NA	NA	NA
Slc6a19	3262.96	2793.37	8165.75	3267.66	31157.6	1894.3	17493.4	8442.18	-1.15001	8.72862	-2.25613	0.0540461	0.078821	-5.24826
Slc6a2	0	0	0	0	0	0	0	0	NA	#NAME?	NA	NA	NA	NA
Slc6a20a	131180	24946.4	134144	17126.6	89564	16589.1	78403.4	12726.6	-1.80563	10.663	-9.87353	9.33e-06	0.0002	3.97516
Slc6a3	49302.6	6054.33	52154.6	7896.25	34653.7	6561.99	44270.1	6609.88	-1.88772	9.76087	-16.067	2.26e-07	3.88e-05	7.86343
Slc6a4	22422.1	26522.4	19250.1	26652.2	33923.8	29066.1	37827.4	21481.2	-0.0567752	10.1855	-0.338965	0.743362	0.782534	-7.39081
Slc6a5	9231.5	1124.69	44390.2	650.59	10110.2	1509.3	8811.66	2251.2	-2.39863	8.33476	-5.80824	0.000401	0.00207667	-0.0828764
Slc6a6	25632.3	42025.1	27987.1	43954.7	38859.5	48553.6	34236.1	52102.7	0.397121	10.5485	3.38352	0.00959089	0.0185136	-3.4784
Slc6a7	0	0	0	0	0	0	0	0	NA	#NAME?	NA	NA	NA	NA
Slc6a8	13467.2	49055.1	6748.87	51733.2	32378.1	28797	35817.8	28433	0.745325	10.1718	1.97836	0.0832586	0.114614	-5.66979
Slc6a9	86835.2	44516	61932.6	47897.9	75784.8	40334.5	78030.6	35370.6	-0.586762	10.9331	-5.29605	0.000732	0.0030663	-0.731785
Slc7a1	225858	64493.7	194891	59777	188373	29875.5	183522	29749.3	-1.52402	11.4315	-7.55028	6.6e-05	0.000615	1.86912
Slc7a10	9223.4	14466.9	20408.2	15469.4	14999.7	16031.4	17013.1	14043.9	0.0119413	9.60865	0.0718132	0.944513	0.953393	-7.45188
Slc7a11	0	0	0	0	0	0	0	0	NA	#NAME?	NA	NA	NA	NA
Slc7a13	0	0	0	0	0	0	0	0	NA	#NAME?	NA	NA	NA	NA
Slc7a14	0	0	0	0	0	0	0	0	NA	#NAME?	NA	NA	NA	NA
Slc7a2	8101.95	47918.6	15075.8	40125.5	15120.6	58955	14241.5	56322.1	1.37299	10.1386	8.17487	3.74e-05	0.000472	2.48463
Slc7a3	0	0	0	0	0	0	0	0	NA	#NAME?	NA	NA	NA	NA
Slc7a4	6153.29	24140.2	14939.9	22785.7	21024.9	17779.1	32949.6	17942.5	0.253373	9.79987	0.783116	0.456113	0.514174	-7.12352
Slc7a5	68033.1	16655	54900.7	14250.9	59887.9	17751.5	55578.6	19134.3	-1.25958	10.3619	-12.5516	1.52e-06	9.79e-05	5.89777
Slc7a6	85052.9	60909.6	77655.6	72446.8	115944	51928.9	121164	36248.8	-0.603321	11.1925	-3.43517	0.00888632	0.0174277	-3.39829
Slc7a6os	299705	185897	184889	193332	248152	122417	269538	139109	-0.450253	12.191	-2.99226	0.0172735	0.0298551	-4.09156
Slc7a7	24564.7	24846.2	26390.6	32534.1	31445.9	31951.1	22207.7	19318.5	0.02431	10.1757	0.169149	0.869878	0.890852	-7.43875
Slc7a8	10211.8	27315.2	14975.7	29947.3	34569.1	27524.6	25680.1	20304.3	0.303535	10.0142	1.17793	0.272675	0.329434	-6.73761
Slc7a9	1336.62	608.63	3573.35	1102.34	14645.5	4865.11	15055.8	448	-1.64488	7.8252	-2.38543	0.0441684	0.0669148	-5.04765
Slc8a1	28443.3	12735.2	15668.9	21266.6	38161.9	10127.2	21774.8	11339.5	-0.619289	9.80366	-2.70443	0.0268881	0.0436614	-4.54629
Slc8a2	0	0	0	0	0	0	0	0	NA	#NAME?	NA	NA	NA	NA
Slc8a3	7816.67	13407.5	5556.27	16623.1	40493.7	11277.8	49492	8481.25	-0.35171	9.57544	-0.696798	0.505668	0.5612	-7.19052
Slc8b1	32850.7	106415	21921.8	124478	51928.3	102431	56041.6	119036	1.08617	11.0897	5.25912	0.000765	0.00314508	-0.780002
Slc9a1	37283.4	15404.5	30338.3	16367.5	42370.4	18306.2	39432.1	15059.1	-0.825701	10.1079	-8.01755	4.3e-05	0.000499	2.33334
Slc9a2	26206.5	49493.1	28056.1	65683.4	52083	41345.9	35703.8	41103.3	0.349108	10.6144	1.93834	0.0885721	0.121481	-5.7291
Slc9a3	13639.6	24746.2	36115.6	36613.3	28579	18233.7	25193.4	25133.4	0.0393977	10.1222	0.171199	0.868318	0.890852	-7.43836
Slc9a4	0	0	0	0	0	0	0	0	NA	#NAME?	NA	NA	NA	NA
Slc9a5	52109.7	62297	49880.8	72210.6	71949.5	65412.2	54758.9	53577.2	0.10786	10.9972	0.935232	0.377035	0.434146	-6.98947
Slc9a6	77712	61483.3	68981.9	60403.3	69917.7	44401.2	75023.7	52286.9	-0.295539	11.048	-2.92502	0.0191426	0.0322456	-4.19769
Slc9a7	15053.4	42337.9	16982.8	47722.1	24723.4	24307.9	31559.7	25837.3	0.462565	10.1899	2.09019	0.0699961	0.0982462	-5.50198
Slc9a8	99388.6	64995.1	69542.1	53383.6	71433.5	54713.6	82035.3	57852.7	-0.326265	11.1238	-3.00897	0.0168391	0.0292217	-4.0652
Slc9a9	17495.1	17984.1	28915.9	16248.6	24154	12748	10724.9	15324.2	-0.207758	9.74971	-0.982559	0.354601	0.411625	-6.94385
Slc9b1	0	0	0	0	0	0	0	0	NA	#NAME?	NA	NA	NA	NA
Slc9b2	0	0	0	0	0	0	0	0	NA	#NAME?	NA	NA	NA	NA
Slc9c1	0	0	0	0	0	0	0	0	NA	#NAME?	NA	NA	NA	NA
Slco1c1	0	0	0	0	0	0	0	0	NA	#NAME?	NA	NA	NA	NA
Slco2a1	19397	117576	24816.1	115423	39518.2	102019	59500.7	100263	1.20232	10.9938	5.22174	0.000801	0.00318266	-0.829
Slco2b1	159.695	58518.6	1338.12	55926	8834.74	65823.4	7363.98	53133.8	3.40527	9.26841	4.19142	0.00303158	0.0080127	-2.25847
Slco3a1	29327	26310.2	20121	26929.4	40035.4	20304	31545.6	15837.7	-0.296271	10.14	-1.64948	0.137657	0.177873	-6.14244
Slco4a1	17922.7	16078.9	21807.2	19087.8	25845	18981.5	27901.8	21416.8	-0.20373	9.94317	-1.65434	0.136653	0.177051	-6.13573
Slco4c1	38267.1	17826.6	36176.7	16565.7	32205.5	11260.2	36237.7	15904.7	-0.854832	10.0541	-7.19872	9.25e-05	0.000772	1.50441
Slco5a1	39007.3	25340.1	42945.3	47103.4	58379.3	15683.1	42678.3	14604.9	-0.681413	10.3781	-2.65494	0.0290315	0.0466685	-4.62442
Slx1b	106551	76059.8	58551.3	88296.4	115072	85478.5	122119	72934.3	-0.18476	11.3876	-1.09457	0.305563	0.363543	-6.82899
Slx4	229850	123528	165308	133038	159936	104239	162019	104540	-0.426093	11.8716	-3.62613	0.00672209	0.0141981	-3.10428
Slx4ip	69756.9	36130.6	71607.3	34406.7	62951.7	36541	62632.7	38015.4	-0.608512	10.8025	-7.53511	6.7e-05	0.000615	1.85365
Sod1	85846.1	65818	72625.5	57220.7	67675.9	65804.6	60433.4	65845.1	-0.111585	11.1155	-1.10056	0.303097	0.361612	-6.82259
Sod2	210162	124583	161782	145394	179459	112240	187353	118561	-0.389144	11.9275	-3.92439	0.00439082	0.0107538	-2.65306
Sod3	0	0	0	0	0	0	0	0	NA	#NAME?	NA	NA	NA	NA
Spg7	87542.5	52845.4	79008.2	53595.3	85859.2	39963.6	102317	36658	-0.671006	11.0529	-5.56834	0.000529	0.00249863	-0.382252
Spns1	62547.1	43323.4	45668.9	46366.4	72596.8	39049.9	66445.9	33996	-0.410573	10.8121	-3.21006	0.0124224	0.022801	-3.74904
Spns2	24249	46679.5	27869.8	44633.7	33563.4	40158.4	27735.4	43864.5	0.440917	10.4662	4.54783	0.00187952	0.00558654	-1.74686
Spns3	17766.3	8104.32	7764.36	7339.15	29291	6695.19	24526.3	7467.54	-0.876575	9.34544	-3.28044	0.0111797	0.0209479	-3.63896
Srd5a2	0	0	0	0	0	0	0	0	NA	#NAME?	NA	NA	NA	NA
Srrt	117650	59705.1	96417.7	59776.5	105554	53187.2	94475.4	53864.3	-0.600913	11.2433	-6.73959	0.000147	0.00106708	1.00683
Stk19	18902.7	46983.3	18396.8	34044.9	28722.9	52247.2	29621.3	16825.5	0.38967	10.252	1.50734	0.170149	0.21589	-6.33401
Sulf1	0	0	0	0	0	0	0	0	NA	#NAME?	NA	NA	NA	NA
Sulf2	22661.2	92238.4	53167.9	89068.5	34381.8	75166.5	33851.8	64662.2	0.83726	10.8648	4.60113	0.00175268	0.00533883	-1.6719
Sult1a1	5019.19	49527.8	7490.23	75113.5	30711.4	78489.1	29725.9	100983	1.68898	10.3631	3.91974	0.00441963	0.0107538	-2.66001
Sult1b1	0	0	0	0	0	0	0	0	NA	#NAME?	NA	NA	NA	NA
Sult1c2	0	0	0	0	0	0	0	0	NA	#NAME?	NA	NA	NA	NA
Sult1e1	0	23857.9	462.8	20927.8	10255	29282.9	4025.84	32695.3	2.28601	#NAME?	3.45407	0.0106317	0.020205	-3.42444
Sult2a1	0	0	0	0	0	0	0	0	NA	#NAME?	NA	NA	NA	NA
Sult2b1	4102.34	1597.8	2034.1	1505.07	20377.5	3362.31	17065.3	2737	-1.21903	8.29151	-2.35209	0.0465276	0.0696293	-5.09957
Sult4a1	1343.01	962.86	4503.4	753.04	15675.4	2610.7	9095.11	2142	-1.33992	7.92769	-2.51143	0.0362889	0.0565513	-4.85041
Sult6b1	121497	91883.2	83778	80051.6	99185.1	84366	92174.8	87025.2	-0.136046	11.4269	-1.32147	0.222882	0.275475	-6.56949
Tap1	50521.2	114184	51319.8	116686	99944.4	110152	96745.1	93649	0.425387	11.3797	2.29758	0.0506604	0.0744378	-5.18419
Tap2	47350.5	51974	39381.5	56921.6	72840.3	52131.3	66518.6	45988.9	-0.0605104	10.8817	-0.40508	0.696034	0.741803	-7.3637
Tbxas1	43849.3	6821.85	59002.9	10843.2	43100.5	9741.12	36369.6	14434.2	-1.4915	9.96591	-8.48835	2.84e-05	0.000428	2.77892
Them4	40517.9	106777	28649	99923.1	53281.8	99393.2	58684.1	108168	0.863321	11.1156	5.45378	0.000606	0.0027393	-0.52804
Them5	0	0	0	0	0	0	0	0	NA	#NAME?	NA	NA	NA	NA
Tmem63a	75881.6	43873.1	77554.8	50041.2	54619.3	45294	54762.2	38406.8	-0.381998	10.8876	-3.1488	0.0136225	0.0247045	-3.84514
Tnip1	85627	97026.6	64891.7	93530.6	122126	88318	137333	81377.7	-0.0892174	11.4507	-0.53023	0.610349	0.661982	-7.29986
Tomm40l	20699.1	56080.5	27812.3	51656.6	26266.4	73631.3	32840.8	78935.3	0.880893	10.6271	6.21532	0.000255	0.00150085	0.407248
Tpmt	49670.8	111733	45981.4	99183	108747	113788	86230.4	93721.2	0.42701	11.3412	2.13537	0.0652441	0.0927892	-5.43341
Tpo	0	0	0	0	0	0	0	0	NA	#NAME?	NA	NA	NA	NA
Tpsg1	3053.64	2126.19	9537.24	1484.62	22842.4	3102.32	8997.92	306.6	-1.89943	8.13233	-3.3241	0.0104753	0.0199518	-3.57085
Tpst1	61306.1	141987	41416.2	136824	113135	93122.9	110872	89954.6	0.407786	11.4308	1.64927	0.137702	0.177873	-6.14274
Tpst2	37900.9	41217.3	26842.6	43947	60410.3	39162.6	52789.6	36580.5	-0.0558398	10.6279	-0.316512	0.759715	0.797794	-7.39895
Trex1	27816.6	57009.2	26292.2	50051.1	41053.2	60957	36517.6	56410.6	0.547878	10.6586	4.45167	0.00213432	0.00601484	-1.88314
Trex2	0	0	0	0	0	0	0	0	NA	#NAME?	NA	NA	NA	NA
Tspo	108057	43798.6	101676	46192.1	85391.7	43435.9	78798.1	38510	-0.770992	11.0519	-7.52803	6.75e-05	0.000615	1.84643
Tst	89048	73422.2	75583.7	67079.2	77856.3	70711.8	94681.6	74192.3	-0.163107	11.2562	-1.83931	0.103153	0.137805	-5.87392
Ttbk1	2513.55	49989.5	6745.88	29954.3	11961.3	48204.4	15463.7	32660.2	1.65557	9.74824	4.42453	0.00221285	0.00621188	-1.92184
Ttbk2	189499	119379	142938	115584	169936	80766.8	176224	80286.1	-0.551127	11.7607	-4.23501	0.00285655	0.00764415	-2.19496
Ttr	8600.4	58947.8	15228.5	52711.5	14780	59887.9	23917.2	76182.5	1.43106	10.309	6.92876	0.000121	0.000919	1.21484
Tusc3	132139	65353.9	108232	65938.6	102897	49419.2	88242.9	44541.3	-0.654163	11.2512	-4.88847	0.00121115	0.00417823	-1.27474
Tyms	160975	62779.6	190660	73394.7	108567	58015.3	111775	41531.8	-0.878236	11.4025	-5.02847	0.00101598	0.00369798	-1.08555
Uchl1	0	0	0	0	0	0	0	0	NA	#NAME?	NA	NA	NA	NA
Uchl5	191148	125747	149625	127790	145191	94769.2	138887	79755.6	-0.389454	11.7563	-2.82693	0.0222541	0.0366915	-4.35269
Ucp1	0	0	0	0	0	0	0	0	NA	#NAME?	NA	NA	NA	NA
Ucp2	234901	46604.6	204490	43730.2	155697	45793.6	156024	43403.9	-1.41579	11.4193	-12.2315	1.85e-06	9.79e-05	5.69054
Ucp3	62669.2	7686	53721.2	10978	49148.4	13268.1	50922	9420.12	-1.67083	10.059	-12.6255	1.45e-06	9.79e-05	5.94485
Ugt1a1	29046.5	130723	47668.1	122869	24506	129660	33418.6	163422	1.42607	11.1061	9.34546	1.4e-05	0.000262	3.53798
Ugt1a10	18732.6	53360.8	22391.6	51421.4	20602.2	59955.1	21299.8	67848.6	1.02624	10.4516	10.634	5.35e-06	0.000159	4.56805
Ugt1a5	41635.5	76472.2	46774.6	73354.2	32401.8	83892.8	35542.4	103480	0.769479	10.9483	6.34188	0.000222	0.00140089	0.555179
Ugt1a6a	28213	56026.8	32874.2	53014.1	23249.2	66213.4	25647	77086.7	0.827758	10.6274	6.8069	0.000137	0.00102206	1.08134
Ugt1a7c	22647.2	61094.1	27163.1	56964	24348.1	67404.3	24787.4	70702.6	0.949835	10.5888	10.5368	5.74e-06	0.000159	4.49454
Ugt1a9	18732.6	53360.8	22391.6	51421.4	20602.2	59955.1	21299.8	67848.6	1.02624	10.4516	10.634	5.35e-06	0.000159	4.56805
Ugt2a1	0	0	0	0	0	0	0	0	NA	#NAME?	NA	NA	NA	NA
Ugt2a2	0	0	0	0	0	0	0	0	NA	#NAME?	NA	NA	NA	NA
Ugt2a3	628.71	47428.8	1670.09	58195	893.52	57436.8	4445.4	92687.2	3.76872	9.14913	9.46802	1.27e-05	0.000244	3.64142
Ugt3a1	825.58	84082.7	3951.6	85805.9	3545.52	90885.7	5667.46	106711	3.47019	9.68857	9.18885	1.59e-05	0.000281	3.40402
Ugt3a2	1197.57	49646.4	1012.38	53589.3	17446.5	85780.7	9239.89	71356.1	2.83262	9.64288	4.45364	0.00212876	0.00601484	-1.88034
Ugt8a	39694	10672.4	15404.1	6258.58	47557.8	7596.16	52678.1	1881.6	-1.84515	9.54568	-4.45408	0.0021275	0.00601484	-1.87971
Unc93b1	44784.4	137846	48003.6	146825	84947.5	121278	98980.9	116279	0.689838	11.4302	3.56369	0.0073605	0.0153091	-3.20001
Uroc1	5841.02	62202.2	19466.4	57591.2	20258.9	61325.8	24824.6	70263	1.39955	10.346	4.72542	0.00149154	0.00481666	-1.49865
Ust	9616.86	22153.6	8821.18	23666.8	26814.9	19194.5	18773.3	12075.6	0.261454	9.704	0.946426	0.371636	0.428504	-6.97884
Vkorc1	23491.9	68298.4	26290.4	61208.4	49404.5	63630.8	59358.8	67025.9	0.571711	10.796	2.69092	0.0274564	0.0444163	-4.56762
Xdh	6243.27	66747.4	13388	59685	14687.6	78393.8	12845.2	75402.5	1.82719	10.2378	9.46315	1.28e-05	0.000244	3.63733
Xpr1	167776	82340.9	123771	81617.1	107019	68068.6	130118	62269.8	-0.579404	11.4887	-4.66013	0.00162299	0.00509201	-1.58938
Zbp1	7518.03	33261.6	2014.52	38971	12565	45438.7	7869.52	52169.4	1.90662	9.68897	5.32044	0.000711	0.00300677	-0.700052

## Sheet: H3K4me3 brain
Coordinate	brainH3K4me3EARLY1	brainH3K4me3LATE1	brainH3K4me3EARLY2	brainH3K4me3LATE2	brainH3K4me3EARLY3	brainH3K4me3LATE3	brainH3K4me3EARLY4	brainH3K4me3LATE4	logFC	AveExpr	t	P.Value	adj.P.Val	B
Aacs	121524	129907	138650	151319	137190	146819	141758	137121	0.0471796	11.8332	0.675835	0.517642	0.694326	-6.62264
Aadacl3	0	0	0	0	0	0	0	0	NA	#NAME?	NA	NA	NA	NA
Aadacl4	0	0	0	0	0	0	0	0	NA	#NAME?	NA	NA	NA	NA
Aadacl4fm1	0	0	0	0	0	0	0	0	NA	#NAME?	NA	NA	NA	NA
Aanat	0	0	0	0	0	0	0	0	NA	#NAME?	NA	NA	NA	NA
Aasdh	93788.6	70404	86867.3	84578.1	69403	91761.1	98855.3	89105.1	-0.0345203	11.3502	-0.342914	0.740239	0.866158	-6.80439
Abca1	57088.5	77309.4	54098.6	65646.2	74921.7	67092.7	57473.3	61202.7	0.112296	11.0647	1.1981	0.264168	0.458577	-6.13576
Abca12	0	0	0	0	0	0	0	0	NA	#NAME?	NA	NA	NA	NA
Abca13	0	0	0	0	0	0	0	0	NA	#NAME?	NA	NA	NA	NA
Abca2	14879.8	48264.1	19001.3	52019.3	30652.8	50305	23124.7	52222.1	0.873445	10.3965	6.11365	0.000252	0.00937177	0.82364
Abca3	59546.7	60256.9	67683.3	60612.5	84452.9	72571.6	78465	75919.2	-0.0707712	11.1475	-0.701471	0.502317	0.681059	-6.60413
Abca4	8778.75	12764.1	9438.38	14407.6	16559.8	19296.8	17341.6	24862.8	0.327627	9.59087	1.57797	0.15209	0.324404	-5.66402
Abca5	71113.5	77780.4	67510.6	73362.9	87872.7	81779.5	85107.2	86446.7	0.0291251	11.2714	0.344939	0.738771	0.866158	-6.80363
Abca6	0	0	0	0	0	0	0	0	NA	#NAME?	NA	NA	NA	NA
Abca7	45204.5	59073.5	51757.2	59226.3	56296.9	51952.1	58001.7	62246.6	0.0981757	10.9191	1.21794	0.256936	0.448937	-6.11321
Abca8b	23485.5	96198.2	19875.5	81146.9	31469.6	50029.3	31978.3	61124.5	0.982061	10.6638	5.83317	0.000347	0.0103214	0.48992
Abca9	0	0	0	0	0	0	0	0	NA	#NAME?	NA	NA	NA	NA
Abcb10	102246	95507.6	109544	100955	139725	136330	137841	132676	-0.0531544	11.6785	-0.451462	0.663291	0.808449	-6.75748
Abcb11	0	0	0	0	0	0	0	0	NA	#NAME?	NA	NA	NA	NA
Abcb1a	58128.5	65496.4	59081.1	77026.6	72741.3	69513.8	61352.8	70556.6	0.119743	11.1039	1.56035	0.156165	0.33046	-5.68756
Abcb1b	68271.3	74281.7	73054.4	96592.4	65152.8	102297	65009.4	106643	0.327443	11.288	3.55286	0.00711655	0.0523622	-2.65057
Abcb4	52892	72942.1	58799.7	75873.4	64854.1	108734	84156.6	101755	0.320751	11.2299	2.40478	0.0419635	0.152284	-4.44661
Abcb5	0	0	0	0	0	0	0	0	NA	#NAME?	NA	NA	NA	NA
Abcb6	87126.3	82422.2	96726.7	85705.5	89697.2	113911	108552	111926	0.0232759	11.4751	0.230055	0.823652	0.916184	-6.83989
Abcb7	45315.2	36112.8	43474.4	38141.8	114886	33125.9	110611	33323.7	-0.700308	10.8165	-2.94004	0.0180954	0.0948529	-3.60537
Abcb8	57519	53666.3	61297.4	60872.7	66272.6	72570.7	75851.1	78791.3	0.0131335	11.0869	0.124304	0.90405	0.95701	-6.86059
Abcb9	21615.3	45860.5	24138.1	56888.4	35051.7	91911	41736.5	96552.4	0.853053	10.7206	4.03299	0.0035411	0.0334114	-1.92798
Abcc1	87467.1	95113.1	90402.2	81689.5	85484.1	81900.9	80310.7	81379.9	-0.011784	11.3543	-0.172633	0.867101	0.943575	-6.85265
Abcc10	128381	98465.9	143433	121168	147522	159709	168365	152279	-0.113758	11.8361	-0.945855	0.371102	0.567033	-6.39829
Abcc12	4523.69	9006.27	3995.03	9088.95	13901.2	17161.5	10730.8	15312.5	0.519212	9.14223	1.69195	0.127978	0.294937	-5.50845
Abcc2	0	0	0	0	0	0	0	0	NA	#NAME?	NA	NA	NA	NA
Abcc3	0	0	0	0	0	0	0	0	NA	#NAME?	NA	NA	NA	NA
Abcc4	26291.2	34944.9	29079.5	42175.3	41704.5	48940.7	48403.4	47099.7	0.197258	10.5687	1.31329	0.224438	0.415703	-6.00135
Abcc5	126390	119794	129602	120671	110581	115683	110748	109955	-0.021773	11.6761	-0.315076	0.760527	0.875097	-6.81442
Abcc6	0	0	0	0	0	0	0	0	NA	#NAME?	NA	NA	NA	NA
Abcc8	18492.2	48556.7	23743.7	46844.4	32422.4	62003.7	34112.9	66323.9	0.739529	10.5508	4.81966	0.00121257	0.0202561	-0.81198
Abcc9	15550.5	16736.4	19146.3	15750.3	20219.7	22747	33586.2	25904.5	-0.0659181	9.92904	-0.362889	0.725811	0.861095	-6.79669
Abcd1	61072.9	78087.2	64101.6	79102.4	72880.8	84132.2	65967.2	74930.8	0.181751	11.1863	2.68671	0.0268949	0.121863	-4.00466
Abcd2	78190.8	117016	69636.2	93277.8	71035.9	57585.6	54085.6	55701.6	0.128746	11.1862	0.720093	0.491366	0.671339	-6.5903
Abcd3	137978	123767	150020	127248	125467	121351	123902	102736	-0.123501	11.7434	-1.55628	0.157121	0.331608	-5.69298
Abcd4	142080	174371	152527	172939	140539	182737	207089	202651	0.142823	12.0448	1.4185	0.192703	0.375021	-5.87168
Abce1	93604.4	100534	98002.8	99862.2	75462.8	87053.5	72307.8	83750.4	0.0950026	11.3874	1.00401	0.343912	0.542948	-6.34196
Abcf1	175539	108849	209322	133667	139763	150974	186788	137215	-0.289422	11.9335	-2.65839	0.0281199	0.122469	-4.04924
Abcf2	115597	90333.4	129239	102437	129433	151060	147839	136982	-0.100196	11.7254	-0.802934	0.444531	0.634367	-6.52497
Abcf3	92259.3	86208.3	110819	98552.3	97916.5	117168	114076	114386	-0.000734	11.5458	-0.0078655	0.993911	0.997259	-6.86912
Abcg1	39500.2	82911.7	40716	77909	58960.9	74841	51468.2	84524.6	0.531241	11.0236	5.20526	0.000741	0.015641	-0.298581
Abcg2	49229.6	60451.5	44859.4	62462.4	60712.5	76732.6	69364.4	73786.5	0.208089	11.0232	1.83736	0.102342	0.259462	-5.30268
Abcg4	91179.1	82641.2	110296	87397.7	91122.3	115800	96861.8	127757	0.0463731	11.5063	0.409976	0.692266	0.831133	-6.77687
Abcg5	6962.78	14071.7	8209.41	9875.82	22750.3	13042.8	13061.9	28294.2	0.276253	9.48092	0.916226	0.385552	0.577967	-6.42595
Abcg8	0	0	0	0	0	0	0	0	NA	#NAME?	NA	NA	NA	NA
Abhd15	38701.3	45577.5	43187.8	55094.8	83844	110374	98812	127504	0.234221	11.1358	0.781181	0.456529	0.644606	-6.54272
Ace	28339.2	28832.6	35389	33431.4	51710.6	57860	57811.3	75534.2	0.0850309	10.6786	0.345584	0.738304	0.866158	-6.80339
Ache	70436.3	80799.7	78804.2	87673.8	84934.3	104442	94983.3	110207	0.149835	11.387	1.50695	0.169125	0.346017	-5.75804
Ackr2	0	0	0	0	0	0	0	0	NA	#NAME?	NA	NA	NA	NA
Acot1	48231.9	36758.4	47641.9	33066.3	72739.4	78075.7	68347.1	69625.4	-0.136882	10.9021	-0.631159	0.545025	0.720116	-6.65341
Acot11	6346.1	17784	10272.9	20304.8	38863.6	27272.4	35496.4	41262.7	0.377038	9.94798	0.896427	0.395433	0.588381	-6.44403
Acot12	18674.6	51403.3	21382.4	54500.7	44496.8	65353.4	34015.8	64783.5	0.7442	10.6078	3.95056	0.00398275	0.0362973	-2.04999
Acot13	106812	80804	112462	78314.9	72822.8	80958.8	77827	73180.7	-0.149141	11.3422	-1.34386	0.214785	0.404361	-5.96432
Acot2	78515.7	73364.5	76950	76285.7	93673.1	127623	123660	107923	0.0241563	11.4358	0.152456	0.88249	0.95001	-6.85628
Acot3	31904.5	52485.9	39498.1	47035.1	58318.1	80486	64368.9	80823.1	0.305561	10.9029	1.57853	0.151961	0.324404	-5.66326
Acot4	63707.6	71326.6	64191.9	88162	103699	170810	151850	188429	0.286287	11.546	1.03065	0.331976	0.533556	-6.31528
Acot6	102575	95427.2	114466	100311	131268	174535	158199	189287	0.0650137	11.7683	0.357764	0.729502	0.864196	-6.7987
Acot7	19575.2	43415	23931.2	41791.5	36900.8	54126.2	32627.1	68684.5	0.62038	10.5287	3.71454	0.00560592	0.045877	-2.40416
Acot8	154360	118609	164558	120483	121390	108947	133574	109181	-0.221252	11.7562	-2.62224	0.0297675	0.126987	-4.10613
Acot9	76195.9	73116.3	80381.7	82141.7	82847.1	82510.3	71753.1	75109.6	0.00551188	11.2631	0.0815661	0.936936	0.973346	-6.86546
Acsbg1	11166.7	5984.48	10165.8	7055.3	20807.8	15724.1	18013.6	12813.3	-0.40245	9.37114	-1.58139	0.151309	0.324404	-5.65943
Acsbg2	0	0	0	0	0	0	0	0	NA	#NAME?	NA	NA	NA	NA
Acsf2	8911.87	11527.5	12849.9	11296.7	35562.9	24435.6	29807.3	31520.3	-0.0477137	9.81059	-0.13081	0.89906	0.955028	-6.85967
Acsf3	39863.2	48580.9	45002.1	48151.2	77188.6	66054.9	61998.9	55149.5	-0.0018553	10.8982	-0.0120773	0.990651	0.995617	-6.86907
Acsl1	20317.7	34972	23637.6	32447.1	26143.9	33973.4	26567.9	34589.4	0.346408	10.2604	4.4315	0.00203438	0.024839	-1.35137
Acsl3	152024	142278	154121	142202	143544	141077	135519	125927	-0.0593732	11.8625	-0.892613	0.397357	0.590149	-6.44748
Acsl4	96944.1	74337.5	98365	76192.5	70080.4	57975.8	70232.9	54783.5	-0.239746	11.204	-1.95961	0.0846213	0.234852	-5.12437
Acsl5	84961.3	115744	90415	121344	131306	124829	122839	112462	0.11614	11.6246	1.05429	0.32165	0.526455	-6.29116
Acsl6	36478.7	50517	38683.1	44287.2	44047.3	39369.7	34568.6	44738.8	0.151626	10.6287	1.81156	0.106507	0.265276	-5.33973
Acsm1	0	0	0	0	0	0	0	0	NA	#NAME?	NA	NA	NA	NA
Acsm3	0	0	0	0	0	0	0	0	NA	#NAME?	NA	NA	NA	NA
Acsm4	0	0	0	0	0	0	0	0	NA	#NAME?	NA	NA	NA	NA
Acsm5	0	0	0	0	0	0	0	0	NA	#NAME?	NA	NA	NA	NA
Acss1	20799.3	15965.4	21614.4	15493.4	24111.1	27496.9	24073.6	29369.5	-0.0668012	9.99237	-0.417877	0.686703	0.825691	-6.77331
Acss2	59648.5	90374.4	66948.1	87044.5	69922.8	90587.3	78806.5	91365.5	0.271197	11.27	3.61132	0.00652567	0.0495843	-2.56114
Acss3	9921.35	10434.2	10274.1	14382.5	21026.3	11251.8	14174	8953.31	-0.174464	9.4009	-0.968476	0.360343	0.557614	-6.37669
Adh4	0	0	0	0	0	0	0	0	NA	#NAME?	NA	NA	NA	NA
Adh5	209845	160136	220879	180207	162405	183307	219808	175065	-0.145094	12.1419	-1.65419	0.135548	0.303657	-5.56059
Adh7	0	0	0	0	0	0	0	0	NA	#NAME?	NA	NA	NA	NA
Adhfe1	112752	96764.3	118156	99526.6	113314	107718	98519	114588	-0.0560127	11.5842	-0.765571	0.465271	0.646543	-6.5552
Agxt	0	0	0	0	0	0	0	0	NA	#NAME?	NA	NA	NA	NA
Agxt2	0	0	0	0	0	0	0	0	NA	#NAME?	NA	NA	NA	NA
Ahr	51419.5	56536.2	55196.8	64737.4	49561.4	62691.4	52968.4	58668	0.147878	10.9377	2.27774	0.0512984	0.170711	-4.64343
Akap9	125730	72882	127725	61718.5	67166.6	47528.9	63358.7	51013.9	-0.458786	11.1884	-2.39285	0.0427627	0.153775	-4.46518
Akr1a1	216292	128362	204865	134104	167965	90337.1	112212	82540.6	-0.468205	11.8094	-2.69632	0.0264917	0.121408	-3.98953
Akr1b10	23741.8	91640.6	26876.2	108416	50531.8	80173.1	50459.2	95372	0.960894	10.9638	5.09968	0.000846	0.0164891	-0.43693
Akr1d1	0	0	0	0	0	0	0	0	NA	#NAME?	NA	NA	NA	NA
Akr1e1	95456.9	101106	91060	101418	56650.7	57420	57308.1	54503.5	0.0321352	11.2127	0.162014	0.875194	0.948521	-6.85461
Akr7a5	70982.9	77850.5	85603.8	79555.1	91970.6	105914	101781	105232	0.0483947	11.3961	0.43117	0.677392	0.819409	-6.76719
Alb	0	0	0	0	0	0	0	0	NA	#NAME?	NA	NA	NA	NA
Aldh16a1	140877	100018	148076	117554	164736	143939	176667	158807	-0.203723	11.862	-1.79841	0.108692	0.268218	-5.35853
Aldh18a1	139779	102039	137652	96208.1	97850.7	83611.7	113260	82871.5	-0.285642	11.5594	-2.80628	0.0222945	0.110999	-3.81621
Aldh1a1	0	0	0	0	0	0	0	0	NA	#NAME?	NA	NA	NA	NA
Aldh1a2	7071.17	3945.05	7608.06	4322.24	16234.8	6214.77	11412	6564.09	-0.66557	8.87673	-3.24293	0.0113491	0.0739997	-3.13016
Aldh1a3	20622.4	22809.3	21747.1	25449	50725.3	39157.9	50676.2	48740.1	-0.0099469	10.3922	-0.036887	0.971452	0.988293	-6.8684
Aldh1b1	49685.2	40717.6	49671.3	41394.7	62743.4	64353.4	70365.8	71567.4	-0.0847629	10.9163	-0.543369	0.601248	0.762645	-6.70827
Aldh1l1	20998.5	8353.78	20420.6	8603.27	28562.3	17614.7	20298.4	19485.8	-0.577588	9.72487	-2.70875	0.0259791	0.120435	-3.96995
Aldh1l2	132105	99299.8	142878	97337.2	148697	95817.9	125522	103217	-0.326092	11.6647	-4.92018	0.00106432	0.0189685	-0.675982
Aldh2	132325	129530	134673	137067	156533	202548	198846	203303	0.0690361	11.9757	0.483024	0.641639	0.789255	-6.74155
Aldh3a1	0	0	0	0	0	0	0	0	NA	#NAME?	NA	NA	NA	NA
Aldh3a2	91165.6	98620.5	96995.6	94186.3	90257.8	96417.1	104604	73950.3	-0.057892	11.4389	-0.680147	0.515044	0.694326	-6.61957
Aldh3b1	44877.7	62568.6	48946.6	63840.8	72654.5	79964.7	76488.2	77497.5	0.176741	11.0755	1.26647	0.239938	0.430492	-6.05699
Aldh3b2	1534.18	5893.77	2811.58	4385.8	12322	16415.7	7220.14	16954.4	0.732756	8.76164	1.46551	0.179834	0.356115	-5.81178
Aldh4a1	38165.5	54247.7	43149.9	57782.6	60581.1	55350	55753.3	58687.8	0.151156	10.8662	1.38709	0.201744	0.387342	-5.91105
Aldh5a1	66886.3	115092	67638.9	109092	75706.1	97537.8	77127.4	92886	0.365011	11.3626	4.74389	0.00133913	0.0206535	-0.915502
Aldh6a1	141352	140734	154177	135976	129835	126232	146176	123340	-0.0820015	11.8269	-1.18507	0.269005	0.462966	-6.15042
Aldh7a1	64324.9	72634.5	64620.4	83875.6	85600.5	95344.9	94575.3	83300.3	0.0907912	11.286	0.814392	0.438298	0.628842	-6.51546
Aldh8a1	0	0	0	0	0	0	0	0	NA	#NAME?	NA	NA	NA	NA
Aldh9a1	102907	108308	115005	130165	109921	143537	147361	133671	0.0860811	11.7187	0.850867	0.418857	0.611882	-6.48441
Alg1	63499.4	91254.3	74313.8	84797.7	129463	96753.8	108845	111971	0.0579211	11.4399	0.362925	0.725786	0.861095	-6.79667
Alg10b	93177.1	99207.1	89458.2	108059	106296	77607.8	97834	82250.4	-0.0591131	11.4476	-0.63951	0.539842	0.715626	-6.6478
Alg11	92123.6	87939.7	102002	89685	95572.9	100332	105369	96638.8	-0.0532634	11.4725	-0.791988	0.450542	0.63953	-6.53396
Alg12	137607	120956	165275	136758	148005	172906	187690	175988	-0.0568123	11.9454	-0.506587	0.625706	0.77801	-6.72899
Alg13	83687.9	58054.3	97654.5	68624.4	78445.6	87834.4	86439.7	82484.2	-0.163074	11.2838	-1.54995	0.158616	0.332826	-5.70139
Alg14	33832.9	61175.5	34838.9	59187.7	36470.8	42102.3	46811.6	43501	0.298134	10.6855	2.49782	0.0362247	0.139674	-4.30137
Alg2	117113	100143	128291	106063	92808.4	96546.8	109379	86718.2	-0.134867	11.551	-1.52186	0.165412	0.341909	-5.7385
Alg3	185328	126121	188061	128212	164167	119765	152866	125496	-0.320152	11.895	-4.48406	0.00189426	0.0246033	-1.27702
Alg5	157583	112778	175693	130435	111747	130568	151897	121850	-0.174289	11.8126	-1.67187	0.131951	0.300639	-5.53624
Alg6	85694.2	86477.1	91925.6	113442	110532	146511	136726	124867	0.102617	11.6078	0.725768	0.488059	0.6691	-6.58602
Alg8	77149.4	52410.2	73732.9	70119.8	38833.9	58597.2	73474.6	66672	-0.0306618	11.043	-0.190611	0.853438	0.936331	-6.84904
Alg9	122889	97242.9	130297	86254.7	117740	114635	104460	107031	-0.162251	11.6012	-1.87225	0.0969546	0.255782	-5.25225
Alpi	0	0	0	0	0	0	0	0	NA	#NAME?	NA	NA	NA	NA
Alpl	17293.8	21534.6	22712	19860.4	44620.9	41958.3	70882.6	73258.6	0.0141475	10.4229	0.0369762	0.971383	0.988293	-6.86839
Ank	26743.1	56467	26714.9	47435.1	23152.8	38973	20552.6	41155	0.634158	10.409	6.02588	0.000278	0.00937177	0.720408
Aoc1	0	0	0	0	0	0	0	0	NA	#NAME?	NA	NA	NA	NA
Aox1	7130.07	66935.9	8187.51	59062.5	16168.2	25490.2	7286.74	35293	1.56207	9.8978	6.01943	0.00028	0.00937177	0.712777
Apoa2	104064	117168	99648.6	111391	78694.6	106564	96904.1	98604.5	0.13764	11.5231	1.6545	0.135483	0.303657	-5.56016
Arnt	174446	177927	173791	169106	194642	146068	140731	129823	-0.0938336	11.9952	-0.928173	0.379677	0.570226	-6.41488
Arsa	36679.3	55938.1	38960.4	55442.7	57134.9	61609.4	49744.2	67019.5	0.287082	10.8556	2.57178	0.0322323	0.130921	-4.18542
Arsb	29786.2	60743.4	29976.3	49614.6	38615.2	48355	32483.3	42320.6	0.42649	10.6032	4.29601	0.00244982	0.0276726	-1.54487
Arsg	140207	129542	140947	139906	159738	178709	177811	170750	-0.0037069	11.9423	-0.0373582	0.971088	0.988293	-6.86838
Arsi	14061.1	25725.8	17958	23636	34462.8	58927.2	42215.4	59688.5	0.4404	10.3315	1.39554	0.199277	0.384457	-5.90051
Arsj	17344.6	51066	23361.1	58298	28327.9	61221.6	35533.7	75817.2	0.880709	10.5778	5.58729	0.000464	0.0116449	0.188069
Arsk	144171	110842	143641	118697	114150	101606	121084	96106.3	-0.200267	11.6757	-2.34192	0.046349	0.158854	-4.54425
Arvcf	29149.2	36662.2	33878.7	36643.5	43150.2	43551	38855.7	50095.3	0.142772	10.5591	1.27354	0.23754	0.428106	-6.04867
As3mt	19316.7	37452.2	22305.8	32159.6	38092	41689.7	36724.7	47212.2	0.342352	10.4062	1.98792	0.0809576	0.22862	-5.08248
Asrgl1	72736.5	86467.9	69531.3	74307	88296.3	76526.3	71712	71494	0.0233125	11.2399	0.288859	0.779816	0.884941	-6.8231
Atg9b	57519	53666.3	61297.4	60872.7	66272.6	72570.7	75851.1	78791.3	0.0131335	11.0869	0.124304	0.90405	0.95701	-6.86059
Atp7a	83166.8	55666.2	80865.1	52594.8	54975.3	48358	65921.9	42887.1	-0.347449	10.9863	-3.133	0.0134286	0.0809756	-3.3021
Atp7b	40979	34380.1	44663.9	35310.4	47533.5	42481.8	47131.4	43535.9	-0.15057	10.6391	-1.83696	0.102407	0.259462	-5.30326
Atrip	78419.3	89452.2	84525.4	81313.6	87816	90312.6	81754.9	98210.1	0.076078	11.3653	1.11521	0.296196	0.494895	-6.22711
Atrn	112963	114588	118013	107561	115956	118832	119256	109063	-0.0358251	11.6479	-0.59449	0.568129	0.738265	-6.67724
Atrnl1	27715.4	25400.4	32051.8	22572.6	34918.1	36523.4	35785.9	32570.7	-0.121758	10.3269	-1.01246	0.340091	0.539038	-6.33355
B3gat1	121927	72342.5	138054	71757.9	135340	103025	108435	99940.6	-0.382687	11.5477	-3.41937	0.00868844	0.0611239	-2.85608
B3gat2	126002	81815.9	138133	101201	117028	118825	130807	124617	-0.194044	11.6609	-1.8858	0.0949349	0.252949	-5.23256
B3gat3	88828.5	58140.3	95189.3	72388	98271	85682.1	78307.7	84724.5	-0.189001	11.311	-1.80596	0.107433	0.266754	-5.34775
Baat	0	0	0	0	0	0	0	0	NA	#NAME?	NA	NA	NA	NA
Bche	31770.6	51285.7	30321.8	52355.3	36135.5	30155.3	33021.2	26318	0.154311	10.4736	0.93496	0.376369	0.569524	-6.40854
Bdh2	0	0	0	0	0	0	0	0	NA	#NAME?	NA	NA	NA	NA
Cat	108610	123480	109218	127332	97045.8	114455	118765	107497	0.0867691	11.6345	1.17475	0.272893	0.46631	-6.16197
Cbr1	121231	120270	125698	119450	130134	130185	139767	127947	-0.0367278	11.7494	-0.569601	0.584123	0.750748	-6.69267
Cbr3	16602.7	59437.9	19327.2	54876.7	50882.3	101580	52166.6	99134.7	0.913077	10.7781	3.02705	0.0158113	0.0887722	-3.46844
Cbr4	111932	93713.6	102862	97494.6	113147	69772.5	98968.6	71802.8	-0.258891	11.447	-2.66152	0.0279821	0.122469	-4.04433
Ccn1	44851	32707	42620.4	35833	55501.4	54570.6	53570.6	63424.3	-0.0843225	10.7539	-0.534066	0.607385	0.768333	-6.71364
Cda	5348.7	40678.2	6644.41	37321.6	18870.9	31270.9	21800.4	39320.7	1.21238	9.91149	3.86149	0.004527	0.0398973	-2.18283
Cdkn1c	27202.4	5797.98	31607.8	6465.5	31207.5	17798.9	39301.6	22087	-1.06763	9.8411	-3.50421	0.00765135	0.0552827	-2.72525
Ces1d	0	0	0	0	0	0	0	0	NA	#NAME?	NA	NA	NA	NA
Ces1g	0	0	0	0	0	0	0	0	NA	#NAME?	NA	NA	NA	NA
Ces2c	0	0	0	0	0	0	0	0	NA	#NAME?	NA	NA	NA	NA
Ces4a	0	0	0	0	0	0	0	0	NA	#NAME?	NA	NA	NA	NA
Ces5a	0	0	0	0	0	0	0	0	NA	#NAME?	NA	NA	NA	NA
Cftr	36462	33243.1	36789.7	35593.1	49269.9	47186.7	43120	52046.2	0.00486273	10.6259	0.039178	0.96968	0.988293	-6.8683
Chrna2	0	0	0	0	0	0	0	0	NA	#NAME?	NA	NA	NA	NA
Chst1	31002.4	56652.9	41234.7	48228.8	40701.2	77221.7	38595.9	79636.2	0.531075	10.8015	4.05783	0.00341856	0.0326391	-1.89139
Chst10	50923.6	64703.5	56293.9	59669.1	56881.6	52331.6	51936.4	60888.6	0.0933429	10.9424	1.2984	0.229274	0.416956	-6.01919
Chst11	37928	40986.9	40970.1	37693.7	34612.9	45321.3	42685.9	51284.3	0.11182	10.6253	1.25799	0.242839	0.432628	-6.06692
Chst12	70954.1	71182.2	80721.4	79603.6	106371	102547	125541	120541	-0.0219985	11.4349	-0.137134	0.894214	0.954334	-6.85873
Chst13	0	0	0	0	0	0	0	0	NA	#NAME?	NA	NA	NA	NA
Chst14	44052.6	52253.9	53662	63375.4	63121.9	57287.5	61455.8	61417.3	0.0598725	10.9456	0.617637	0.55348	0.7265	-6.66235
Chst15	47251.8	43723.8	55608.5	51572.7	64172.9	63853	66360.4	67418.7	-0.035529	10.9476	-0.292349	0.777239	0.884941	-6.82199
Chst2	91560.6	71920.1	109386	85104.1	107018	129911	116988	128524	-0.051138	11.5439	-0.351013	0.734376	0.866077	-6.80132
Chst3	12528.9	13754.4	14683	15927.9	22772.5	32700.7	23669.8	34641.7	0.22935	9.89855	0.912811	0.387243	0.57942	-6.42909
Chst4	0	0	0	0	0	0	0	0	NA	#NAME?	NA	NA	NA	NA
Chst5	34421.3	63022	38878.3	61111.8	66798.9	66373.3	70943.9	69212.6	0.256495	10.9517	1.51966	0.165955	0.342149	-5.74139
Chst7	35521.9	27148.5	40292.5	33425.7	71957.6	47365.4	63411	52486.8	-0.265731	10.6979	-1.30434	0.227334	0.416956	-6.01209
Chst8	15094.1	17176.4	16625.2	17963.6	27911.2	33958.2	24962.8	39928.5	0.218117	10.0347	0.941464	0.373218	0.567972	-6.40243
Chst9	18076.1	38185.8	18398.5	29818.5	29907.6	29813.2	23486.2	32885	0.391043	10.1936	3.10285	0.0140658	0.0830952	-3.34937
Cltrn	0	0	0	0	0	0	0	0	NA	#NAME?	NA	NA	NA	NA
Cndp1	0	0	0	0	0	0	0	0	NA	#NAME?	NA	NA	NA	NA
Cndp2	118018	114171	133501	148805	127819	161238	155760	147474	0.0632497	11.8303	0.6421	0.538241	0.714796	-6.64605
Col18a1	19240.1	11579.7	20104	13355	45131.8	25981	49016.8	32873.4	-0.46712	10.0891	-1.50728	0.169041	0.346017	-5.75761
Comt	55356.7	48885.1	62078.3	45357.6	60509.5	50862.1	56625.9	54832.3	-0.161003	10.8976	-2.3199	0.0479915	0.16309	-4.57835
Comtd1	91166.3	71298	102547	87043.3	105993	109141	115560	116860	-0.0923189	11.5006	-0.777191	0.458754	0.644614	-6.54593
Cpq	12506	27842.8	19116.1	36556.7	26315.5	37837.5	22918.7	42005.8	0.604425	10.1797	3.62855	0.0063616	0.049534	-2.53485
Crot	103469	107377	108372	106774	99601.5	84940.7	93076.7	83079.5	-0.0626555	11.4913	-0.724243	0.488947	0.669173	-6.58717
Cryz	97309.6	140055	100318	154191	131153	127838	140209	129367	0.171976	11.7452	1.65867	0.134628	0.303657	-5.55443
Ctns	178196	123790	198029	160517	206764	167175	197082	149949	-0.265044	12.0469	-3.14768	0.0131292	0.0797699	-3.27909
Ctsb	93741.7	116728	104079	125412	112098	105776	99938.4	97853.5	0.0816577	11.576	1.02648	0.333821	0.53545	-6.31949
Ctsk	0	0	0	0	0	0	0	0	NA	#NAME?	NA	NA	NA	NA
Ctsl	144135	122274	148514	122619	148147	99347.2	105121	88963.1	-0.230639	11.6986	-2.03243	0.0755043	0.219012	-5.0162
Ctsz	35164.8	51742.8	39032.3	46979.8	62234.6	61335.7	53651.2	57985.7	0.158678	10.8216	1.16058	0.278299	0.472872	-6.17769
Cyb561	62426.4	55145.9	70696.5	66120.5	72821.3	96329	80916.9	98393.9	0.0710985	11.2118	0.501991	0.628798	0.779437	-6.73149
Cyb561a3	154593	121695	159245	124598	139934	104771	115954	93465.8	-0.247408	11.7355	-2.45128	0.0389891	0.145438	-4.37411
Cyb561d1	20885.1	65206.3	23584.9	52659.1	33094.6	67920.5	29418.1	70629.9	0.88414	10.62	7.42609	6.34e-05	0.00545394	2.24514
Cyb561d2	108115	90869.8	118460	89704.6	104055	104381	92644.2	99420.3	-0.0945232	11.5184	-1.22111	0.255797	0.447924	-6.10958
Cyb5b	89391.7	107016	100930	108565	122823	132441	130891	135427	0.0905849	11.6512	0.839197	0.42501	0.618618	-6.49447
Cyb5d1	81191.7	99756.3	83811.7	95588.9	95332	112085	84769.5	105340	0.179138	11.453	2.55734	0.032975	0.130921	-4.20808
Cyb5d2	119689	91550.8	132833	97266.9	135229	114430	125154	92091.7	-0.263353	11.6287	-3.49217	0.00779018	0.0557331	-2.74378
Cyb5r1	115302	129982	129088	137845	135957	136126	159691	148273	0.0281329	11.8202	0.3358	0.745404	0.869632	-6.80703
Cyb5r2	5200.24	14975.8	8910.71	22449.6	29965.3	26465.6	16451.2	27624.8	0.593967	9.71384	1.70243	0.125946	0.292778	-5.49387
Cyb5r3	102107	95215.5	111318	109119	116362	128287	134730	119381	-0.0283037	11.6432	-0.305345	0.767667	0.879527	-6.81773
Cyb5r4	85690.4	111393	91258.1	111679	85715	97244	78240.9	93217.4	0.191398	11.4473	2.59278	0.0311822	0.130202	-4.15243
Cyb5rl	81529.8	91591.1	89685.3	90156.7	124915	101342	117574	88104.4	-0.0940158	11.4837	-0.872984	0.407366	0.599463	-6.46502
Cybrd1	14832.4	11060.4	15527.3	13395.4	35516.4	22990.2	28110.2	35433.7	-0.161131	9.91358	-0.542321	0.601938	0.762645	-6.70888
Cyp11a1	0	0	0	0	0	0	0	0	NA	#NAME?	NA	NA	NA	NA
Cyp11b1	0	0	0	0	0	0	0	0	NA	#NAME?	NA	NA	NA	NA
Cyp11b2	0	0	0	0	0	0	0	0	NA	#NAME?	NA	NA	NA	NA
Cyp17a1	0	0	0	0	0	0	0	0	NA	#NAME?	NA	NA	NA	NA
Cyp19a1	0	0	0	0	0	0	0	0	NA	#NAME?	NA	NA	NA	NA
Cyp1a1	72642.7	77862.8	82636.6	104273	115121	136110	134666	153287	0.149738	11.5698	0.80559	0.443081	0.633424	-6.52278
Cyp1a2	0	0	0	0	0	0	0	0	NA	#NAME?	NA	NA	NA	NA
Cyp1b1	35782.4	60744.1	40334.8	67590.4	72209.1	69949.9	84869.6	91676.8	0.272707	11.0429	1.33649	0.217079	0.40503	-5.9733
Cyp20a1	84970.7	84706.9	86460.1	92346.2	96231	84848	94482.6	84474.6	-0.043776	11.3902	-0.675714	0.517714	0.694326	-6.62272
Cyp24a1	2158.33	6699.54	5172.06	6707.08	26829.5	9451.61	11686.3	13322.9	0.120086	9.00793	0.247471	0.810592	0.907954	-6.83531
Cyp26a1	7780.93	24497.5	10114.2	29356.7	29238.7	50499.1	24372.8	57253.8	0.903242	10.093	2.71584	0.0256911	0.120094	-3.95877
Cyp26b1	8532.44	12091.7	10582.5	10931.4	19572.3	15566.8	14955.4	17720.1	0.0804316	9.49354	0.419698	0.685425	0.825392	-6.77248
Cyp26c1	6273.9	22597.7	7243.44	28756.4	26420.8	48606.9	19718.3	56229	1.07943	9.96552	2.99145	0.0167074	0.0911519	-3.52444
Cyp27a1	11995	76875.4	15605.1	66902.7	39292.6	76616.5	42477.4	83789.3	1.16511	10.6533	4.13108	0.00308289	0.0307896	-1.78399
Cyp27b1	1539.91	18876.1	3711.55	19103.5	1498.93	18162.3	7238.36	27648.9	1.99484	8.93701	5.88256	0.000328	0.0103214	0.5495
Cyp2e1	0	0	0	0	0	0	0	0	NA	#NAME?	NA	NA	NA	NA
Cyp2r1	35390.2	35749	40109.6	43266.2	91585.4	79310.5	78442.9	75320.3	-0.0246701	10.9298	-0.0912762	0.929451	0.968077	-6.86453
Cyp2s1	38789.3	32175.5	47780	33345.8	46948	79466	60490.2	70600	0.0335559	10.7936	0.14844	0.88556	0.950829	-6.85694
Cyp2u1	103626	119503	113281	141675	104762	131387	117772	119062	0.150891	11.681	2.11149	0.0666833	0.200272	-4.89734
Cyp2w1	0	0	0	0	0	0	0	0	NA	#NAME?	NA	NA	NA	NA
Cyp39a1	113789	89474.1	110991	81610.2	101347	76778.3	81590.1	69141.4	-0.247768	11.3999	-2.55032	0.0333427	0.131083	-4.2191
Cyp46a1	26386.8	38790.3	30639.1	43401.4	51254.1	67518.9	54305.9	75203	0.333673	10.7312	1.5509	0.158392	0.332826	-5.70013
Cyp4b1	0	0	0	0	0	0	0	0	NA	#NAME?	NA	NA	NA	NA
Cyp4f18	63331.4	73077.8	67225.9	90670.1	83085.6	108293	107231	107534	0.177525	11.3593	1.26416	0.240725	0.430941	-6.0597
Cyp4v3	41550	61674.9	43780.7	56280.1	72086.3	77001.5	65762.3	70715.1	0.196176	10.9983	1.35588	0.211089	0.400221	-5.94962
Cyp4x1	83021.8	110674	86878.6	109850	94258.7	91114.7	89169.8	87805.7	0.118189	11.4469	1.48271	0.175319	0.350638	-5.78958
Cyp51	140597	107912	150721	122443	121471	109100	124646	97878.7	-0.20538	11.7017	-2.53692	0.0340555	0.132585	-4.24012
Cyp7a1	0	0	0	0	0	0	0	0	NA	#NAME?	NA	NA	NA	NA
Cyp7b1	19626.4	38065.2	21362	43831.3	28303.2	46978.6	29949.1	42798.9	0.561222	10.3836	5.04708	0.000905	0.0164891	-0.506476
Cyp8b1	0	0	0	0	0	0	0	0	NA	#NAME?	NA	NA	NA	NA
Dagla	6535.03	26384.5	7857.32	26461.9	18020.1	47082.7	12730.5	57500.5	1.26952	9.88604	4.77001	0.00129396	0.0206535	-0.879723
Daglb	119357	118132	125035	125475	129743	111892	125074	104601	-0.0833955	11.6924	-1.24979	0.245672	0.433984	-6.07648
Dbnl	171794	124701	195839	126391	158096	148349	163858	159246	-0.212617	11.9479	-2.47481	0.0375662	0.141446	-4.33736
Ddhd1	42898.7	51984.9	42764.6	48324.5	48648.2	49341.9	39876.6	54064.5	0.158222	10.7581	2.26917	0.0519983	0.171616	-4.65664
Ddhd2	109195	87157.7	115237	92465.9	115160	96039	100652	94179.8	-0.1734	11.5206	-2.6738	0.0274463	0.122469	-4.02498
Ddo	3514.51	30047.4	4677.03	28201.5	9692.92	16916.5	8032.3	22233.2	1.3794	9.38606	5.84294	0.000344	0.0103214	0.501731
Ddost	119975	111893	126119	123636	114911	148993	153912	140995	0.0206156	11.7693	0.214725	0.835196	0.925176	-6.84365
Dhrs1	82415	67068.7	82314.1	70084	93255.2	82940.2	81649.1	85841.4	-0.108512	11.2935	-1.33659	0.217049	0.40503	-5.97318
Dhrs11	69214.1	72144.1	79123.4	80640.4	106168	119419	112304	104909	0.027488	11.4201	0.182209	0.859818	0.939474	-6.85077
Dhrs13	101851	73519	115186	82096.8	121862	124358	124017	124616	-0.159879	11.5762	-1.17767	0.271789	0.465759	-6.15871
Dhrs2	0	0	0	0	0	0	0	0	NA	#NAME?	NA	NA	NA	NA
Dhrs3	46221.3	66085.2	43246.7	57159.9	66640.9	85649.3	60461.2	80983	0.294904	11.0306	2.23932	0.0545094	0.176276	-4.70253
Dhrs4	87916.1	77665.5	96664.8	79087.1	92808.1	104638	98038	107316	-0.02857	11.4344	-0.299061	0.77229	0.882303	-6.81981
Dhrs7	62649.9	132408	72596.8	131706	108801	118495	116755	117742	0.359437	11.5555	2.49831	0.0361966	0.139674	-4.3006
Dhrs7b	121668	106288	135311	114146	93466.9	119731	137067	107339	-0.0755226	11.6617	-0.776846	0.458946	0.644614	-6.54621
Dhrs7c	0	0	0	0	0	0	0	0	NA	#NAME?	NA	NA	NA	NA
Dhrs9	0	0	0	0	0	0	0	0	NA	#NAME?	NA	NA	NA	NA
Dnase1l3	0	0	0	0	0	0	0	0	NA	#NAME?	NA	NA	NA	NA
Dnttip2	65301.4	73094.4	72122.2	75036.7	57517.8	58580.9	52880.7	63006.1	0.0864654	11.0704	0.9056	0.390832	0.583701	-6.43569
Dpep1	0	0	0	0	0	0	0	0	NA	#NAME?	NA	NA	NA	NA
Dpep2	0	0	0	0	0	0	0	0	NA	#NAME?	NA	NA	NA	NA
Dpep3	0	0	0	0	0	0	0	0	NA	#NAME?	NA	NA	NA	NA
Dpp7	38602.1	61951.6	43606.8	59053.6	59244.9	78083.6	57749	100684	0.402066	11.0004	2.70236	0.0262411	0.12095	-3.98001
Dpp8	110107	77954.5	116662	85951.4	106381	113724	110635	113098	-0.140513	11.546	-1.39505	0.199419	0.384457	-5.90112
Dpyd	21613.7	36508.4	21324.6	34635.1	29163.8	33187.4	26563.2	32056.5	0.331609	10.27	3.69016	0.00581001	0.0465963	-2.44113
Dpys	13318.6	33291.1	13148.9	31101.4	39531.5	30628.9	28467.1	37339	0.448294	10.1797	1.82491	0.104333	0.262305	-5.32059
Dpysl2	59679.3	64919.3	62135.5	60402.6	52395.7	63922.1	50177.2	66919.3	0.13566	10.9988	1.84936	0.100458	0.259059	-5.28538
Dpysl3	89271.6	38418.1	88627.1	38908.5	68975.8	52824.8	72168.9	54926.5	-0.551542	11.0042	-4.80403	0.00123759	0.0202561	-0.833275
Dpysl4	27486	34515.4	33412.9	33908.1	32104.8	33910.8	34864.3	34741.3	0.0734088	10.4052	1.02497	0.334494	0.535458	-6.32102
Dpysl5	34858.7	33057.7	40298.7	35647.5	43471.8	42137.4	38993.6	51589.9	0.0182653	10.5877	0.168338	0.870372	0.945852	-6.85346
Dtd1	88203.6	99115.9	90252.8	101153	82714.2	89824.3	86027.3	84127.2	0.0726977	11.4072	1.05433	0.321632	0.526455	-6.29112
Dtd2	49006.2	54614	47131.3	57121.4	42522	57930.1	54326.7	55973.6	0.159916	10.8602	2.2324	0.0551077	0.177495	-4.71314
Duox1	19573.2	22615.9	22181.5	28989.6	34376.9	33912.6	35585.8	40083	0.129393	10.2681	0.738592	0.48064	0.660057	-6.57625
Duox2	3543.7	16832.2	5953.37	18658.2	27722.9	8865.54	16992.2	21439.9	0.448215	9.4329	1.0215	0.33604	0.53686	-6.32451
Eaf2	104411	98428.3	119768	111463	95334.3	108661	110081	105245	-0.0112388	11.5753	-0.153859	0.881419	0.95001	-6.85604
Elp3	51548.2	69930.1	50044.8	64496.2	63297.5	46561.8	52251.2	47286.1	0.0379388	10.9166	0.329941	0.749668	0.870565	-6.80917
Ephx1	29613.5	65276.1	33802.1	67889.8	57030.5	57590	56747.6	70842.4	0.429842	10.8704	2.66602	0.0277846	0.122469	-4.03724
Ephx2	13874.4	29598.3	13437.2	38628	34804.7	70496.8	47287.4	71091.2	0.731788	10.4322	2.17546	0.0602897	0.188141	-4.80022
Ephx3	11153.6	15034.4	10968.8	14631.1	62216.2	29974.7	51364.3	39727.9	-0.100122	10.0768	-0.217839	0.832847	0.92385	-6.8429
Ephx4	34821.2	78030.2	39193.6	76052.6	42524.7	77448.3	48934.4	70187.9	0.607501	10.9263	7.11276	8.66e-05	0.00573335	1.92562
Epx	0	0	0	0	0	0	0	0	NA	#NAME?	NA	NA	NA	NA
Ercc4	72357.1	86995.6	67572.8	82363.2	74975.1	84359.3	90404.2	85238.1	0.110316	11.292	1.41702	0.193122	0.375021	-5.87355
Esd	53933.2	73399.7	60508.3	74751.6	75224.6	74076.5	67752	70197.8	0.134911	11.1319	1.60875	0.1452	0.31735	-5.62255
Esx1	0	0	0	0	0	0	0	0	NA	#NAME?	NA	NA	NA	NA
Exoc6	71813.6	50979.6	70672.8	56691.7	75452.6	66586.4	68658.8	67409.6	-0.176611	11.0906	-2.15539	0.0622278	0.191963	-4.83077
Exosc10	104874	69864.4	102699	84517.3	99966.6	114831	108563	95275.5	-0.148246	11.4778	-1.39545	0.199303	0.384457	-5.90062
Exosc2	162190	125684	178985	135150	173838	153725	173118	143483	-0.211658	11.949	-3.05531	0.0151355	0.0867048	-3.42401
Exosc3	72574.8	81443.1	69758.1	72235.2	92375.9	83148.6	74333.5	81683	0.0348072	11.2662	0.422362	0.683555	0.824378	-6.77127
Exosc4	59706.1	47131.8	65247.1	50659.3	59040.9	61846.7	66833.2	66487.9	-0.112074	10.9887	-1.20514	0.261583	0.455075	-6.12779
Exosc5	193883	163826	197565	154116	163241	125539	182784	127957	-0.259009	11.9925	-2.94911	0.0178422	0.0948529	-3.59109
Exosc9	120395	118252	118291	113248	93933.4	90739.2	96876.1	94855.2	-0.0293013	11.5631	-0.303793	0.768808	0.879578	-6.81825
Fa2h	21040.7	78563.7	27960.5	93203.6	69497	156883	87274	138087	0.948623	11.154	2.87507	0.0200222	0.101632	-3.70775
Faah	78074.3	125703	82131.4	131846	126415	146651	121962	141201	0.311135	11.6656	2.47599	0.0374962	0.141446	-4.33552
Fcer1g	0	0	0	0	0	0	0	0	NA	#NAME?	NA	NA	NA	NA
Flvcr1	121252	113570	141813	140797	140536	158650	161510	144926	-0.0149358	11.8459	-0.154947	0.880588	0.95001	-6.85585
Flvcr2	18382.5	16730.1	18902.7	18744.5	50893.2	33188.5	38527.6	44872.1	-0.094421	10.2185	-0.313307	0.761824	0.875333	-6.81503
Fmo1	10218.1	8853.89	9640.9	6385.69	9217.35	10732	10796.4	12190.6	-0.0704178	9.17017	-0.519065	0.617352	0.771572	-6.72212
Fmo2	0	0	0	0	0	0	0	0	NA	#NAME?	NA	NA	NA	NA
Fmo3	0	0	0	0	0	0	0	0	NA	#NAME?	NA	NA	NA	NA
Fmo4	0	0	0	0	0	0	0	0	NA	#NAME?	NA	NA	NA	NA
Fmo5	10650.5	11197.4	11386.4	9308.76	9114.93	23223.2	7738.61	17308.1	0.397201	9.3699	1.9909	0.0805799	0.228357	-5.07804
Fmo6	0	0	0	0	0	0	0	0	NA	#NAME?	NA	NA	NA	NA
Folh1	4575.65	34915.6	4819.35	32477	5089.43	21323	7897.53	23834.1	1.61932	9.41419	10.2751	5.53e-06	0.00236864	4.68024
G0s2	25262.8	97561.4	25064.4	120637	45282.4	100434	40921	112434	1.18245	10.9928	7.84639	4.23e-05	0.00424541	2.6557
Gal3st1	7735.81	26377.4	10558	27069.8	20486.9	42652.8	24067.8	44592.7	0.879547	9.99838	3.3131	0.0102007	0.0681747	-3.02086
Gal3st2	0	0	0	0	0	0	0	0	NA	#NAME?	NA	NA	NA	NA
Gal3st2b	0	0	0	0	0	0	0	0	NA	#NAME?	NA	NA	NA	NA
Gal3st3	156792	125473	162903	130999	141971	126072	145336	120614	-0.186505	11.8352	-2.91089	0.0189351	0.097974	-3.6513
Gal3st4	66744.9	39522	71583.5	38822.7	82561.6	70453.5	74251.9	64501.6	-0.358811	11.0265	-2.38209	0.0434964	0.153775	-4.4819
Galns	76777.8	98267.6	87580.3	104559	101474	110590	109505	111201	0.131345	11.5057	1.44359	0.185737	0.36521	-5.83985
Galnt1	172615	91045.4	180704	109478	153050	143793	154752	135295	-0.334401	11.8457	-3.01732	0.0160511	0.0887722	-3.48374
Galnt10	36162.3	31995	38761.1	36611.9	51626.8	47539.9	50574.7	49125.1	-0.0727593	10.6496	-0.558575	0.591288	0.757529	-6.69931
Galnt11	90913.5	79970.4	94171.1	87774.8	105500	99780	112534	89774.5	-0.120072	11.457	-1.4971	0.171618	0.346895	-5.77089
Galnt12	44146.7	54529	50055.7	61802.6	83059.1	126725	92841.3	126522	0.288505	11.2148	1.13149	0.289671	0.488059	-6.20954
Galnt13	76020.7	98138.4	83608	91513.9	74458	65576.4	66174.8	63367.7	0.0438403	11.2446	0.37039	0.720423	0.857239	-6.79369
Galnt14	52895.8	53336.7	61909.5	57370.4	88979.4	89338.6	87326.9	101746	0.0222515	11.1819	0.120926	0.906643	0.95701	-6.86105
Galnt15	3095.43	56893.8	3640.28	58230.3	13928.6	7106.31	5811.34	7953.07	1.3311	9.27724	2.291	0.0502349	0.167904	-4.62299
Galnt16	47277	48499.5	54964.9	52224.8	70770.2	75637.4	57224.8	77422.8	0.0857992	10.9929	0.62223	0.5506	0.725092	-6.65933
Galnt17	76138.2	86951.4	94951.5	101448	107259	93163.9	96100.6	101681	0.0286337	11.4537	0.32161	0.755747	0.872099	-6.81214
Galnt18	41174.4	90230.3	48816.9	86533.7	70205.6	86350.3	61244	91435.4	0.491189	11.1464	4.22641	0.00269804	0.0284714	-1.64531
Galnt2	21685.8	32726.8	22751.7	28984.7	38304	38090	31568.1	43460.2	0.241941	10.3535	1.6238	0.141935	0.313586	-5.60212
Galnt3	50177.5	48221.1	57048.2	64009	75391.4	99547.3	83797.5	106072	0.147253	11.159	0.746039	0.476365	0.656946	-6.5705
Galnt4	105886	89069.7	108355	96690.1	103057	95299.5	94987.4	93107.5	-0.0962711	11.4938	-1.52594	0.164409	0.341391	-5.73313
Galnt5	0	0	0	0	0	0	0	0	NA	#NAME?	NA	NA	NA	NA
Galnt6	3245.82	11712.9	5557.72	13400.1	25905.5	31085.6	16797.9	31823.3	0.746159	9.5229	1.57981	0.151669	0.324404	-5.66155
Galnt7	38075.1	64375.7	45460	64016	53570.7	49877.8	40459.9	56412.4	0.282107	10.8332	2.83232	0.0214045	0.107965	-3.77515
Galnt9	45122.9	125818	54218.2	125589	65400.5	94506.8	66357.5	93985.3	0.645417	11.275	5.41943	0.000569	0.0126744	-0.0230902
Galntl5	0	0	0	0	0	0	0	0	NA	#NAME?	NA	NA	NA	NA
Galntl6	32069	67031	33145.8	55849.3	32022	34761.8	30418.1	38237.7	0.392471	10.5666	2.71424	0.0257558	0.120094	-3.96129
Gamt	87114.4	91628.8	94679.6	97519.9	112060	129730	111613	137555	0.108872	11.5751	0.938553	0.374626	0.569034	-6.40517
Gclc	73796.5	61415.6	69633.2	59996.4	63622.3	66939.2	62758.9	65003.5	-0.0616606	11.0861	-0.901263	0.393002	0.585851	-6.43964
Gclm	64725.4	87435.4	78319.4	91178.5	57248.5	80146.5	65078.3	83432.9	0.259419	11.226	3.1566	0.0129508	0.0793969	-3.26513
Gcnt1	11374	53054.2	14941.5	52937.7	36578.3	12689.7	45217	32274.6	0.352274	10.2205	0.859934	0.414119	0.606064	-6.47651
Gcnt2	31675.8	32341.2	33156.1	30192.5	44280.1	44446.1	32905.8	44002.8	0.0553747	10.4957	0.452687	0.662444	0.808449	-6.75689
Gcnt3	0	0	0	0	0	0	0	0	NA	#NAME?	NA	NA	NA	NA
Gcnt7	0	0	0	0	0	0	0	0	NA	#NAME?	NA	NA	NA	NA
Get3	75912.4	85777.1	81907	73490.1	69986.6	82051.5	68076.7	86136.4	0.10202	11.2598	1.38662	0.201882	0.387342	-5.91163
Gfer	106969	79315.4	118904	78211.2	103844	97669.9	108164	93974.5	-0.229983	11.4871	-2.93328	0.0182865	0.0952325	-3.61602
Ggt1	35160.9	34847.6	37965.4	33668.1	37059.3	39437.7	38930.5	51234.8	0.0519423	10.5515	0.51736	0.61849	0.771572	-6.72307
Ggt5	6085.05	12977.5	7816.49	9288.27	6172.1	21639.5	9925.1	32673.5	0.843969	9.32403	3.2171	0.0118053	0.0763539	-3.17049
Ggt6	0	0	0	0	0	0	0	0	NA	#NAME?	NA	NA	NA	NA
Ggt7	59648.5	90374.4	66948.1	87044.5	69922.8	90587.3	78806.5	91365.5	0.271197	11.27	3.61132	0.00652567	0.0495843	-2.56114
Glyat	0	0	0	0	0	0	0	0	NA	#NAME?	NA	NA	NA	NA
Glyatl3	0	0	0	0	0	0	0	0	NA	#NAME?	NA	NA	NA	NA
Gnmt	0	0	0	0	0	0	0	0	NA	#NAME?	NA	NA	NA	NA
Gnpnat1	126360	113883	120852	114541	136969	119036	114547	106121	-0.093584	11.6846	-1.37939	0.204014	0.3905	-5.92061
Gns	105435	118017	118203	137711	147048	139369	147308	135131	0.0313949	11.7769	0.326369	0.752272	0.871709	-6.81045
Gpc3	36930	41099.6	43864	35787.7	60004.3	49743	57057.5	51738.1	-0.095482	10.7422	-0.712108	0.496043	0.675427	-6.59627
Gpld1	41045.9	77701.1	41363.7	70491.5	41157.9	64047.1	47471.7	58596.3	0.456002	10.8894	5.54699	0.000487	0.0117753	0.137754
Gpx1	100993	97083.9	108977	99270.4	136069	108396	117205	118734	-0.0867925	11.6102	-0.994517	0.348247	0.545496	-6.35134
Gpx2	0	0	0	0	0	0	0	0	NA	#NAME?	NA	NA	NA	NA
Gpx3	24064.6	38168.7	28745.2	36287.4	76463	36832.1	56131.9	55812.8	-0.0104662	10.6285	-0.0409998	0.968271	0.988293	-6.86822
Gpx4	95860.4	73288.9	107992	79824.1	109147	107597	111461	103117	-0.165707	11.4877	-1.61954	0.142851	0.314744	-5.60791
Gpx5	0	0	0	0	0	0	0	0	NA	#NAME?	NA	NA	NA	NA
Gpx6	29464	56061.1	29672.1	49268.3	11502.8	43207.3	15937.4	41816	0.859593	10.3337	3.98122	0.00381194	0.0355486	-2.0045
Gpx7	48439.3	68064.3	55511.8	75910.7	83778.7	107227	90366.3	115156	0.285573	11.2578	1.59295	0.148699	0.322316	-5.64388
Gpx8	53960.4	41684.6	45664	30599.3	51852.4	29613.2	39373.9	31321.3	-0.361859	10.5846	-3.39591	0.00900065	0.0627698	-2.89237
Gsr	66348.6	51870.3	65915.4	52115.7	61934.9	52935.9	60752.6	57299.8	-0.174149	10.9747	-2.79081	0.0228409	0.112383	-3.8406
Gss	89465.7	121119	96256.7	111689	120174	114809	126514	133887	0.115648	11.6381	1.18979	0.267245	0.462033	-6.14512
Gsta1	0	0	0	0	0	0	0	0	NA	#NAME?	NA	NA	NA	NA
Gsta13	0	0	0	0	0	0	0	0	NA	#NAME?	NA	NA	NA	NA
Gsta2	0	0	0	0	0	0	0	0	NA	#NAME?	NA	NA	NA	NA
Gsta3	0	0	0	0	0	0	0	0	NA	#NAME?	NA	NA	NA	NA
Gsta4	26949.4	66282.6	25078	48390.9	55135.9	40534.1	38983.3	38052.8	0.306368	10.6082	1.5619	0.155802	0.33046	-5.68549
Gstcd	84750	86969.2	82969.3	69294.3	54452.1	44067.8	49719.7	44953.1	-0.116659	11.0399	-0.60202	0.563339	0.735827	-6.67245
Gstk1	31971.4	47501.2	27067.7	48118	48272.8	42857.7	42735.1	48941	0.24696	10.63	1.9212	0.0898468	0.243436	-5.18086
Gstm1	44900.8	60718	46761.5	60070.1	58656.6	52570.9	60485.7	63870.8	0.124289	10.9258	1.33623	0.217161	0.40503	-5.97362
Gstm2	0	0	0	0	0	0	0	0	NA	#NAME?	NA	NA	NA	NA
Gstm3	0	0	0	0	0	0	0	0	NA	#NAME?	NA	NA	NA	NA
Gstm4	49971.3	61983.3	55542	64836.4	82986.3	84719.3	74820.4	79513.4	0.112912	11.1298	0.844849	0.422022	0.615385	-6.48961
Gstm5	71171.3	88511.1	69086.5	81635	73973.9	81531.1	69726.6	73384.9	0.133336	11.2366	2.01295	0.0778457	0.222972	-5.04526
Gstm6	13691.1	10978	14646.4	9548.89	9432.97	11097.6	4270.51	13289	0.162274	9.23811	0.637989	0.540784	0.715691	-6.64883
Gsto1	80937.3	86969.1	86550.3	86049.9	90797.6	93242.8	95631.1	90596.3	0.00964267	11.3935	0.146809	0.886808	0.950829	-6.85721
Gsto2	79790.8	89237.6	79062.4	85952.9	85569.3	91425.9	99073.4	95823.4	0.0570762	11.385	0.76955	0.463033	0.646543	-6.55204
Gstp1	45394.4	84804.2	41849	82416	146932	99358.4	109499	109392	0.227613	11.3304	0.812926	0.439092	0.628842	-6.51668
Gstt1	30966.7	74702.1	34954.6	73442.7	60668.7	72791.2	48380.5	76255.6	0.565053	10.9332	3.96583	0.00389669	0.0359212	-2.02732
Gstt2	30291.1	52943	25915.8	51092.7	52651.6	51563.1	46098.4	53710.3	0.342272	10.6939	2.21745	0.0564242	0.180147	-4.73606
Gstz1	168608	139034	186115	161085	158797	156585	183283	141208	-0.153029	11.9894	-2.13557	0.0642021	0.19578	-4.86087
Guca1a	5236.6	19428.2	8268.14	18253.9	21463.3	21177.5	24907.8	36465.2	0.617699	9.72901	1.7533	0.116507	0.279793	-5.42256
Gusb	47903.8	70197.4	59226.7	69486.7	126248	113169	95120.9	105348	0.133657	11.3106	0.593301	0.568887	0.738265	-6.67799
Gzmb	0	0	0	0	0	0	0	0	NA	#NAME?	NA	NA	NA	NA
Hagh	93721.5	107875	101999	102687	120259	106792	117602	108025	-0.0140871	11.5813	-0.184876	0.857791	0.938538	-6.85023
Hars2	111056	85162.7	116681	84112.2	91932.4	79851.3	85420.6	72362.6	-0.224886	11.4048	-2.48594	0.0369112	0.141184	-4.31996
Hgsnat	102104	92984.1	99753.4	118591	108800	141578	116215	129863	0.113449	11.6329	1.13543	0.288109	0.486449	-6.20526
Hmgcr	95217.9	85498.8	92956.3	78959.8	67137	76260.7	65242.1	70926.8	-0.0149727	11.2686	-0.13793	0.893603	0.954334	-6.85861
Hnf4a	0	0	0	0	0	0	0	0	NA	#NAME?	NA	NA	NA	NA
Hnmt	44280.6	76055.5	41999.9	68220.6	53092.6	56852.4	40494.1	52151	0.336851	10.8765	3.19674	0.0121785	0.0781369	-3.20231
Hnrnpa3	127437	97169.6	118124	99574.9	86588.7	100286	109472	90771.3	-0.120615	11.5415	-1.30023	0.228675	0.416956	-6.01701
Hpgds	7273.72	13583	8029.5	12175.2	8006.68	14855	9393.26	16416.4	0.554294	9.28182	6.14495	0.000243	0.00937177	0.860197
Hs2st1	56115.3	48335.3	57411.6	48976.6	44651.7	41832.9	49503.5	52163.8	-0.080254	10.8123	-0.944645	0.371685	0.567033	-6.39943
Hs3st1	24680.8	79506.6	25130.1	62476.3	26013.2	28402.6	20653.9	32260.5	0.653589	10.4137	2.90463	0.0191204	0.0982984	-3.66116
Hs3st2	47531.6	49936.3	56907.5	41411	70335.7	71839.3	66491.3	74248.3	-0.0342576	10.9789	-0.223619	0.828493	0.920292	-6.8415
Hs3st3a1	22923.5	20475	26024.6	24351	60125.1	39132.2	60311.8	45304.6	-0.223757	10.4427	-0.796383	0.448122	0.637223	-6.53036
Hs3st3b1	15951.8	11085.5	17000.8	14352.3	42844.3	16892	33216.6	23304.8	-0.454603	9.89632	-1.79029	0.110061	0.269935	-5.3701
Hs3st4	23735.3	27082	27162.6	27723.3	40985.4	39802.4	35049.1	42857.5	0.0810442	10.383	0.517188	0.618604	0.771572	-6.72316
Hs3st5	54409.3	59163.1	59475	60855.9	49339.5	38771.6	49163.7	39649.5	-0.0873499	10.8331	-0.697994	0.504379	0.682145	-6.60667
Hs3st6	9441.91	34230.6	12112.9	41888.8	33965.3	80113.1	33124.9	115230	1.15836	10.4282	3.07349	0.0147168	0.0849129	-3.39546
Hs6st1	36976.5	57240.6	40014.9	57112.6	47037.7	54189.1	41910.1	54317.7	0.298401	10.7785	4.15633	0.0029755	0.030207	-1.74713
Hs6st2	82846.8	68402.5	88479.3	70514.3	78618.1	69626	79025.3	71696.2	-0.159332	11.2366	-2.59668	0.030991	0.130202	-4.1463
Hs6st3	26883.5	40182.5	30197.9	40275.3	45737.3	43885.3	39834.5	48016.4	0.20884	10.5639	1.68624	0.129096	0.296663	-5.51637
Hsd11b1	0	0	0	0	0	0	0	0	NA	#NAME?	NA	NA	NA	NA
Hsd11b2	13621.3	19005.7	14979.6	21523.6	35404.4	40054.6	31588	43169.9	0.282835	10.1337	1.0012	0.345195	0.543487	-6.34475
Hsd17b1	35111.7	33058.2	41103	37632.5	44360.2	55631.8	50475.6	56475.1	0.047561	10.6786	0.329382	0.750076	0.870565	-6.80937
Hsd17b10	106718	87083.5	104972	101177	110284	87903.5	98316.6	77395.6	-0.176557	11.4733	-2.32687	0.0474656	0.161989	-4.56756
Hsd17b11	32238.1	58130.3	33444.8	49898.2	47035.5	40157.7	34460.8	40574.2	0.248712	10.6256	2.07335	0.0708051	0.208771	-4.95484
Hsd17b12	44293.4	48975.9	40370.5	44779.2	31558	38399.2	37095.5	37951.7	0.105791	10.5992	1.07427	0.313118	0.515895	-6.27045
Hsd17b13	0	0	0	0	0	0	0	0	NA	#NAME?	NA	NA	NA	NA
Hsd17b14	66145.4	86153	70712.2	99468	76178	125567	107459	126616	0.317327	11.4316	2.36306	0.0448255	0.155628	-4.51147
Hsd17b2	0	0	0	0	0	0	0	0	NA	#NAME?	NA	NA	NA	NA
Hsd17b3	0	0	0	0	0	0	0	0	NA	#NAME?	NA	NA	NA	NA
Hsd17b4	51325.9	65310.8	55857.2	63858.6	71965.4	70144	54975.6	55659.6	0.0903913	11.014	0.96159	0.363593	0.559696	-6.38331
Hsd17b6	0	0	0	0	0	0	0	0	NA	#NAME?	NA	NA	NA	NA
Hsd3b1	0	0	0	0	0	0	0	0	NA	#NAME?	NA	NA	NA	NA
Hsd3b7	2672.24	15120.3	3692.37	17072.8	10215.5	25457.6	7722.63	27134.2	1.35852	9.25133	4.54279	0.00174993	0.0241973	-1.19443
Hsdl1	87617.1	81686.2	102187	86188.9	109214	110080	105534	101089	-0.0688742	11.4863	-0.753765	0.471957	0.652602	-6.56449
Hsdl2	150322	129477	142672	128087	138709	98181.7	121312	102182	-0.19357	11.737	-2.09391	0.0685536	0.203629	-4.92389
Iapp	0	0	0	0	0	0	0	0	NA	#NAME?	NA	NA	NA	NA
Ids	47055.5	61262.6	45713	55738.6	39128.2	37611.1	32580.2	41984	0.169043	10.6983	1.2604	0.242009	0.432275	-6.0641
Igf2bp1	84428.1	4267.37	90541	6020.94	101202	11432.4	92352.8	16831.6	-2.39462	10.2316	-8.81932	1.77e-05	0.00236864	3.53311
Igf2r	73807.5	88628.7	77141.2	83351.4	93863.9	91528.3	107928	89326.5	0.0115149	11.3811	0.120602	0.906892	0.95701	-6.86109
Inmt	0	0	0	0	0	0	0	0	NA	#NAME?	NA	NA	NA	NA
Ints12	84750	86969.2	82969.3	69294.3	54452.1	44067.8	49719.7	44953.1	-0.116659	11.0399	-0.60202	0.563339	0.735827	-6.67245
Kat14	146196	109050	146066	114126	107481	99202.6	106115	88771.4	-0.199626	11.6357	-1.87277	0.0968756	0.255782	-5.25149
Kat2a	25175.9	34600.2	31668.1	37343.3	41011.1	64352.3	44761.3	71044.4	0.348827	10.6313	1.74009	0.118892	0.282105	-5.44117
Kat2b	71818.4	79299.4	73616.6	75461.1	59465.6	73666.1	59987.6	72975.7	0.133493	11.1626	1.75815	0.115642	0.279352	-5.41571
Kcnab1	16157.6	57222.7	16941.2	51710	22525.1	33749.1	18181.9	34801.5	0.858505	10.2438	6.01917	0.00028	0.00937177	0.712466
Kcnab2	9472.51	18021.4	9368.22	13964.4	20358.6	20465.9	22852	29266.3	0.323751	9.7267	1.29607	0.230039	0.417108	-6.02198
Kcnab3	51126.7	64076.1	51131.9	56642.3	71828	75720.9	64367.9	71105.9	0.120112	11.0447	1.12615	0.291796	0.489583	-6.21532
Kcnj11	20470.6	82295.5	23582.8	79206.7	30798.1	95506.8	35321.6	97508.3	1.18751	10.7944	9.298	1.19e-05	0.00236864	3.93068
Kyat1	102659	100841	116046	105802	125810	100504	119102	103669	-0.11841	11.5986	-1.7463	0.117765	0.280261	-5.43243
Kyat3	63481.3	107198	69240	105944	72842.7	82913.5	83623.8	73893.8	0.238764	11.3029	2.20321	0.0577066	0.18211	-4.75785
Ldah	128052	101435	117926	109400	88104.7	110357	115638	114276	-0.0236796	11.6088	-0.258393	0.802435	0.902385	-6.83227
Letm1	115640	127319	125415	130188	177698	152496	145270	149528	0.00237615	11.8441	0.0224697	0.982607	0.993759	-6.86887
Letm2	115228	89393.8	117851	98945.4	103618	96366.4	100986	93120.1	-0.145588	11.528	-2.15535	0.0622323	0.191963	-4.83084
Letmd1	146130	111891	164455	112794	153867	126447	149386	116093	-0.273112	11.8036	-4.21649	0.00273558	0.0284927	-1.65969
Liph	0	0	0	0	0	0	0	0	NA	#NAME?	NA	NA	NA	NA
Lpo	16212.2	33233.8	20130.1	39552.8	36157.9	49339.5	41951.5	64514.1	0.533606	10.4527	2.2557	0.0531167	0.174588	-4.67736
Lsm8	104712	97834.2	91525.4	83643.9	71862.4	56385.4	68984.2	61165.3	-0.130207	11.2618	-0.866312	0.410809	0.602319	-6.47091
Lypla1	95861.4	94130.6	98103.3	88163.4	93621.5	91042.3	85367	77496.7	-0.0624274	11.4103	-0.870922	0.408428	0.599925	-6.46685
Magt1	74038.6	44197.6	67891.1	47490.8	53561.7	42335.4	63815.8	42086.3	-0.381193	10.882	-4.51671	0.00181249	0.024227	-1.23104
Maoa	103205	97011.7	109444	96904.1	92159.6	69893.5	83252.6	78560	-0.129535	11.4124	-1.25659	0.243319	0.432628	-6.06855
Maob	8615.99	15217.8	9597.96	21715.9	30912.9	18275.5	16226.6	22056.2	0.291667	9.71184	1.09587	0.304096	0.504938	-6.24773
Mat1a	0	0	0	0	0	0	0	0	NA	#NAME?	NA	NA	NA	NA
Metap1	146742	94774.7	150841	103569	106208	128391	118740	108359	-0.178738	11.6802	-1.68165	0.130003	0.297892	-5.52273
Mgat1	56137.4	68439.4	63532.3	69054.8	65280	88477.6	68044.6	95844.1	0.23203	11.1683	2.3476	0.0459347	0.15811	-4.53545
Mgat2	147276	102711	159786	110750	105415	118369	122085	109530	-0.179893	11.7	-1.78691	0.110636	0.270519	-5.37492
Mgat3	134855	118451	154969	120660	135665	147658	131178	145409	-0.0480599	11.8173	-0.587785	0.572413	0.740444	-6.68146
Mgat4a	69068.2	82610.6	70522.2	78424.9	90274.3	77124	74040.9	72768.5	0.0276208	11.2462	0.346205	0.737854	0.866158	-6.80315
Mgat4b	44434.8	43374.9	51026.3	46931.9	57574	62151	55282.4	65037.5	0.0328044	10.8721	0.288817	0.779848	0.884941	-6.82312
Mgat4d	0	0	0	0	0	0	0	0	NA	#NAME?	NA	NA	NA	NA
Mgat5	261889	186066	297599	209987	217032	172785	211461	170382	-0.283629	12.2654	-2.89842	0.0193065	0.0986229	-3.67095
Mgat5b	91394.9	54460.5	104475	50357.4	101944	89455.5	105289	93821.4	-0.373381	11.3324	-2.45445	0.0387943	0.145388	-4.36917
Mgst1	23354.6	13506	21814.3	14836	24924.4	18596	27665.5	17561	-0.420143	9.89003	-4.43164	0.002034	0.024839	-1.35117
Mgst2	0	0	0	0	0	0	0	0	NA	#NAME?	NA	NA	NA	NA
Mgst3	137355	182569	144051	169546	141355	116249	117235	114887	0.0579379	11.8388	0.463428	0.655041	0.803455	-6.75156
Mpc1	208628	128312	244427	159267	238631	191188	220911	189182	-0.322784	12.1744	-3.15569	0.0129688	0.0793969	-3.26654
Mpc2	144355	130776	160632	136342	106684	104689	136363	107642	-0.129529	11.7521	-1.18845	0.267746	0.462033	-6.14663
Mpdu1	16947.3	19778.6	20885.6	19423.8	28703.5	40398.9	27608.4	48744.6	0.248048	10.1679	1.049	0.32394	0.527774	-6.2966
Mpo	0	0	0	0	0	0	0	0	NA	#NAME?	NA	NA	NA	NA
Msh2	98327.6	83928.3	98751.1	104851	78507.7	96827.1	94561.9	89706.2	0.014653	11.4384	0.17552	0.864904	0.942463	-6.85209
Mtch1	45101.6	38385.6	47097.7	38663.2	61623.3	61866.1	50088.3	63210.7	-0.0304881	10.8165	-0.21108	0.837946	0.926382	-6.8445
Mtch2	70380.4	79669.5	72900.6	74826.8	60645.4	57303	53297.8	51992.2	0.01714	11.0723	0.141746	0.890682	0.953707	-6.85802
Mthfr	115433	115332	124000	116579	130210	131737	137942	144428	-0.0012468	11.7484	-0.0157446	0.987812	0.994553	-6.86901
Mus81	64389.8	73154	68757.5	70106.9	69601.7	66673.3	63271.9	65426.5	0.0343867	11.1214	0.54263	0.601734	0.762645	-6.7087
Naa10	77327.7	72926.5	82168.2	82057	92892.3	78063.2	79908.3	72621.6	-0.0823738	11.2839	-1.17245	0.273763	0.46631	-6.16452
Naa11	0	0	0	0	0	0	0	0	NA	#NAME?	NA	NA	NA	NA
Naa15	225252	132218	249734	145806	174324	165488	160517	144176	-0.307568	12.0482	-2.73785	0.0248186	0.120094	-3.92409
Naa16	118068	98720.8	125181	102348	123163	109296	121672	109475	-0.151359	11.636	-2.47812	0.0373701	0.141446	-4.33219
Naa20	99731	114048	95841.7	109304	87313.8	105082	95460.3	94844.4	0.111086	11.5116	1.59476	0.148294	0.322316	-5.64144
Naa25	34749.5	28686.4	39583	29538.7	44490.3	36776.1	38057.7	40674.2	-0.152093	10.4969	-1.4999	0.170905	0.346895	-5.76724
Naa30	94406.9	90268.7	99764.9	96193.7	101300	96515.3	99081.3	99758.5	-0.0307114	11.4835	-0.509565	0.623707	0.776728	-6.72737
Naa35	73911.5	55133.3	74676.5	59792.1	65943.6	75793	72740.2	72297.9	-0.0955749	11.1329	-1.07392	0.313268	0.515895	-6.27082
Naa38	81191.7	99756.3	83811.7	95588.9	95332	112085	84769.5	105340	0.179138	11.453	2.55734	0.032975	0.130921	-4.20808
Naa40	63537.2	55956.4	72598.3	62315.5	92818.6	87242.7	82514.5	98870.7	-0.040225	11.2327	-0.275888	0.78942	0.890457	-6.82713
Naa50	154996	120959	164124	110672	111032	91012.4	106352	85848.6	-0.263747	11.656	-2.025	0.0763892	0.219585	-5.02729
Naa60	55220.4	62039	59191.9	61098.9	67701.8	67727	56462.5	64969.6	0.0722136	11.0291	1.01521	0.338855	0.538143	-6.33081
Naa80	62788.4	51556.4	69083.2	53239.6	72553	61032.3	60750.4	63493.5	-0.146589	11.026	-1.85222	0.100014	0.258961	-5.28125
Naalad2	0	0	0	0	0	0	0	0	NA	#NAME?	NA	NA	NA	NA
Naaladl1	239272	122287	263369	153448	233849	221101	247316	209782	-0.358021	12.2329	-2.69194	0.0266743	0.12155	-3.99642
Naaladl2	0	0	0	0	0	0	0	0	NA	#NAME?	NA	NA	NA	NA
Nags	1827.72	10675.8	3565.84	13983.1	23211.4	34726.5	13168.9	47075.7	1.20203	9.40801	2.05352	0.0730462	0.213807	-4.98463
Nanos3	0	0	0	0	0	0	0	0	NA	#NAME?	NA	NA	NA	NA
Nat1	11331	22569.2	11873.6	21470.3	17521.1	18044.8	13548.7	19542.5	0.419288	9.71029	3.84335	0.00464729	0.0400766	-2.21001
Nat10	64430	69237.3	63578.2	67624.3	61265.2	46596.9	53475.8	48809.5	-0.0578314	10.9819	-0.518265	0.617885	0.771572	-6.72256
Nat14	53799	58375.9	53989.4	53072.7	58795.1	65482.9	59114.4	67242.9	0.0752725	10.9773	0.987944	0.351271	0.54916	-6.35779
Nat2	11331	22569.2	11873.6	21470.3	17521.1	18044.8	13548.7	19542.5	0.419288	9.71029	3.84335	0.00464729	0.0400766	-2.21001
Nat8	0	0	0	0	0	0	0	0	NA	#NAME?	NA	NA	NA	NA
Nat8l	64841.2	78825.3	79945.4	82668.5	72291.7	101684	82629.6	103268	0.198227	11.319	2.10743	0.0671107	0.200272	-4.90348
Nat9	29782.7	34659.7	31664.1	35375.3	50108.9	46467.9	51560.5	42752.3	-7.24e-05	10.5842	-0.000484	0.999626	0.999626	-6.86915
Nceh1	135884	167261	151322	182799	152655	153771	163402	119986	0.0237919	11.9336	0.235874	0.819282	0.912589	-6.83839
Ndst1	36370.6	42709.4	41968.2	43146	48619.5	57322.5	41701.1	69077.1	0.214424	10.7513	1.71528	0.123497	0.288761	-5.47596
Ndst2	83513.9	58679.9	89273.9	78633.9	107994	125496	112423	113902	-0.0791403	11.4485	-0.463216	0.655187	0.803455	-6.75167
Ndst3	842.929	28054.9	1093.83	17774.2	917.29	1554.48	896.559	1013.43	1.73578	7.70647	2.408	0.0417506	0.1522	-4.4416
Ndst4	23676.9	29581.1	22416.8	26915.4	20804.2	13096.3	18247	16605.7	-0.0378888	9.94218	-0.208692	0.839751	0.926382	-6.84506
Nfe2l2	46538.3	38186.3	53268.7	39821.8	68385.4	59585	71770.9	55684	-0.220068	10.8763	-1.54622	0.159504	0.33313	-5.70634
Nhlrc1	40460.4	53272.7	46958.7	62566.4	92983.6	99766.4	94541.6	126413	0.230746	11.1809	0.880309	0.40361	0.596124	-6.45851
Nipa1	120668	124029	139580	130487	98125.9	107013	109891	106322	0.00344568	11.6638	0.0360172	0.972125	0.988293	-6.86843
Nipa2	129100	102784	125678	101382	112962	102556	103554	91397.5	-0.166074	11.5901	-2.21974	0.0562204	0.180147	-4.73255
Nnmt	0	0	0	0	0	0	0	0	NA	#NAME?	NA	NA	NA	NA
Nos1	0	0	0	0	0	0	0	0	NA	#NAME?	NA	NA	NA	NA
Nos3	16912.3	18845.8	20515.5	19703.8	32149.2	33524.5	30009.6	37143.1	0.0807576	10.1284	0.3902	0.706272	0.846682	-6.78547
Npc1	110058	112259	110721	112335	79116.9	97063.8	78881.2	93565	0.102358	11.4957	0.950072	0.369079	0.565968	-6.39429
Npc1l1	0	0	0	0	0	0	0	0	NA	#NAME?	NA	NA	NA	NA
Nqo1	23406.2	103381	24684.5	93854.8	45488.1	87926.8	53065.8	87970.5	0.996378	10.943	5.25183	0.000699	0.0151582	-0.238099
Nqo2	69124.4	129051	66190.3	128746	69557.1	102863	85642.4	96544.9	0.450173	11.413	4.56935	0.0016886	0.0240336	-1.15724
Nr1i2	0	0	0	0	0	0	0	0	NA	#NAME?	NA	NA	NA	NA
Nr1i3	104064	117168	99648.6	111391	78694.6	106564	96904.1	98604.5	0.13764	11.5231	1.6545	0.135483	0.303657	-5.56016
Nr3c1	44664.2	135141	48152.9	109935	46629.6	89134.8	51549.4	76864.7	0.745018	11.1448	6.11463	0.000252	0.00937177	0.824783
Olah	0	0	0	0	0	0	0	0	NA	#NAME?	NA	NA	NA	NA
Orm1	0	0	0	0	0	0	0	0	NA	#NAME?	NA	NA	NA	NA
Orm2	0	0	0	0	0	0	0	0	NA	#NAME?	NA	NA	NA	NA
Pdcd6	72773.5	62495.5	82960.8	63845.9	73981.1	59440.1	65807.6	54392.2	-0.205877	11.1039	-2.72519	0.0253168	0.120094	-3.94404
Pde10a	61564.9	34407.1	65425.5	30315.5	68466.3	48407.5	56551.1	49439.8	-0.458039	10.8194	-3.698	0.00574352	0.0465283	-2.42923
Pde11a	20721.1	34252.2	17356.3	34891	29157.2	30634.9	28522.1	39747.3	0.395544	10.2576	3.04871	0.0152905	0.0869716	-3.43438
Pde1a	37071.9	48604	37836.7	40351.2	33565.5	40111.3	32183.4	42532	0.198038	10.5645	2.62428	0.0296719	0.126987	-4.10292
Pde1b	25302.3	33946.3	25614.8	26630.2	31785.7	34026.6	29097.7	37847.4	0.165947	10.3167	1.71794	0.122996	0.28843	-5.47224
Pde1c	71638.9	116705	76566.5	102439	77544	28321.9	64935	38339	-0.188751	11.0969	-0.612898	0.556461	0.729219	-6.66544
Pde2a	9390.26	20850.2	11419.3	17278.4	22178	38659.5	15955	43423	0.692188	9.88981	2.68289	0.027057	0.121908	-4.01068
Pde3a	32618	60681.3	33560.1	67973.4	38339.1	32121.1	46307.4	30695.8	0.184604	10.6201	0.931379	0.378112	0.569971	-6.41189
Pde3b	64783.5	89541.4	73982.8	81654.8	61740.9	65958.3	64170.1	63730.7	0.12038	11.1578	1.25425	0.244127	0.432628	-6.07129
Pde4a	49210.6	57054.4	55085.4	55726.9	63428.9	85873	65870.9	92543.8	0.200603	11.0687	1.44339	0.185793	0.36521	-5.84011
Pde4b	23844.9	40308.4	22348.1	31200.9	36137.6	28596.9	22471.2	32044.5	0.244887	10.2747	1.89477	0.0936204	0.251115	-5.21949
Pde4c	10803	28656.8	13871.3	22754.6	34889.4	46144.6	23515.7	59564.4	0.669876	10.1726	2.25155	0.0534664	0.175021	-4.68375
Pde4d	34121.6	67549.7	33078.2	55184	35046.2	39303.4	31349	43059	0.406691	10.6188	3.37687	0.00926279	0.0629556	-2.92187
Pde5a	53917.2	24524.1	56429.8	27139.9	52054.6	38221.4	54097.5	41070.7	-0.526045	10.6356	-4.29947	0.00243816	0.0276726	-1.53991
Pde6a	0	0	0	0	0	0	0	0	NA	#NAME?	NA	NA	NA	NA
Pde6b	104381	101024	111597	99515.5	119510	111358	108208	122486	-0.0234961	11.6036	-0.318595	0.757952	0.873387	-6.8132
Pde6c	0	0	0	0	0	0	0	0	NA	#NAME?	NA	NA	NA	NA
Pde6d	134416	117646	133221	109763	119006	112467	100618	103787	-0.0881097	11.6596	-1.05664	0.320636	0.526455	-6.28873
Pde6g	1062.74	2896.51	4730.29	969.99	8470.44	2866.92	3940.55	4833.51	-0.365223	8.00583	-0.768412	0.463672	0.646543	-6.55294
Pde6h	0	0	0	0	0	0	0	0	NA	#NAME?	NA	NA	NA	NA
Pde7a	132713	80200.7	136048	80166.6	81805.3	77649.3	83759.3	68722.3	-0.320644	11.4058	-2.36465	0.0447132	0.155628	-4.509
Pde7b	12949.9	25841.2	14732.8	20110.9	15413.2	25462.5	15911.6	27106.3	0.509191	9.85071	5.73579	0.000389	0.0109698	0.371427
Pde8a	15623	26654.8	14711.9	25087.2	32440.7	55514.4	31688.2	59744.5	0.559822	10.2809	2.02518	0.0763674	0.219585	-5.02702
Pde8b	23593.5	42285.9	27226.4	38216.1	35843.3	72501.3	39894	69310.1	0.544841	10.6128	2.96813	0.0173229	0.0932411	-3.56114
Pde9a	48135.7	48608.4	53226.2	45700.4	63729.1	41172.7	55269.9	48745.6	-0.176288	10.8235	-2.14756	0.0630009	0.19285	-4.84268
Pepd	28071.7	39330.1	37758.9	45068.9	53500.4	67755.8	61786.2	71502.7	0.224119	10.7872	1.09342	0.305111	0.505577	-6.25033
Pkd2	126036	108724	139342	112231	120269	137185	125425	124356	-0.0602734	11.7264	-0.786018	0.453842	0.642475	-6.53881
Pla1a	19817.8	28828.2	24729.6	24713.9	41406.4	36514.7	33105.4	44780	0.137621	10.331	0.739629	0.480043	0.660057	-6.57545
Plaat1	13086.4	40450.6	13110.6	37195.8	27571.6	41463.3	23270.8	40899.7	0.785806	10.2029	4.47621	0.00191451	0.0246033	-1.2881
Plbd1	0	0	0	0	0	0	0	0	NA	#NAME?	NA	NA	NA	NA
Plbd2	55657.1	80720.4	59730.3	103087	96201.6	143522	102187	139249	0.406755	11.4367	2.18368	0.059513	0.186443	-4.78768
Plg	0	0	0	0	0	0	0	0	NA	#NAME?	NA	NA	NA	NA
Pm20d2	90383	84881.9	93315.5	98150.5	102391	110391	109918	117213	0.0318042	11.5158	0.349583	0.73541	0.866077	-6.80187
Pnmt	0	0	0	0	0	0	0	0	NA	#NAME?	NA	NA	NA	NA
Pnpla1	10797.7	14074.6	10328.6	12073.9	28127.2	28620.1	32977.8	34771.8	0.122878	9.8559	0.35299	0.732947	0.866077	-6.80056
Pnpla5	0	0	0	0	0	0	0	0	NA	#NAME?	NA	NA	NA	NA
Pnpla7	74761.9	63714.4	83037.1	72083.3	89606.6	97151	100622	92600.4	-0.0759016	11.3299	-0.656174	0.529588	0.705779	-6.63641
Pon1	17592.2	23648.8	13167	21220.8	22334.8	17610.9	19493.1	28571.2	0.229458	9.90283	1.63321	0.139929	0.311165	-5.58931
Pon2	75357.5	84599.1	68620.4	93369.8	95815.4	102149	91130.8	116968	0.184318	11.4063	1.74992	0.117112	0.280188	-5.42732
Pon3	7336.61	10982.9	4830.34	12410.6	17164.1	14092.8	9610.34	17641.9	0.439343	9.29579	1.7654	0.11436	0.277089	-5.40545
Por	70170.8	58070.2	78678	56595.4	88186	80689.5	80702.4	88288.6	-0.129428	11.2147	-1.09019	0.306448	0.506746	-6.25373
Ppara	20766	17357.4	21240.1	24087.1	59532.5	68250.3	62826.4	71815.2	0.0542169	10.5139	0.132411	0.897833	0.954989	-6.85944
Ppard	86599.4	85889.3	88553.4	111793	115914	155819	152653	144025	0.115617	11.647	0.675793	0.517667	0.694326	-6.62267
Pparg	33086.9	82006.8	40825.9	88996.7	82527.1	104024	87427.4	100369	0.514122	11.1879	2.3152	0.0483491	0.163612	-4.58561
Ppp1r9a	21007.5	30183	20252.8	32116.5	20382	25171.7	20480	29565.5	0.350425	10.1048	4.88139	0.00111907	0.0195107	-0.728291
Ppt1	148008	157695	130344	143707	146784	103719	123037	95359.5	-0.110278	11.7698	-0.884668	0.401387	0.595032	-6.45462
Ppt2	54866.1	75484.8	59451	66467	56259.9	83827.8	60146.4	86587.2	0.298435	11.1112	3.82533	0.00477016	0.0406986	-2.23705
Prkab2	90289.4	93421.1	96941.5	95691.3	94997.2	97057.1	87293.6	95400.3	0.0328433	11.4492	0.546937	0.598903	0.762413	-6.70619
Prpf8	81666.9	70508.3	82687.2	77883.3	80986.1	91035.1	88626.2	88767.7	-0.0220519	11.3208	-0.283864	0.78351	0.885035	-6.82467
Psmb8	16837.7	51311.9	21530	44379.3	46253.6	72625	35908	76304.9	0.760645	10.6151	3.25153	0.0112014	0.0736353	-3.11675
Ptgis	9852.92	18308.2	9871.06	19144.1	29364.2	34359.4	31645.9	53406	0.490596	10.006	1.37126	0.206437	0.394197	-5.93067
Pxdn	91137.8	52327.8	101317	54412.3	98795.6	104375	98406.2	93321.4	-0.293657	11.3391	-1.79123	0.109902	0.269935	-5.36877
Ralbp1	185619	154876	184967	158806	146912	148444	159791	148563	-0.0990124	11.9851	-1.30566	0.226906	0.416956	-6.01051
Rhag	0	0	0	0	0	0	0	0	NA	#NAME?	NA	NA	NA	NA
Rhbg	7860.15	12556.5	10738.4	12938.2	24061.4	31665	23123.5	33966	0.328475	9.76127	0.971346	0.358995	0.556893	-6.37392
Rhcg	32047.5	20804.9	32649.9	15763.2	40246.8	31617.7	39029.3	37767.2	-0.358594	10.3066	-1.93661	0.0877133	0.240911	-5.15823
Rmdn2	68136.3	63153	71879	77834.5	81362.1	103206	100704	93722.6	0.0424034	11.3059	0.323561	0.754322	0.871709	-6.81145
Rxra	19372.2	28774.1	22608.2	32039.9	43868.6	54690.7	37615.8	62219.8	0.367013	10.464	1.52461	0.164736	0.341391	-5.73488
Sat1	42892.2	64969.5	44044.2	63534.7	49530.4	38594.4	42061.7	42251.7	0.134161	10.7712	1.01539	0.338777	0.538143	-6.33063
Sat2	107877	113037	113170	100022	127937	93470.4	99083.7	87222.3	-0.129544	11.5573	-1.50224	0.170312	0.346895	-5.76419
Scrn1	126881	115647	125502	112979	96170.3	81976.1	94121.5	84258.7	-0.117054	11.5458	-0.98243	0.353823	0.549934	-6.36317
Scrn2	36972.1	36314.6	42352.4	42356.3	53186.4	54055.1	66689.9	71282.7	0.0162379	10.7984	0.0919193	0.928955	0.968077	-6.86447
Scrn3	70640.9	92109.7	75066.9	95560.5	79452	77949.6	79896.5	66066.4	0.0743968	11.2779	0.785341	0.454218	0.642475	-6.53936
Serpina7	0	0	0	0	0	0	0	0	NA	#NAME?	NA	NA	NA	NA
Sfxn1	65050	60231.2	80272.4	73733.1	99587.4	102708	100727	96449	-0.0436224	11.3295	-0.293681	0.776256	0.884941	-6.82156
Sfxn2	133250	118873	145189	116107	140313	123667	129216	114573	-0.146065	11.7536	-2.35607	0.0453239	0.15668	-4.52232
Sfxn3	124601	119125	128692	115972	103226	108934	102052	108474	-0.0085435	11.6397	-0.108071	0.916522	0.963369	-6.86268
Sfxn4	55127.2	86672	58410.8	79483	78204.4	74177.3	61430.9	64532.1	0.189228	11.141	1.86778	0.097629	0.256716	-5.25873
Sfxn5	18029	21257.1	20057.9	24840.6	30000.6	40334.4	30559.3	43282.9	0.25566	10.2135	1.29174	0.231463	0.418094	-6.02712
Sgo2a	66023.4	59174.1	65274.2	66236.8	79609.4	86356.8	82187.9	75007.6	-0.0262369	11.1833	-0.254421	0.805399	0.903398	-6.83339
Sgsh	46286.5	52925.2	50276.2	65379.8	95015.7	100495	84947.7	82792.4	0.106771	11.1483	0.525189	0.613273	0.771572	-6.71868
Shbg	0	0	0	0	0	0	0	0	NA	#NAME?	NA	NA	NA	NA
Slc10a1	0	0	0	0	0	0	0	0	NA	#NAME?	NA	NA	NA	NA
Slc10a2	0	0	0	0	0	0	0	0	NA	#NAME?	NA	NA	NA	NA
Slc10a3	55925.3	48172.7	58858.6	44554.7	56763	59960.5	55264.9	58354.3	-0.0796114	10.9055	-0.94421	0.371894	0.567033	-6.39984
Slc10a4	20182.2	11318.4	24051.7	13317.3	34454.5	27405.9	55764.3	36118.5	-0.458181	10.1151	-1.47433	0.177504	0.353868	-5.80041
Slc10a5	121698	154250	120616	144946	144049	97341.3	109524	95485.7	-0.0270787	11.7093	-0.205833	0.841911	0.92749	-6.84571
Slc10a6	2375.9	5631.78	5831.97	5275	8814.85	12267.1	6358.3	16479.5	0.511378	8.82718	1.48296	0.175254	0.350638	-5.78926
Slc10a7	150074	104010	155688	108250	119915	94709.8	109953	82961.4	-0.311924	11.6382	-2.98531	0.0168671	0.0914015	-3.53409
Slc11a1	95152.3	137913	112515	159777	108705	161503	148655	148428	0.279048	11.7895	2.7212	0.0254758	0.120094	-3.95033
Slc11a2	63178.4	76283.9	64246.5	75019.2	79862.8	92471.9	84879.2	94656.1	0.149782	11.2652	1.49671	0.171718	0.346895	-5.7714
Slc12a1	0	0	0	0	0	0	0	0	NA	#NAME?	NA	NA	NA	NA
Slc12a2	32999.5	73667.8	32080.4	58485	31296.7	36700.6	32459	36031.4	0.416822	10.5882	2.58485	0.0315746	0.13053	-4.16489
Slc12a3	0	0	0	0	0	0	0	0	NA	#NAME?	NA	NA	NA	NA
Slc12a4	64047	49564.6	68570.5	54283.6	81113.8	77407.9	79169.5	72560.2	-0.15598	11.1185	-1.31452	0.224043	0.415703	-5.99987
Slc12a5	21980.3	49322	26411.1	45872.6	38929.5	60697.8	34768.5	58688.9	0.582001	10.5924	4.25239	0.00260236	0.0280023	-1.60774
Slc12a6	125515	109962	121348	103185	80954	75479.6	76759.6	74139.9	-0.0997936	11.4493	-0.655869	0.529774	0.705779	-6.63662
Slc12a7	57770.2	12049.4	57060.1	14342.4	63935.3	28529.5	66771.8	28218.3	-1.15415	10.4456	-5.69835	0.000407	0.0109698	0.325502
Slc12a8	9487.2	28079.7	10800.5	25253	25302.6	33253	20139.2	42716.6	0.739904	9.99348	3.19048	0.0122957	0.0782633	-3.2121
Slc12a9	60558.1	45201.8	65956.8	48821.8	81141.1	82193.3	78973	78758.6	-0.145781	11.0993	-0.930204	0.378685	0.569971	-6.41299
Slc13a1	0	0	0	0	0	0	0	0	NA	#NAME?	NA	NA	NA	NA
Slc13a2	0	0	0	0	0	0	0	0	NA	#NAME?	NA	NA	NA	NA
Slc13a3	8862.47	18528.1	11478.9	17370	13082.6	61876.2	38862.5	100898	0.914907	10.0786	1.9464	0.0863837	0.238896	-5.14383
Slc13a4	0	0	0	0	0	0	0	0	NA	#NAME?	NA	NA	NA	NA
Slc13a5	29083.4	36544.7	30883.4	40337.3	76136.8	77627.3	70154.8	94152.4	0.202256	10.8548	0.667197	0.52287	0.698902	-6.62873
Slc14a1	5196.48	7855.87	5853.05	10948.3	17373.9	14682.8	7907.24	13297.5	0.347753	9.16606	1.3085	0.225986	0.416956	-6.00711
Slc14a2	7390.15	12244.2	7368.55	10976	14596	11791.3	10262	15592.5	0.27709	9.29794	1.69766	0.126867	0.294068	-5.50052
Slc15a1	0	0	0	0	0	0	0	0	NA	#NAME?	NA	NA	NA	NA
Slc15a2	30412.8	13440.2	23894.3	13976.9	11739	21452.1	18452.6	18109.2	-0.192183	9.80332	-0.935226	0.376239	0.569524	-6.40829
Slc15a3	0	0	0	0	0	0	0	0	NA	#NAME?	NA	NA	NA	NA
Slc15a4	117830	122239	131687	140522	155888	167670	161686	158844	0.0392015	11.8735	0.378611	0.714537	0.854036	-6.79033
Slc15a5	7171.3	10060.9	8214.8	11920.9	15755	7179.06	13390.2	13608.2	-0.0147299	9.25732	-0.0709739	0.945109	0.980566	-6.86636
Slc16a1	98798.5	82562	103204	93273.4	117332	102666	105368	90295.8	-0.142149	11.4997	-1.90134	0.0926677	0.249394	-5.2099
Slc16a10	34018.6	51508.7	38874.7	51238.9	55701	64101.3	46550.6	68603.2	0.304816	10.8221	2.43871	0.0397716	0.146316	-4.39373
Slc16a11	16513.1	65548.9	20545.4	71735.7	44138.5	77357.4	40984.9	77964.3	0.958286	10.7187	4.35583	0.00225611	0.0262232	-1.45912
Slc16a12	39688	34219.7	48290.1	35867.7	87829.3	50768.9	83578.6	69240.7	-0.295487	10.8749	-1.30232	0.227994	0.416956	-6.01451
Slc16a13	119477	109821	123299	112999	110289	116047	112441	114407	-0.0258219	11.6507	-0.422388	0.683538	0.824378	-6.77125
Slc16a14	140924	130402	161082	152982	140298	118604	137326	135881	-0.0769394	11.8434	-0.982431	0.353822	0.549934	-6.36317
Slc16a2	68773.4	48003	73337.6	55120.4	59409.6	55548.8	60000.4	60895.8	-0.174372	10.9967	-2.10683	0.0671736	0.200272	-4.90437
Slc16a3	22783.2	32694.8	28318.2	38519.6	49973.2	58330.9	51434.4	76351.7	0.304636	10.6404	1.23599	0.250501	0.441542	-6.09247
Slc16a4	0	0	0	0	0	0	0	0	NA	#NAME?	NA	NA	NA	NA
Slc16a5	57594	59519.7	61016.1	56014.7	74729	66854.4	65803.4	71190.6	-0.0213238	11.0634	-0.2446	0.812742	0.908891	-6.83608
Slc16a6	140207	129542	140947	139906	159738	178709	177811	170750	-0.0037069	11.9423	-0.0373582	0.971088	0.988293	-6.86838
Slc16a7	0	0	0	0	0	0	0	0	NA	#NAME?	NA	NA	NA	NA
Slc16a8	9244.83	13109.4	12786.5	14968.5	48683.3	40939.3	34852.6	46581.6	0.155913	10.0379	0.351571	0.733973	0.866077	-6.8011
Slc16a9	41926.6	75165.7	47246.2	89614.7	93183.5	66771	93204.1	83934.5	0.196467	11.1712	0.985766	0.352277	0.549662	-6.35992
Slc17a1	0	0	0	0	0	0	0	0	NA	#NAME?	NA	NA	NA	NA
Slc17a2	0	0	0	0	0	0	0	0	NA	#NAME?	NA	NA	NA	NA
Slc17a3	0	0	0	0	0	0	0	0	NA	#NAME?	NA	NA	NA	NA
Slc17a4	0	0	0	0	0	0	0	0	NA	#NAME?	NA	NA	NA	NA
Slc17a5	93181	76613.9	100126	78325.3	73739.1	76293	84288.2	67817	-0.156176	11.2986	-1.85168	0.100097	0.258961	-5.28203
Slc17a6	59896.6	12816.3	55823.1	12243.4	50813.4	7470.13	33081.9	8402.42	-1.5867	9.99989	-9.27743	1.21e-05	0.00236864	3.91402
Slc17a7	21703.7	57559	21571.2	58272.4	43033.8	75160.3	37497	72935.7	0.798012	10.6905	4.56078	0.00170812	0.0240336	-1.16923
Slc17a8	0	0	0	0	0	0	0	0	NA	#NAME?	NA	NA	NA	NA
Slc17a9	1355.78	16296	2465.67	16386.9	9128.57	28204.1	5259.5	38614.3	1.87555	9.1151	4.6351	0.00154654	0.022969	-1.06564
Slc18a1	128355	121754	139784	113833	116230	86362.6	92440.1	89956.7	-0.1456	11.6042	-1.22157	0.25563	0.447924	-6.10905
Slc18a2	11829.5	5308.17	12658.7	4291.22	19746.7	8516.81	20704.5	11216.1	-0.834268	9.24619	-3.60844	0.00655354	0.0495843	-2.56554
Slc18a3	15403.4	14704.2	20063	14565.7	52780.5	19232.9	40152.9	27099.8	-0.442338	10.0347	-1.57119	0.153646	0.326854	-5.67309
Slc18b1	88672.5	83251.8	90238.5	76052.2	46958.2	56388.7	56642.9	59003.1	-0.0025707	11.1248	-0.015047	0.988352	0.994553	-6.86902
Slc19a1	71173.1	82384.7	81543.7	86045.3	99050.8	89212.4	87959.7	89587.4	0.0284358	11.3567	0.342033	0.740878	0.866158	-6.80472
Slc19a2	95233.9	123937	99206.1	126258	74361.4	107174	89782.2	105646	0.258198	11.5268	2.94173	0.0180478	0.0948529	-3.60271
Slc19a3	33692.4	71628.7	31903.8	58727.9	41429.7	43444.9	46142.3	54635.4	0.395216	10.7393	3.08978	0.0143518	0.083407	-3.36988
Slc1a1	81452.6	117273	88939.5	102531	105144	106235	92979.1	98580.9	0.143881	11.4986	1.82637	0.104098	0.262305	-5.31849
Slc1a2	70935.2	68529.3	72018.1	68496	70196.9	75663.8	65829.4	71362.7	0.0177642	11.1609	0.28696	0.781219	0.884941	-6.8237
Slc1a3	27670.1	27232.2	25859.7	25381.1	35609.4	22804.8	26800.6	28021.5	-0.108931	10.2118	-1.18016	0.270851	0.465145	-6.15593
Slc1a4	155917	87644	160722	107767	120284	111685	140527	115359	-0.311816	11.7179	-3.2787	0.0107476	0.071236	-3.07439
Slc1a5	69539.1	47670.9	68304.5	48248.9	113012	90319.2	126425	90935.2	-0.319702	11.2562	-1.48302	0.175236	0.350638	-5.78917
Slc1a6	68907.3	99480.6	69270.3	98180.8	89383.4	83061.1	81649.1	98608.9	0.207842	11.3532	2.40078	0.0422298	0.15256	-4.45284
Slc1a7	0	0	0	0	0	0	0	0	NA	#NAME?	NA	NA	NA	NA
Slc20a1	102505	85769.2	115431	90281.5	97213.8	96153.7	97708.7	87794.2	-0.135487	11.4744	-1.96593	0.0837895	0.234852	-5.11503
Slc20a2	22834.5	47276	22200.7	40542.9	28130.7	41385.6	20244	39912.8	0.598719	10.3504	6.80235	0.000119	0.00682833	1.59719
Slc22a1	0	0	0	0	0	0	0	0	NA	#NAME?	NA	NA	NA	NA
Slc22a12	44045.4	18907.5	45138.9	15180.1	48144.3	24180	42116.9	30782.6	-0.734399	10.343	-5.10419	0.000841	0.0164891	-0.43098
Slc22a13	0	0	0	0	0	0	0	0	NA	#NAME?	NA	NA	NA	NA
Slc22a14	0	0	0	0	0	0	0	0	NA	#NAME?	NA	NA	NA	NA
Slc22a15	85608.4	89770.5	88481.3	89035.8	80992.3	70521.5	72502.7	74579.5	-0.0141184	11.3033	-0.165416	0.872599	0.946988	-6.854
Slc22a16	0	0	0	0	0	0	0	0	NA	#NAME?	NA	NA	NA	NA
Slc22a17	58703.1	51780.4	68110.2	53141.6	66978.3	79308	61237.9	88738.9	0.041564	11.0817	0.31122	0.763354	0.875837	-6.81574
Slc22a18	0	0	0	0	0	0	0	0	NA	#NAME?	NA	NA	NA	NA
Slc22a19	0	0	0	0	0	0	0	0	NA	#NAME?	NA	NA	NA	NA
Slc22a2	0	0	0	0	0	0	0	0	NA	#NAME?	NA	NA	NA	NA
Slc22a21	42393.2	42035.1	51635.5	57925.2	90087.4	88663.6	110675	103636	0.00620408	11.1355	0.0232788	0.981981	0.993759	-6.86885
Slc22a23	60001.9	54909.9	65763.7	53176.4	63740.9	54886.7	50750.2	56265.3	-0.0868826	10.9549	-1.15367	0.280965	0.476393	-6.1853
Slc22a3	8637.56	21333	12856.4	23582.3	31033.4	54046.2	31109	56959.7	0.667603	10.1372	1.85928	0.0989245	0.257589	-5.27103
Slc22a4	40318.2	82846.6	50553.2	93196.6	82263.2	90051.9	98402.2	106185	0.374614	11.2498	1.96268	0.0842161	0.234852	-5.11983
Slc22a5	47812.5	71229	56794.6	79134.3	87641.2	115867	87869.9	125917	0.342319	11.2929	1.83602	0.102555	0.259462	-5.30462
Slc22a6	0	0	0	0	0	0	0	0	NA	#NAME?	NA	NA	NA	NA
Slc22a7	0	0	0	0	0	0	0	0	NA	#NAME?	NA	NA	NA	NA
Slc22a8	0	0	0	0	0	0	0	0	NA	#NAME?	NA	NA	NA	NA
Slc23a1	0	0	0	0	0	0	0	0	NA	#NAME?	NA	NA	NA	NA
Slc23a2	138370	129763	143990	128817	128362	115584	117248	115262	-0.0743764	11.7503	-1.01047	0.34099	0.539396	-6.33554
Slc23a3	43383.4	46649.7	47831.9	57897.2	50768.3	63676.4	60299.2	69590.4	0.158354	10.903	1.44608	0.185058	0.36521	-5.83668
Slc24a1	0	0	0	0	0	0	0	0	NA	#NAME?	NA	NA	NA	NA
Slc24a2	25709.3	70295.1	26781	60383.8	36091.3	55191.2	30383.3	54717.9	0.707982	10.6454	7.13846	8.44e-05	0.00573335	1.95227
Slc24a3	60576.9	63239.6	65400.4	63782.2	67805.4	82895	79593.2	88673.9	0.0817335	11.1681	0.774068	0.460499	0.645665	-6.54843
Slc24a4	52222.7	67684.4	54847.6	74336.7	84714.8	110368	84524.5	104330	0.259609	11.2467	1.58903	0.149581	0.323352	-5.64917
Slc24a5	0	0	0	0	0	0	0	0	NA	#NAME?	NA	NA	NA	NA
Slc25a1	87806.3	62942.7	95260.6	65446.5	96706.3	89952.2	91493.3	87278.3	-0.206964	11.3342	-2.0837	0.0696632	0.206162	-4.93928
Slc25a10	54195.9	41475.8	56595.5	44109.5	84689.4	64067.3	72130.1	61553.2	-0.238594	10.975	-1.67543	0.131239	0.299868	-5.53132
Slc25a11	89800.9	60795	96377.5	62109.4	86021.2	89707.5	81529.2	91321.6	-0.168519	11.3039	-1.46844	0.179058	0.355456	-5.80801
Slc25a12	143073	142184	142319	133767	135821	101352	115472	90978.9	-0.149838	11.7283	-1.29498	0.230397	0.417108	-6.02327
Slc25a13	25167.1	36082.3	29266.9	36628.2	44752.4	35415.2	41677.3	38610.5	0.0685478	10.4753	0.520816	0.616184	0.771572	-6.72114
Slc25a14	62007.5	55662	59017.3	44464.3	40297.9	33078.3	44828.2	35210.1	-0.207507	10.7301	-1.41934	0.192467	0.375021	-5.87062
Slc25a15	140323	83539.4	143311	109158	101524	144879	148923	146493	-0.112928	11.7345	-0.764345	0.465963	0.646543	-6.55617
Slc25a16	181380	110200	188941	153840	253540	219641	216466	195164	-0.237734	12.1276	-1.52973	0.163482	0.340551	-5.72813
Slc25a17	51921.5	75189.6	56145.7	78488.4	77782.3	85719.7	84274.6	86661	0.207593	11.203	1.73361	0.12008	0.284083	-5.45028
Slc25a18	8891.67	7670.76	7781.48	6817.76	25043	13790.9	11291.5	21179	-0.0618851	9.34719	-0.192097	0.852311	0.936331	-6.84873
Slc25a19	119368	95380.6	142808	112494	120753	140518	155546	158365	-0.0733468	11.7672	-0.58859	0.571898	0.740444	-6.68095
Slc25a20	55880.4	72199.4	55812.4	65343.1	81519.9	69158.2	70231.3	78358.6	0.0897312	11.1271	0.876639	0.405489	0.597798	-6.46178
Slc25a21	24934.6	33109.1	29302.8	39444.1	50307.6	50422.9	51997.3	55277.4	0.161054	10.6041	0.820646	0.434921	0.627351	-6.51022
Slc25a22	69527.9	98168.4	80236.7	99352.8	70964.4	95376.6	73693	97363.6	0.283213	11.3466	4.51839	0.00180838	0.024227	-1.22867
Slc25a23	136041	102807	147797	112399	100132	132561	138331	137204	-0.0703806	11.7338	-0.641963	0.538325	0.714796	-6.64614
Slc25a24	54602.2	30409.2	52384.3	35118.2	75764.7	63646.5	70133.1	57608.7	-0.339056	10.8724	-1.86134	0.0986092	0.257589	-5.26805
Slc25a25	49619.2	76394.2	48743.3	68865.9	61743.9	78513.4	59140	80566.4	0.331642	11.072	4.06828	0.00336836	0.0325473	-1.87603
Slc25a26	54593.4	96722.4	58439	103147	76214.6	76876.7	86857.1	72506.2	0.242041	11.2452	1.84323	0.101417	0.25921	-5.29423
Slc25a27	113789	89474.1	110991	81610.2	101347	76778.3	81590.1	69141.4	-0.247768	11.3999	-2.55032	0.0333427	0.131083	-4.2191
Slc25a28	60380.5	56623.8	67184.6	59887.1	61489.1	60723.4	63720.9	63484.8	-0.0488653	11.0287	-0.777176	0.458762	0.644614	-6.54594
Slc25a29	94491.2	137602	109083	136001	121458	137605	132381	137749	0.190245	11.7343	2.27401	0.0516021	0.171012	-4.64918
Slc25a3	116575	124283	123174	122527	107802	116764	119712	103627	-0.0014203	11.6664	-0.0201203	0.984426	0.994344	-6.86893
Slc25a30	71013.1	82043.6	71394.5	89739.7	81203.9	88336.6	86625.4	90319.5	0.124758	11.3175	1.7209	0.12244	0.287968	-5.4681
Slc25a32	119606	104100	120000	120461	151289	126505	132255	103273	-0.140322	11.7065	-1.64385	0.13769	0.307597	-5.57476
Slc25a33	80802.5	110953	90401.9	106970	105974	143624	134476	136620	0.201299	11.6236	1.59324	0.148634	0.322316	-5.64349
Slc25a34	5179.55	5493.56	7335.79	7600.94	18448.1	19521.2	16399.4	31127.5	0.197938	9.34415	0.453004	0.662225	0.808449	-6.75673
Slc25a35	57978.1	83055.9	54066.1	84543.8	80971.9	87610.7	76236.7	94413.1	0.274787	11.2397	2.62602	0.0295907	0.126987	-4.10018
Slc25a36	77251.9	87762.2	78600.8	83826.4	84522.5	80270.1	83765.3	74022	0.00416213	11.304	0.0622533	0.951843	0.983814	-6.867
Slc25a37	63367.5	43951.5	72005.3	50195.8	52306.5	137216	58729.7	132904	0.263611	11.1535	0.9652	0.361886	0.55814	-6.37984
Slc25a38	99102.5	96820.8	104896	97614.4	102465	131716	149268	133871	0.0117565	11.6347	0.0938333	0.927481	0.968077	-6.86427
Slc25a39	64059.4	96654.2	68133.2	95015	76477.7	107219	78093.2	108726	0.353175	11.3534	4.70162	0.0014159	0.0214256	-0.973628
Slc25a4	79548.2	126885	82268.6	117270	70724.6	97053.1	68837.4	101146	0.380673	11.4173	4.428	0.0020441	0.024839	-1.35634
Slc25a40	111175	73896.3	112610	70800.1	75717.5	68796.1	82273.3	73577.8	-0.27002	11.3158	-2.58014	0.03181	0.130829	-4.17229
Slc25a41	85352.3	99749.1	81975.8	84078.5	84042	93703.2	85804.8	104268	0.121226	11.4025	1.7484	0.117386	0.280188	-5.42946
Slc25a42	61839.6	66112.1	66513	73885	73058.9	98022.2	97977.2	102538	0.127837	11.2712	0.929976	0.378796	0.569971	-6.4132
Slc25a43	16913.2	14075.2	15803	23611.1	35004.2	39218.4	28326.3	37192.4	0.150958	10.1051	0.562438	0.588772	0.755513	-6.697
Slc25a44	52293.7	72829.5	59052.1	68699	66807.7	75545.4	66818.4	70999.7	0.166543	11.1008	2.15988	0.0617888	0.191963	-4.82394
Slc25a45	34090.3	49661.1	37269.9	45349	55178.5	67721.1	48024.5	70445.8	0.290092	10.8102	2.002	0.0791928	0.225222	-5.06156
Slc25a46	57801.1	82902.2	66233.8	78379.2	63229.8	72379.6	54457.9	66377.9	0.215527	11.1141	2.72427	0.0253534	0.120094	-3.94549
Slc25a47	0	0	0	0	0	0	0	0	NA	#NAME?	NA	NA	NA	NA
Slc25a48	0	0	0	0	0	0	0	0	NA	#NAME?	NA	NA	NA	NA
Slc25a5	78576.5	55920.4	82288.5	56775.2	75575.5	57419.2	71560.3	57797	-0.299908	11.1003	-4.85042	0.00116497	0.0198788	-0.770211
Slc25a51	111361	107743	113088	108639	115539	101243	103439	97234.3	-0.0667763	11.5818	-1.04644	0.325051	0.527774	-6.29922
Slc25a53	48177.3	49690	46068.1	46729	38433.3	33258.8	33944.1	34127.4	-0.0235147	10.6157	-0.186767	0.856355	0.938247	-6.84984
Slc26a1	42983.5	60026.3	48339.4	61877	45273.1	70526.9	47124.2	69845	0.35441	10.9111	5.08239	0.000865	0.0164891	-0.459745
Slc26a10	48855.7	61821.2	59942.7	61205.9	59068.3	95909.8	60489.5	100081	0.311114	11.1042	2.30479	0.0491512	0.165627	-4.60169
Slc26a11	46286.5	52925.2	50276.2	65379.8	95015.7	100495	84947.7	82792.4	0.106771	11.1483	0.525189	0.613273	0.771572	-6.71868
Slc26a2	86295.2	96586.9	89780	96177.8	81989.3	113134	124005	105768	0.086102	11.4963	0.835869	0.426777	0.620064	-6.49731
Slc26a3	12114.5	10324.7	13639.2	14451.1	54490.1	18450.3	28262.2	19813.2	-0.385035	9.82696	-1.17221	0.273855	0.46631	-6.1648
Slc26a4	24607.6	67018	27421.5	84297.8	54529	94398.1	71403	117270	0.792466	10.9994	3.17913	0.0125112	0.0790077	-3.22985
Slc26a5	25633.4	32543.9	24183.7	35739.6	46092.6	21363.4	34599.7	27412.3	-0.0931374	10.3122	-0.551137	0.596149	0.760725	-6.70372
Slc26a6	39544.5	43112.3	43703.5	40536.8	53010.4	53071.8	49809	60439.8	0.0514435	10.7669	0.460028	0.65738	0.804914	-6.75326
Slc26a7	12375.2	7151.68	11008.4	5298.98	6494.34	6211.51	7606.12	5730.15	-0.401808	8.91041	-2.65545	0.0282504	0.122469	-4.05387
Slc26a8	98379.9	88070.8	111035	85531.3	113473	128138	118634	110416	-0.0804778	11.5691	-0.766264	0.464881	0.646543	-6.55465
Slc26a9	0	0	0	0	0	0	0	0	NA	#NAME?	NA	NA	NA	NA
Slc27a1	105201	97022.4	112417	103320	108272	128515	113441	123937	0.0236438	11.6181	0.287219	0.781028	0.884941	-6.82362
Slc27a2	52614.7	36582.8	58206	38895.2	64132.9	55444	72489.7	62391.4	-0.265534	10.8928	-1.92404	0.0894493	0.243436	-5.17669
Slc27a3	100575	40157.5	117783	46831.4	111383	84133.8	111464	79526	-0.614642	11.302	-3.59957	0.00664015	0.0497701	-2.57909
Slc27a4	66132.6	51075.9	70227.1	50710.6	70840.6	74168.5	72967.1	71790.7	-0.138573	11.0869	-1.30015	0.228702	0.416956	-6.01711
Slc27a5	0	0	0	0	0	0	0	0	NA	#NAME?	NA	NA	NA	NA
Slc27a6	25492.9	18490.9	26202.7	18415.7	48281.6	16910.6	42521.1	28363.6	-0.531945	10.1746	-2.94401	0.0179841	0.0948529	-3.59912
Slc28a1	0	0	0	0	0	0	0	0	NA	#NAME?	NA	NA	NA	NA
Slc28a2	0	0	0	0	0	0	0	0	NA	#NAME?	NA	NA	NA	NA
Slc28a3	0	0	0	0	0	0	0	0	NA	#NAME?	NA	NA	NA	NA
Slc29a1	16571	31587.7	18872.3	35462	30294.2	46544.5	25877.9	50658	0.59426	10.3073	3.66942	0.00598974	0.0475621	-2.47262
Slc29a2	158023	127494	188759	151566	172651	162581	184753	154622	-0.168061	11.9921	-2.11019	0.0668203	0.200272	-4.89931
Slc29a3	60572.8	61456.4	75098.9	75749	95194.3	110686	111918	120575	0.0620972	11.3629	0.333483	0.74709	0.869632	-6.80788
Slc29a4	87741.9	55291.5	106504	57255	111127	68443.6	112411	81029.7	-0.473615	11.3148	-4.46924	0.00193268	0.0246033	-1.29794
Slc2a1	26475.4	33850.1	29531.9	34651.4	43261.4	38437.5	36822.5	45798.1	0.126374	10.4797	1.01783	0.337681	0.538143	-6.32819
Slc2a10	12455.9	6146.71	14627.6	8050.47	27225.3	18179.4	25587.6	24977.9	-0.43286	9.62917	-1.29906	0.229056	0.416956	-6.0184
Slc2a12	24158.6	49479.4	24271.6	52756.4	56317.9	57621.1	56491.4	51282.9	0.35486	10.6949	1.63238	0.140104	0.311165	-5.59043
Slc2a13	65030.7	103768	68689	104415	104557	105462	101191	113174	0.251656	11.4514	2.06639	0.0715847	0.210296	-4.96532
Slc2a2	0	0	0	0	0	0	0	0	NA	#NAME?	NA	NA	NA	NA
Slc2a3	92131.3	141471	99699.4	121673	79081	93591	71134.2	100252	0.284911	11.4903	2.4314	0.040234	0.147341	-4.40514
Slc2a4	34000.4	17184.2	33963	18765.9	55241.1	44007.2	66216.9	50643.3	-0.442773	10.5004	-1.54858	0.158943	0.332826	-5.70322
Slc2a5	4467.31	5229.62	5133.35	5172.94	17017	10612.2	11365	12822.2	-0.0465844	8.98379	-0.135498	0.895467	0.954334	-6.85898
Slc2a6	16184.4	56422.2	20068.9	59212.9	29268.1	52834.9	34051.6	60049.7	0.872189	10.5157	5.52727	0.000499	0.0117753	0.113051
Slc2a8	157174	152100	175215	169575	191428	197311	220760	189448	-0.0470568	12.103	-0.485498	0.639956	0.788395	-6.74026
Slc2a9	7358.74	28207.2	6919.64	22955.8	13896.1	19748.5	10823.3	25507.9	0.937912	9.6126	5.69147	0.00041	0.0109698	0.317038
Slc30a1	54840.5	72114.5	58142.1	64457.3	68591.4	78963.6	64085	69151.3	0.148461	11.0959	1.87629	0.0963482	0.255782	-5.24638
Slc30a10	117059	54681.5	130405	63404.6	142444	100526	130720	95574.9	-0.535985	11.5061	-3.71578	0.00559573	0.045877	-2.40228
Slc30a2	2259.32	6617.32	5106.35	9299.21	20131.1	18196.7	22205.5	29187.3	0.46161	9.2756	0.833204	0.428195	0.620999	-6.49959
Slc30a3	11435.9	28816.5	13782.9	25447	22933.8	60663.1	20913.5	63305.4	0.904417	10.1683	3.53936	0.00726088	0.0529384	-2.67127
Slc30a4	56410.5	79098.2	57728.6	71017.3	72431.1	59950.7	49074.6	51199.9	0.0996216	11.0237	0.826921	0.431551	0.624716	-6.50492
Slc30a5	80535.4	79291.3	81390.2	85163.7	62645.3	81195.2	71742.4	81659.1	0.104648	11.2597	1.34805	0.213489	0.402867	-5.9592
Slc30a6	97842	91716.9	90817.4	94847.7	63680.9	82403.3	88007.4	67637	-0.0066874	11.3353	-0.0566684	0.956158	0.985654	-6.86737
Slc30a7	191342	180619	188218	174876	125831	111331	120217	106256	-0.0942702	11.8896	-0.550405	0.596629	0.760725	-6.70416
Slc30a9	136671	111787	153219	124922	141522	127774	119532	116408	-0.133458	11.7624	-1.75321	0.116522	0.279793	-5.42268
Slc31a1	154820	134640	164617	138751	142503	108769	138248	106589	-0.210201	11.8112	-2.38278	0.0434495	0.153775	-4.48084
Slc31a2	72783.9	85951.9	80499.8	82609.2	73467.2	76241.7	62967.7	82656.9	0.125326	11.2492	1.6926	0.12785	0.294937	-5.50754
Slc32a1	96632.6	38503	108753	27442.4	77576.4	35158.6	60471.1	36899.3	-0.895634	10.8883	-6.4148	0.00018	0.0081492	1.16972
Slc33a1	140411	148952	144211	129384	114542	90563.4	95217.5	90276.6	-0.0844073	11.6688	-0.572355	0.582341	0.749659	-6.69099
Slc34a1	14493.5	25053.2	18393.5	22347.6	22616.6	59398.9	26856.7	69604.1	0.664982	10.239	2.38444	0.0433352	0.153775	-4.47825
Slc34a2	5175.69	7348.91	5405.18	10218.5	6600.18	11563.5	14156.9	11949.6	0.344671	9.04725	1.51361	0.167457	0.344361	-5.74932
Slc34a3	41154.2	44783	46321.5	50339.4	51408.7	69027.5	52031.4	75271.6	0.207909	10.8729	1.61753	0.143288	0.31484	-5.61065
Slc35a1	77327.1	80903.3	80466	84389.1	70590.6	75756.5	79222.6	69573.2	0.00838987	11.2532	0.117955	0.908925	0.957895	-6.86144
Slc35a2	67434.1	53403.6	66628.4	57326.7	76106.6	55734.4	61743.8	52424.6	-0.214698	11.0168	-3.09693	0.0141946	0.0830952	-3.35865
Slc35a3	157578	153384	159736	143794	157667	142158	153819	135316	-0.0909573	11.9197	-1.50034	0.170792	0.346895	-5.76666
Slc35a4	159372	120363	158286	121710	122396	110658	118077	110369	-0.177955	11.7473	-1.94225	0.0869453	0.239622	-5.14994
Slc35a5	137858	132922	145279	122885	111168	105814	110673	95948	-0.0989965	11.6889	-0.955594	0.366441	0.563	-6.38904
Slc35b1	47166.3	54878.2	53924.3	49479.5	56754.7	63186.1	49700.5	63099.5	0.102864	10.9057	1.23411	0.251164	0.44174	-6.09464
Slc35b2	93550.4	74062.2	110779	83882.8	99261.2	122403	115178	116443	-0.0728046	11.5189	-0.578759	0.578209	0.746693	-6.68706
Slc35b3	66481.2	89054.5	68613.6	81430.9	61740.7	65016.6	61857.3	71072.6	0.163541	11.1578	1.92521	0.0892872	0.243436	-5.17498
Slc35b4	25817.9	38475.5	26885.3	39501.2	37461.1	41813.9	36964.3	41658.3	0.253295	10.4784	2.44498	0.0393798	0.145577	-4.38396
Slc35c1	74853.4	114362	88222.4	109524	93968.8	126644	97042.6	127791	0.303445	11.5379	3.72697	0.00550479	0.045877	-2.38533
Slc35c2	33135.8	71893.7	35793.3	72590.6	53610.7	93097.6	58040.9	97864.1	0.638995	11.0076	4.26953	0.00254125	0.0280023	-1.58301
Slc35d1	90633.8	92001.6	89418.9	87251	83785.3	91868.5	83221.1	83121.8	0.0203356	11.3804	0.324686	0.7535	0.871709	-6.81105
Slc35d2	25685.1	29999.8	25952.6	31416.4	40107.7	63899.8	32071.7	60643.6	0.362281	10.5043	1.77512	0.112663	0.273806	-5.39168
Slc35d3	46918.3	51708.8	53567.9	59712.7	76282.8	59052.3	75454.9	69455.4	-0.0332646	11.013	-0.257138	0.80337	0.902385	-6.83262
Slc35e1	127829	80546	139314	89960.7	109911	121221	135962	120128	-0.231275	11.642	-2.03125	0.0756439	0.219012	-5.01796
Slc35e2	116713	84530.7	116925	94124.8	110078	120744	125265	104186	-0.157818	11.5921	-1.78184	0.111504	0.271811	-5.38213
Slc35e3	104627	100118	104658	96962.6	101036	74354.3	80718	78272	-0.114456	11.4274	-1.14068	0.286036	0.483968	-6.19953
Slc35e4	137428	182491	159641	191965	169911	202391	176418	216996	0.212485	12.09	2.66752	0.027719	0.122469	-4.03488
Slc35f1	58457.1	44324.1	59687.8	49720.1	55284.4	58048.7	55017.5	56539.3	-0.0958513	10.9042	-1.2104	0.259664	0.452719	-6.12181
Slc35f2	67570.3	48351.2	72741.2	62936.9	132689	86676.5	110988	102552	-0.246085	11.3091	-1.18807	0.267887	0.462033	-6.14706
Slc35f3	30056.6	109326	34892.1	107906	53208	90619.4	61662.5	87572	0.825876	11.0835	5.06225	0.000887	0.0164891	-0.486377
Slc35f4	47357.4	60168	43756.6	53532.1	56263.3	62530	57524.5	54441.9	0.122896	10.8989	1.42808	0.190017	0.371691	-5.85957
Slc35f5	187069	144618	212987	168167	206878	197258	194245	171370	-0.166642	12.1229	-2.03417	0.0752979	0.219012	-5.01359
Slc35f6	64563.1	97632.5	71048.4	86833.2	85920.9	84386.4	73967.9	78228.7	0.163045	11.2863	1.91431	0.0908163	0.245235	-5.19095
Slc35g1	41110	48368.6	52374.3	47515	73259.6	93106.6	77369	93683.1	0.124075	11.0491	0.577367	0.579106	0.746693	-6.68792
Slc35g2	61047.8	111945	64550.5	109938	113235	106479	94933.3	113213	0.313349	11.4549	2.23965	0.0544809	0.176276	-4.70202
Slc35g3	76770.3	70501.8	75015.6	62345.8	81098.9	70788.7	83519.2	71506.1	-0.14036	11.2074	-2.12789	0.0649836	0.197412	-4.87252
Slc36a1	83028.9	103727	92231.3	99813.6	95293.1	92908.1	101968	89930.5	0.0376511	11.4579	0.519465	0.617085	0.771572	-6.72189
Slc36a2	0	0	0	0	0	0	0	0	NA	#NAME?	NA	NA	NA	NA
Slc36a3	0	0	0	0	0	0	0	0	NA	#NAME?	NA	NA	NA	NA
Slc36a4	36675.2	34842	38524.5	37571.3	34888.3	35935.3	36207.8	38758.7	0.00533032	10.5091	0.0858415	0.93364	0.971179	-6.86506
Slc37a1	83119.7	77274.5	90544.6	77536.2	142648	105471	130804	101127	-0.196819	11.4994	-1.3523	0.212185	0.40135	-5.95401
Slc37a2	25977.5	51759.8	25852	57834.1	32415.8	77548	43002.4	95525.4	0.791241	10.7408	4.74706	0.00133356	0.0206535	-0.911151
Slc37a3	152857	138626	166061	133983	132521	141393	138234	137638	-0.0629704	11.8657	-0.880817	0.403351	0.596124	-6.45806
Slc37a4	54405.8	53245.7	58785.5	57613.8	65431	84918.8	73144.8	85125.9	0.0926755	11.09	0.700779	0.502727	0.681059	-6.60463
Slc38a1	167312	123227	177669	118096	151950	111778	126608	100027	-0.314235	11.7917	-3.38536	0.00914488	0.0629556	-2.90871
Slc38a10	62255	57600.9	71082.4	58665.5	77010	93874.5	83313.7	94494.6	0.0135664	11.2049	0.0957263	0.926023	0.968077	-6.86407
Slc38a11	6819.34	12228.9	6703.94	9962.45	18563.3	14410.2	14167.5	13943.4	0.177742	9.34527	0.745391	0.476736	0.656946	-6.57101
Slc38a2	69964.3	80341.3	67342.5	67024.7	70339.7	62030.3	65345.9	67487.9	0.0100273	11.1355	0.134767	0.896027	0.954334	-6.85909
Slc38a3	10391	7436.05	11150.4	7553.44	22864.5	19276	16754.4	22326.2	-0.151926	9.50696	-0.502541	0.628427	0.779437	-6.73119
Slc38a4	10880.5	5405.84	13932.2	6253.81	34672.1	7359.38	24044.9	8755.21	-1.01519	9.33692	-4.1118	0.00316765	0.0309812	-1.81218
Slc38a5	5325.95	4272.37	5572	2747.27	13874.5	4058.22	4794.81	6146.2	-0.477143	8.56617	-1.84279	0.101486	0.25921	-5.29486
Slc38a6	133621	137929	141736	143931	175442	135444	156262	137468	-0.0849482	11.8822	-1.11013	0.298253	0.497153	-6.23254
Slc38a7	57855.3	67652.3	58553	65995.3	71458.9	59299.9	63258.8	60665.4	0.0119285	11.0498	0.159348	0.877227	0.948666	-6.85509
Slc38a8	0	0	0	0	0	0	0	0	NA	#NAME?	NA	NA	NA	NA
Slc38a9	121149	126054	132307	127246	120342	98383.8	121540	83588.1	-0.143778	11.654	-1.36573	0.2081	0.395489	-5.9375
Slc39a1	72833.7	81010.3	72807	82669.2	67700.8	68674.9	72309.4	73652.5	0.0665305	11.209	0.967398	0.36085	0.557614	-6.37773
Slc39a10	79241.2	90966.7	79193.8	78582	62604.4	75976.8	77769.9	73035.6	0.0652567	11.2491	0.768132	0.46383	0.646543	-6.55317
Slc39a11	24586.5	29063.1	27179.6	34589.6	53004	56046.8	48506.6	68841.7	0.203573	10.5987	0.825494	0.432316	0.624716	-6.50613
Slc39a12	6079.77	8683.15	7127.35	10150	7808.9	8902.56	5680.14	7903.07	0.292827	8.94445	3.09897	0.01415	0.0830952	-3.35545
Slc39a13	92855.6	103848	97864.8	113739	97184.7	139402	114731	142256	0.209497	11.621	2.20445	0.0575938	0.18211	-4.75595
Slc39a14	100876	116603	109407	109907	113154	104692	106773	99562.8	0.000448	11.5851	0.00675359	0.994772	0.997259	-6.86912
Slc39a2	0	0	0	0	0	0	0	0	NA	#NAME?	NA	NA	NA	NA
Slc39a3	55781.3	76052.9	69505.2	78735.8	61028	108939	89180.4	113620	0.314085	11.281	2.29086	0.0502457	0.167904	-4.6232
Slc39a4	69455.7	50474.8	74705.5	56867.1	79908.3	81157.6	93077	75622.2	-0.196054	11.1769	-1.5844	0.150626	0.324404	-5.65539
Slc39a5	2134.37	4706.45	3619.89	3204.95	6933.13	12365.3	6552.6	16528.7	0.543209	8.64456	1.32046	0.222143	0.41336	-5.99272
Slc39a6	111882	87235.8	119584	83474.6	82222.2	77801.3	88802.4	85105	-0.176526	11.4188	-1.81505	0.105935	0.264673	-5.33473
Slc39a7	86098.7	66772.9	102487	73614	107481	117161	109714	123126	-0.0958829	11.4749	-0.628387	0.546752	0.721209	-6.65526
Slc39a8	22450.7	36725.5	21528.5	35937.7	25908.9	36598.5	30601.2	35557.7	0.375026	10.3093	4.24789	0.00261867	0.0280023	-1.61424
Slc39a9	238791	179090	255123	172620	199600	143880	164224	136859	-0.296993	12.113	-2.56048	0.0328124	0.130921	-4.20316
Slc3a1	0	0	0	0	0	0	0	0	NA	#NAME?	NA	NA	NA	NA
Slc3a2	61911.5	42443.5	65221.9	44222.1	75698.1	62325.3	58572.3	58931.3	-0.238594	10.9636	-2.1486	0.0628979	0.19285	-4.8411
Slc40a1	46202.3	51488.6	47245.6	55007.8	57168.9	50653.7	55423.5	49568.7	0.00695176	10.8486	0.0923898	0.928593	0.968077	-6.86442
Slc41a1	64658.7	100147	69271.5	93029	91077.2	94767.1	79672.6	94751.4	0.23636	11.3501	2.72092	0.025487	0.120094	-3.95076
Slc41a2	111159	79955.7	117491	106781	126743	191528	158569	168581	0.0122585	11.7603	0.0633698	0.950981	0.983814	-6.86692
Slc41a3	62493.9	70439.3	70285.3	78354.2	98268.7	96136.9	103709	96207.5	0.0328354	11.3284	0.239659	0.816443	0.910691	-6.8374
Slc43a1	52719.9	22634.7	57764.7	24760	63312.3	52419.8	71478.1	53061.3	-0.544849	10.745	-2.5581	0.0329356	0.130921	-4.20689
Slc43a2	46517.3	78147.9	54835.6	74847.9	65926.3	69825	61654.3	78315.8	0.281639	11.0871	3.16532	0.0127788	0.0793969	-3.25147
Slc43a3	6419.4	3647.93	5578.65	3029.84	20143.1	6124.67	6549.49	7145.91	-0.569746	8.73801	-1.81783	0.10548	0.26436	-5.33074
Slc44a1	12796.2	49039.6	12890	39947.8	14663.5	28437.1	12473.1	34620.9	1.03945	10.0061	8.87251	1.69e-05	0.00236864	3.57834
Slc44a2	119384	127923	130030	123835	119110	118412	106413	121932	0.0376298	11.7009	0.557003	0.592314	0.757633	-6.70025
Slc44a3	11333.5	10948	12445.5	10485.8	21190.7	7551.02	24431	13733.8	-0.453454	9.48066	-2.24753	0.0538065	0.175418	-4.68991
Slc44a4	121237	98323	162183	113246	168169	141246	148443	158239	-0.169802	11.8258	-1.36822	0.207348	0.394996	-5.93442
Slc44a5	31524.8	43147.6	37599.9	46477.6	41384.1	48296.1	44243.1	57389.2	0.235108	10.6729	2.38168	0.043525	0.153775	-4.48255
Slc45a1	57969.4	86334.9	64637.6	84151.4	76949.7	71590.6	65418	60627.9	0.128477	11.1602	1.25356	0.244365	0.432628	-6.07209
Slc45a2	0	0	0	0	0	0	0	0	NA	#NAME?	NA	NA	NA	NA
Slc45a3	61054.3	46792.4	68934.5	53001	112268	98380.3	105968	107291	-0.162133	11.2589	-0.707306	0.498869	0.678124	-6.59983
Slc45a4	0	0	0	0	0	0	0	0	NA	#NAME?	NA	NA	NA	NA
Slc46a1	52609	53996.5	64368.4	56370.2	112651	105979	105754	113997	-0.0231625	11.2744	-0.0965979	0.925352	0.968077	-6.86398
Slc46a2	0	0	0	0	0	0	0	0	NA	#NAME?	NA	NA	NA	NA
Slc46a3	46091.7	77034.2	43789.9	77545.7	64362.8	75508.3	65394.7	80616	0.363511	11.0783	3.38158	0.00919721	0.0629556	-2.91457
Slc47a1	5459.84	9075.74	8970.67	9215.7	33320.2	17207.8	27728.1	34156.9	0.0207132	9.59811	0.0447496	0.965371	0.988293	-6.86804
Slc47a2	5459.84	9075.74	8970.67	9215.7	33320.2	17207.8	27728.1	34156.9	0.0207132	9.59811	0.0447496	0.965371	0.988293	-6.86804
Slc48a1	24419.1	63642.5	29965.2	63420.8	45105	82169.3	36969	85446.5	0.786318	10.8045	5.48019	0.000528	0.0121084	0.05383
Slc49a4	260727	213991	278427	196831	237500	191961	205982	182405	-0.219697	12.2956	-2.61464	0.0301262	0.127837	-4.11808
Slc4a1	0	0	0	0	0	0	0	0	NA	#NAME?	NA	NA	NA	NA
Slc4a10	37842	58249.6	35621.9	47927.1	29704.7	27334.9	26593.7	24759.2	0.143356	10.449	0.718249	0.492444	0.671667	-6.59168
Slc4a11	30738	35455.3	36998.8	44047.1	77800.7	86689.8	93549	118847	0.166171	10.9731	0.488278	0.638068	0.787278	-6.7388
Slc4a1ap	149079	125275	156937	126040	123876	96661.1	111266	87502.1	-0.220385	11.6954	-1.86093	0.0986726	0.257589	-5.26866
Slc4a2	44580.2	62495.8	47443.1	62762.3	51686.5	68733	52054.6	77516.8	0.325217	10.9589	4.19722	0.00281008	0.0288934	-1.68764
Slc4a3	20732.6	37917.8	23281.7	38000.6	29058.6	58981.7	27868.2	70281.8	0.681647	10.4676	4.26717	0.00254957	0.0280023	-1.58641
Slc4a4	20933.9	54149.1	22942.3	42806.3	28091.4	43904.7	25280.4	47161.9	0.661048	10.4232	7.35445	6.8e-05	0.00545394	2.17312
Slc4a5	67264.5	72969.8	70980.1	67330.2	60498.3	77225.4	86819.1	85667.3	0.0648448	11.1995	0.6764	0.517301	0.694326	-6.62223
Slc4a7	130123	78581.9	129041	95945.2	127769	118436	116716	105340	-0.244773	11.62	-2.569	0.0323742	0.130921	-4.18979
Slc4a8	81610.4	67952.9	90127.8	82463.7	81320.6	107686	102830	101752	-0.000433	11.3912	-0.0037359	0.997108	0.998353	-6.86914
Slc4a9	15468.8	26843.3	13826.8	27598.4	26149	38230.8	28870.3	49904.8	0.542369	10.177	2.5955	0.0310488	0.130202	-4.14816
Slc50a1	102896	94248.2	99348.5	93795.8	105674	112555	107797	93583.3	-0.055904	11.523	-0.800889	0.44565	0.634834	-6.52666
Slc51a	0	0	0	0	0	0	0	0	NA	#NAME?	NA	NA	NA	NA
Slc51b	0	0	0	0	0	0	0	0	NA	#NAME?	NA	NA	NA	NA
Slc52a2	51121.4	38215	57494.9	46345.7	64834.2	70349.6	61377.3	71931.8	-0.0665549	10.9432	-0.439882	0.671321	0.816994	-6.76307
Slc52a3	12141.2	10749.8	14086.3	12209.1	21104.5	22440.2	31671.4	33556.9	-0.0363832	9.80124	-0.12222	0.90565	0.95701	-6.86087
Slc5a1	0	0	0	0	0	0	0	0	NA	#NAME?	NA	NA	NA	NA
Slc5a10	5571.6	4082.99	7608.77	3076.93	40169.7	15398.8	33923.7	21194.6	-0.661354	9.31813	-1.10882	0.298788	0.497153	-6.23395
Slc5a11	0	0	0	0	0	0	0	0	NA	#NAME?	NA	NA	NA	NA
Slc5a12	0	0	0	0	0	0	0	0	NA	#NAME?	NA	NA	NA	NA
Slc5a2	0	0	0	0	0	0	0	0	NA	#NAME?	NA	NA	NA	NA
Slc5a3	74738.4	92280.6	89998.4	85535.8	81046.5	96531.7	87179.2	94662.3	0.104295	11.3791	1.48964	0.173527	0.349669	-5.78059
Slc5a5	44030.7	30438.4	46952.5	35528.7	38314.1	44945.5	44024.1	49316.3	-0.0937059	10.627	-0.813308	0.438885	0.628842	-6.51636
Slc5a6	156438	121396	152291	128734	143642	131005	150395	120558	-0.18372	11.8307	-3.02318	0.0159063	0.0887722	-3.47452
Slc5a7	37319.9	11417.3	42372.1	7748.96	47729.8	15365.4	49545.6	13175.3	-1.33533	10.0237	-9.04716	1.46e-05	0.00236864	3.72498
Slc5a8	27548.2	24767.8	31147.6	24485.5	69526.2	46205.8	66084.3	48156.3	-0.268032	10.5706	-0.998808	0.346283	0.543487	-6.34711
Slc5a9	0	0	0	0	0	0	0	0	NA	#NAME?	NA	NA	NA	NA
Slc66a1	70982.9	77850.5	85603.8	79555.1	91970.6	105914	101781	105232	0.0483947	11.3961	0.43117	0.677392	0.819409	-6.76719
Slc66a2	114946	102967	124291	111512	115893	98987.5	102273	83540.8	-0.144632	11.5723	-1.72478	0.121714	0.287102	-5.46266
Slc6a1	24475.8	25905.5	25546.4	21168.4	31653	31767.1	29527.6	37398	0.0271673	10.2409	0.208996	0.839521	0.926382	-6.84499
Slc6a11	18863.1	19260.7	22988.5	16128.6	32631.4	37618.7	32631.8	43460.4	0.0238119	10.1804	0.0972586	0.924843	0.968077	-6.86391
Slc6a12	0	0	0	0	0	0	0	0	NA	#NAME?	NA	NA	NA	NA
Slc6a13	0	0	0	0	0	0	0	0	NA	#NAME?	NA	NA	NA	NA
Slc6a14	0	0	0	0	0	0	0	0	NA	#NAME?	NA	NA	NA	NA
Slc6a15	136105	115137	139994	108864	97519.3	69493.6	85142.2	65559.7	-0.254747	11.5002	-1.47314	0.177816	0.353868	-5.80194
Slc6a16	13278.6	13328.5	18278	13806.1	37561.8	39235.7	36108.7	47310.2	0.00923885	10.0885	0.0253135	0.980407	0.993759	-6.86879
Slc6a17	17514.1	45451.5	22513	42303.2	24288.1	40441.9	25864	52623.8	0.701152	10.3633	6.72262	0.00013	0.00693025	1.51085
Slc6a18	0	0	0	0	0	0	0	0	NA	#NAME?	NA	NA	NA	NA
Slc6a19	0	0	0	0	0	0	0	0	NA	#NAME?	NA	NA	NA	NA
Slc6a2	3980.88	6673.44	5529.98	10055.9	18032.2	11616.3	19348	19792.1	0.174389	9.23156	0.437417	0.673037	0.817841	-6.76425
Slc6a20a	14329.3	18026.6	14908.2	15122.8	40910.8	44976.9	46372.1	51025.7	0.108555	10.1901	0.283964	0.783436	0.885035	-6.82464
Slc6a3	9808.67	9476.14	13081.5	8178.38	23577.1	14763.1	25563.6	17220	-0.34186	9.5508	-1.34207	0.21534	0.404455	-5.9665
Slc6a4	16555.6	35643.2	16970.6	34455.6	43118.7	52339.7	45373.3	61667.8	0.493916	10.459	1.79972	0.108472	0.268218	-5.35666
Slc6a5	8491.32	13493.9	10307.6	12915.1	10281.8	10997.5	12062.9	15029	0.243962	9.35285	2.44482	0.0393894	0.145577	-4.3842
Slc6a6	30853.9	54557.4	36231.4	48609.1	43522.5	70556.8	34877.5	74438.6	0.526286	10.757	4.38566	0.00216572	0.025924	-1.41653
Slc6a7	36782.1	44788	43134.2	48777.5	51377	65828.5	45813.7	75304.2	0.266174	10.8241	2.00552	0.0787563	0.224778	-5.05632
Slc6a8	42178.5	57691.5	46939.4	52796	47874.2	52010.4	41273.9	52993.1	0.190895	10.7981	2.82671	0.021593	0.108235	-3.78399
Slc6a9	36886.8	32435.2	43408.8	37453.9	53442	57793.5	48636.8	53950.2	-0.0235503	10.7064	-0.158738	0.877693	0.948666	-6.85519
Slc7a1	37493.3	35367.3	41215.2	38480.5	53857.4	53612.6	48739.4	56674.9	0.00481443	10.7141	0.0358251	0.972274	0.988293	-6.86844
Slc7a10	10782	8413.9	11616	9684.62	20777.5	24589.1	24618.4	25620.3	-0.0553788	9.64697	-0.176691	0.864013	0.942463	-6.85187
Slc7a11	21768.5	33034.5	20689	30624.6	34809.1	25250.4	32663.3	26698.8	0.0716544	10.2301	0.518354	0.617826	0.771572	-6.72251
Slc7a13	0	0	0	0	0	0	0	0	NA	#NAME?	NA	NA	NA	NA
Slc7a14	99084.7	112948	108479	113116	73575.8	83771	85163.6	83537.4	0.070825	11.4495	0.599692	0.564817	0.736559	-6.67394
Slc7a2	31710.5	35641.2	34662.1	36750.7	34730.7	44316.6	39593	46388.5	0.144375	10.5371	1.63075	0.140451	0.311165	-5.59266
Slc7a3	20954.9	28543.9	22008.3	33112.2	38020.5	30418.4	32346.8	34694.3	0.141135	10.2904	0.998802	0.346286	0.543487	-6.34711
Slc7a4	35949.2	55418.8	41286.8	53617.5	57292.6	76919.8	52852	92800	0.387921	10.9313	2.48496	0.0369683	0.141184	-4.32149
Slc7a5	20820.8	31925.5	22873.3	33106.7	30737.8	34722.5	28316.8	38652.9	0.30757	10.2953	3.01854	0.0160208	0.0887722	-3.48182
Slc7a6	198475	132867	219706	147549	186367	168729	184545	145865	-0.28352	12.0481	-3.63731	0.00627994	0.0493775	-2.5215
Slc7a6os	264092	140846	280500	179809	224444	206049	245326	178300	-0.369486	12.2553	-3.81714	0.00482713	0.0407511	-2.24934
Slc7a7	0	0	0	0	0	0	0	0	NA	#NAME?	NA	NA	NA	NA
Slc7a8	54351.4	86702	55291.4	86101.4	57911.5	64428.2	48936.3	66978.4	0.332601	11.0634	3.57274	0.00690948	0.0513093	-2.62012
Slc7a9	0	0	0	0	0	0	0	0	NA	#NAME?	NA	NA	NA	NA
Slc8a1	52034.5	54848.8	47560.8	49952.9	49916.3	39914.7	38470.6	43935.4	0.00274198	10.7527	0.0274419	0.97876	0.993627	-6.86873
Slc8a2	20936.2	52273.8	23454.5	45526.8	30316.2	54725.8	28119.8	60484	0.733704	10.5108	7.04323	9.29e-05	0.00573335	1.8531
Slc8a3	39307.2	52921.4	44190.8	53076.9	46612.5	52408.4	47432.4	55785.3	0.190007	10.793	2.80266	0.0224212	0.110999	-3.82192
Slc8b1	22228.4	44927.2	19808.9	49698.7	44685.7	75245.1	49121	78210.1	0.652432	10.6793	2.72048	0.0255046	0.120094	-3.95146
Slc9a1	21210.2	74921.4	22741.4	65316	42712.4	75093.8	28644.8	83164.8	0.986776	10.7232	6.49977	0.000164	0.0081492	1.26514
Slc9a2	33439	56973.8	38978.3	70290.8	66609.5	93522.3	66167	97101.5	0.461359	11.0294	2.37013	0.0443269	0.155241	-4.50049
Slc9a3	22928	23043.8	26890.3	21960.7	32355.7	43476.9	40816.6	55058.7	0.0993204	10.3599	0.43264	0.676366	0.819409	-6.7665
Slc9a4	0	0	0	0	0	0	0	0	NA	#NAME?	NA	NA	NA	NA
Slc9a5	140721	143791	143057	131923	133783	137657	130133	133658	-0.0010415	11.8259	-0.0169776	0.986858	0.994553	-6.86899
Slc9a6	73865.7	57735.1	75624.7	55752.7	57545.3	41562.4	46053.2	44219.9	-0.22931	10.9207	-1.70887	0.124713	0.290755	-5.4849
Slc9a7	61731.7	67514	64753	57360.4	49966.9	41928.4	47792.5	38320.8	-0.106991	10.8722	-0.755105	0.471195	0.652602	-6.56344
Slc9a8	75164.5	74823.9	80091	79195.7	98924.3	89301.8	93429.9	92118.9	-0.0330622	11.3498	-0.371723	0.719467	0.857239	-6.79315
Slc9a9	16185	35361.1	14163.6	28148.9	19652.7	25185.8	16264.8	25314.6	0.539702	9.9781	5.13865	0.000806	0.0164891	-0.385671
Slc9b1	0	0	0	0	0	0	0	0	NA	#NAME?	NA	NA	NA	NA
Slc9b2	23912	37894.2	28527.9	46793.2	23897.4	41135.4	26853.8	44006.9	0.498077	10.4042	6.40205	0.000183	0.0081492	1.15533
Slc9c1	0	0	0	0	0	0	0	0	NA	#NAME?	NA	NA	NA	NA
Slco1c1	12101.4	4418.03	11781.1	3211.23	14206	6794.1	6781.73	7877.57	-0.723822	8.92777	-3.1581	0.0129209	0.0793969	-3.26276
Slco2a1	16607.5	27533.1	17805.1	36781.9	56121.3	48184.4	44749.7	61661.9	0.349789	10.4621	1.12812	0.291012	0.489291	-6.21319
Slco2b1	7077.83	6412.39	6947.5	11241.6	15901.3	9973.19	11255.1	12798.3	0.011123	9.18396	0.0505316	0.960901	0.988293	-6.86773
Slco3a1	37033.5	67391.1	44081.2	61982.1	49699.5	46545.9	44395.7	50615.5	0.251265	10.8076	2.37182	0.0442089	0.155241	-4.49787
Slco4a1	23598.2	28483	27451.4	35920	53000.8	41878.9	45701.8	49493.4	0.0752977	10.5119	0.372347	0.71902	0.857239	-6.79289
Slco4c1	72394.9	86246.4	73509.2	88473.1	92322.2	69015.9	66129.8	68896.3	0.0275989	11.2457	0.272953	0.791599	0.891661	-6.82801
Slco5a1	58928.9	37500.6	64392.9	27630.8	52381.2	28590.1	49514.4	35637.8	-0.558099	10.6542	-5.58703	0.000465	0.0116449	0.187751
Slx1b	156972	85003.1	168516	106184	168728	147516	169068	163090	-0.311396	11.8625	-2.21543	0.0566047	0.180147	-4.73916
Slx4	116379	104819	125838	105837	111584	121265	131328	115997	-0.0796599	11.664	-1.12065	0.294001	0.492252	-6.22125
Slx4ip	72083.9	96700.9	66305	100642	67440.6	77921.9	83879.9	74828.8	0.185342	11.2786	1.92129	0.0898335	0.243436	-5.18072
Sod1	74451.1	80540.1	70219	72859	70688.5	66368.2	57614.2	64725.8	0.0422112	11.1473	0.495376	0.633262	0.782551	-6.73504
Sod2	167350	113469	178452	127217	158314	151489	174309	151680	-0.227528	11.9264	-2.65967	0.0280633	0.122469	-4.04723
Sod3	5965.39	7760	8190.17	11045.2	9987.89	15296	14243.7	16190.9	0.279103	9.25896	1.27054	0.238556	0.428974	-6.05221
Spg7	72503.3	65162	79766.6	67654.4	87826.7	87895.1	84823.9	87636.3	-0.0595127	11.2727	-0.620684	0.551568	0.725176	-6.66035
Spns1	112013	101820	132298	124005	146535	136005	156374	147992	-0.0724515	11.7823	-0.670328	0.520971	0.697527	-6.62653
Spns2	54312	45548.7	64809.2	48939.3	63675.1	79560.5	67528.6	91760.1	0.0181302	11.05	0.110531	0.914631	0.962643	-6.86238
Spns3	0	0	0	0	0	0	0	0	NA	#NAME?	NA	NA	NA	NA
Srd5a2	6432.35	8615.06	8433.64	13261.7	23149.7	9081.66	17059.2	19139.4	-0.0189612	9.39133	-0.0621547	0.951919	0.983814	-6.86701
Srrt	66627.5	70373.7	69534.1	69747.4	70494.5	83313.7	71561	89647.8	0.112546	11.2058	1.43461	0.188204	0.369045	-5.85128
Stk19	110602	94519.9	119697	109850	139204	167781	143789	157097	0.0080658	11.7606	0.0571408	0.955793	0.985654	-6.86734
Sulf1	18996.7	36684.7	20277	28713.5	27690.6	31290	22343.8	28522.2	0.343079	10.1746	3.33713	0.00983609	0.0662903	-2.98352
Sulf2	42373.8	46014	49859.4	52860.6	76941.2	96332.8	70026.1	97522	0.174211	11.0568	0.814412	0.438288	0.628842	-6.51544
Sult1a1	0	0	0	0	0	0	0	0	NA	#NAME?	NA	NA	NA	NA
Sult1b1	0	0	0	0	0	0	0	0	NA	#NAME?	NA	NA	NA	NA
Sult1c2	0	0	0	0	0	0	0	0	NA	#NAME?	NA	NA	NA	NA
Sult1e1	0	0	0	0	0	0	0	0	NA	#NAME?	NA	NA	NA	NA
Sult2a1	0	0	0	0	0	0	0	0	NA	#NAME?	NA	NA	NA	NA
Sult2b1	0	0	0	0	0	0	0	0	NA	#NAME?	NA	NA	NA	NA
Sult4a1	23013.8	51301.3	30177.7	50498.9	40484.5	64982.4	33368.8	75944.1	0.65301	10.6722	4.58876	0.00164526	0.0239908	-1.13014
Sult6b1	20681	51539	19631.9	54656.8	27460.1	48142	27281.3	58451.9	0.815116	10.4716	8.08584	3.39e-05	0.00388534	2.88079
Tap1	30578.8	60276.9	37654.1	63022.7	67640.6	105972	70461.2	99874.9	0.497879	11.0362	2.20106	0.0579029	0.18211	-4.76113
Tap2	25053	70049.2	29314.3	68548.7	55385.9	111403	60205.4	116911	0.810038	10.9906	3.48683	0.00785266	0.0557331	-2.752
Tbxas1	0	0	0	0	0	0	0	0	NA	#NAME?	NA	NA	NA	NA
Them4	100639	121625	104504	114779	101102	88626.3	89797.9	83656	0.0201582	11.5114	0.199453	0.846738	0.931528	-6.84714
Them5	0	0	0	0	0	0	0	0	NA	#NAME?	NA	NA	NA	NA
Tmem63a	7175.17	25573.4	9031.4	25934	22357.9	40049.5	15093.5	46195.5	1.00683	9.90937	3.88206	0.00439459	0.0391607	-2.15206
Tnip1	100859	105640	108687	140288	171851	177834	186403	192735	0.0922894	11.8731	0.498825	0.630932	0.780876	-6.73319
Tomm40l	104064	117168	99648.6	111391	78694.6	106564	96904.1	98604.5	0.13764	11.5231	1.6545	0.135483	0.303657	-5.56016
Tpmt	137553	102384	147500	127172	170201	160787	177551	172356	-0.132541	11.9	-1.04876	0.324044	0.527774	-6.29684
Tpo	9102.21	15029.1	8566.03	14921.2	13764.2	26605.8	8154.93	19443.1	0.646095	9.50006	3.92148	0.0041523	0.0374174	-2.09325
Tpsg1	0	0	0	0	0	0	0	0	NA	#NAME?	NA	NA	NA	NA
Tpst1	126399	89622.6	130769	122622	181018	226623	228560	238037	-0.0357095	11.9757	-0.147016	0.88665	0.950829	-6.85718
Tpst2	160726	126759	189383	169466	227169	263837	288917	227367	-0.109617	12.2068	-0.595625	0.567405	0.738265	-6.67652
Trex1	16150	52396	18664.7	44215	35834.1	63197	31056.8	74789	0.871389	10.5243	4.37373	0.0022014	0.0259635	-1.43355
Trex2	0	0	0	0	0	0	0	0	NA	#NAME?	NA	NA	NA	NA
Tspo	23952.8	43268.2	25629.2	44750	55714.7	74029.7	51565.7	72809.4	0.444476	10.7257	1.88692	0.0947697	0.252949	-5.23092
Tst	100697	93979	113131	94308	105881	105784	112929	95266.5	-0.105506	11.5374	-1.60865	0.145221	0.31735	-5.62268
Ttbk1	38492.7	67157.5	44155.3	61597.4	54028.7	73704.6	51809.4	78170.4	0.402837	10.953	4.12493	0.00310967	0.0307896	-1.79298
Ttbk2	125743	103759	130281	103243	111432	112785	116174	104397	-0.129901	11.6359	-1.95955	0.0846288	0.234852	-5.12445
Ttr	0	0	0	0	0	0	0	0	NA	#NAME?	NA	NA	NA	NA
Tusc3	118328	100835	129477	109771	110182	110719	118324	90762.8	-0.146347	11.6127	-1.97364	0.0827861	0.232963	-5.10363
Tyms	80443.3	53235.6	90607.1	65936.7	98916.2	80222.9	107253	72184	-0.334024	11.2816	-3.12396	0.0136164	0.0814954	-3.31627
Uchl1	135231	108691	139041	104761	116275	99720.1	112785	102872	-0.186786	11.6452	-2.54158	0.0338058	0.132255	-4.23281
Uchl5	156904	127873	160719	121196	115190	114943	119990	96517.3	-0.176668	11.7367	-1.65468	0.135446	0.303657	-5.55991
Ucp1	4016.41	7185.82	4783.19	8771.43	20876.7	8183.65	32789	13677.9	-0.155673	9.20097	-0.333465	0.747103	0.869632	-6.80789
Ucp2	15761.8	13752.1	15731.9	25217.4	30170.2	23714.9	29262.6	33266.3	0.0557341	10.0097	0.243326	0.813696	0.908891	-6.83643
Ucp3	1031.32	348.62	4086.59	536.245	3836.38	1337.95	3808.47	1537.5	-1.26899	7.30334	-3.01293	0.0161605	0.0887722	-3.49064
Ugt1a1	3073.99	2663.98	8517.11	1594.84	11757.7	3514.5	5134.42	4145.68	-0.809991	8.34414	-2.58972	0.031333	0.130202	-4.15724
Ugt1a10	15444.6	18584.7	18669	22840.4	26379.6	35138.2	33191.4	43975.6	0.238696	10.1369	1.04032	0.32772	0.527774	-6.30546
Ugt1a5	15444.6	18584.7	18669	22840.4	26379.6	35138.2	33191.4	43975.6	0.238696	10.1369	1.04032	0.32772	0.527774	-6.30546
Ugt1a6a	15444.6	18584.7	18669	22840.4	26379.6	35138.2	33191.4	43975.6	0.238696	10.1369	1.04032	0.32772	0.527774	-6.30546
Ugt1a7c	15444.6	18584.7	18669	22840.4	26379.6	35138.2	33191.4	43975.6	0.238696	10.1369	1.04032	0.32772	0.527774	-6.30546
Ugt1a9	15444.6	18584.7	18669	22840.4	26379.6	35138.2	33191.4	43975.6	0.238696	10.1369	1.04032	0.32772	0.527774	-6.30546
Ugt2a1	0	0	0	0	0	0	0	0	NA	#NAME?	NA	NA	NA	NA
Ugt2a2	0	0	0	0	0	0	0	0	NA	#NAME?	NA	NA	NA	NA
Ugt2a3	0	0	0	0	0	0	0	0	NA	#NAME?	NA	NA	NA	NA
Ugt3a1	0	0	0	0	0	0	0	0	NA	#NAME?	NA	NA	NA	NA
Ugt3a2	0	0	0	0	0	0	0	0	NA	#NAME?	NA	NA	NA	NA
Ugt8a	44989.8	34789.7	52745.7	36805	51030.2	51722.8	58426.3	43727.6	-0.223317	10.7391	-2.11831	0.0659711	0.199656	-4.88702
Unc93b1	18928.4	50081.8	19812.5	52550.8	58976.4	69116.4	43418.2	84875.7	0.694356	10.6987	2.56883	0.0323826	0.130921	-4.19004
Uroc1	0	0	0	0	0	0	0	0	NA	#NAME?	NA	NA	NA	NA
Ust	82190.8	132777	92001.1	137334	122113	124874	105347	121675	0.261676	11.6369	2.75357	0.0242139	0.118412	-3.89931
Vkorc1	127866	113904	131903	132241	159437	158803	186081	172838	-0.047719	11.8916	-0.388561	0.707439	0.846815	-6.78617
Xdh	0	0	0	0	0	0	0	0	NA	#NAME?	NA	NA	NA	NA
Xpr1	130072	95950.5	125960	83358.5	87335.3	76609.9	80206.5	70672.4	-0.24366	11.4255	-1.84491	0.101153	0.25921	-5.2918
Zbp1	0	0	0	0	0	0	0	0	NA	#NAME?	NA	NA	NA	NA

## Sheet: H3K27ac kidney
Coordinate	kidneyH3K27acEARLY1	kidneyH3K27acLATE1	kidneyH3K27acEARLY2	kidneyH3K27acLATE2	kidneyH3K27acEARLY3	kidneyH3K27acLATE3	kidneyH3K27acEARLY4	kidneyH3K27acLATE4	logFC	AveExpr	t	P.Value	adj.P.Val	B
Aacs	13824.7	10120.2	7527.33	11730.5	14512.9	9197.65	15781.5	6264.29	-0.312084	9.27143	-1.56622	0.147164	0.207137	-5.98745
Aadacl3	0	0	0	0	0	0	0	0	NA	#NAME?	NA	NA	NA	NA
Aadacl4	0	0	0	0	0	0	0	0	NA	#NAME?	NA	NA	NA	NA
Aadacl4fm1	0	0	0	0	0	0	0	0	NA	#NAME?	NA	NA	NA	NA
Aanat	3545.38	662.09	5198.9	2568.17	12876.4	1961.52	10632.9	2030.88	-1.4801	8.12606	-4.30172	0.00142002	0.00367486	-1.4154
Aasdh	0	0	0	0	0	0	0	0	NA	#NAME?	NA	NA	NA	NA
Abca1	12464.5	10660	9954.08	10476.9	14626.9	10260.4	13298.5	10963.3	-0.163213	9.34899	-1.25845	0.235719	0.308116	-6.38401
Abca12	3913.97	73.04	13979.9	682.405	4055.84	698.355	3710.93	576.95	-2.65538	7.25847	-5.36257	0.000277	0.000951	0.284923
Abca13	6340.83	5807.97	14041.8	6100.4	5736.6	4311.78	5354.35	5167.91	-0.310605	8.73091	-1.46147	0.173404	0.2381	-6.12891
Abca2	7066.08	3693.92	5161	5263.05	13874.8	4065.32	13577	4454.72	-0.742759	8.7451	-3.29306	0.00769263	0.0154196	-3.14808
Abca3	6335.95	14417.8	4150.98	14408.8	12156.6	15971.4	12078.2	13267.9	0.608395	9.27667	2.63074	0.0243646	0.0421568	-4.30032
Abca4	14115.1	20040.1	13521.4	17379.2	12934.5	17161.9	13446.1	19489.2	0.313867	9.66721	2.65961	0.0231673	0.0404752	-4.25073
Abca5	12804	7438.51	8579.49	13575.6	12824.9	10113.4	19205.8	12597.3	-0.185861	9.36626	-0.941866	0.367604	0.454069	-6.72323
Abca6	0	0	0	0	0	0	0	0	NA	#NAME?	NA	NA	NA	NA
Abca7	7306.6	3732.57	4122.22	6005.08	13097.1	4446.74	14780.5	5267.75	-0.601849	8.77455	-2.29499	0.0436638	0.0705218	-4.86743
Abca8b	0	0	0	0	0	0	0	0	NA	#NAME?	NA	NA	NA	NA
Abca9	0	0	0	0	0	0	0	0	NA	#NAME?	NA	NA	NA	NA
Abcb10	14653.2	18318.2	8395.23	19114.2	24324.3	14465.5	25220	14361.8	-0.0091947	9.71102	-0.0393333	0.969369	0.975889	-7.18621
Abcb11	0	0	0	0	0	0	0	0	NA	#NAME?	NA	NA	NA	NA
Abcb1a	5044.31	7253.56	5937.49	9232.17	6298.81	8177.8	6679.13	15740.8	0.480743	8.93285	2.69685	0.0217086	0.0381493	-4.18661
Abcb1b	18301.4	4698.74	15550.2	11146.6	9704.55	3602.62	11026	11040.5	-0.670559	9.15345	-2.45982	0.0328163	0.0548772	-4.59151
Abcb4	12243.3	1673.54	14171.8	5968.28	4171.22	2510.49	10152.7	3832.4	-1.0842	8.5912	-3.43918	0.00598326	0.0123517	-2.89296
Abcb5	4046.7	227.49	22570.8	0	2197.6	280.44	1472.72	180.4	-2.91047	#NAME?	-5.38579	0.000379	0.00121496	0.10786
Abcb6	12521.5	11602.2	6326.06	16886.8	16251.8	15182.4	17125.2	15371.2	0.182371	9.49916	0.842805	0.41828	0.50216	-6.81267
Abcb7	25418	18379.4	17361.6	18810.6	22190.8	15641.7	21885.4	20364	-0.166462	9.89333	-1.23333	0.244574	0.3183	-6.41367
Abcb8	7033.75	10395.2	7468.4	10114.8	12044	10468	15053.6	11417.4	0.0693074	9.2328	0.381812	0.710279	0.767443	-7.10817
Abcb9	11382	8962.4	7305.78	12619.4	16277.6	10503.6	17455.5	11720.3	-0.132207	9.35919	-0.669452	0.517779	0.602287	-6.94797
Abcc1	11772.2	14889.4	8697.09	17145.1	14445.6	11646.2	16591.6	12583.5	0.10543	9.48747	0.624344	0.545841	0.626809	-6.97853
Abcc10	19839.2	14373.1	8308.95	20134	23159.2	13489.4	24173.3	16749.2	-0.0861524	9.72284	-0.372055	0.717314	0.77229	-7.11212
Abcc12	5784.77	516.71	3708.61	1311.94	8888.86	1440.79	8213.15	903.375	-1.8704	7.81166	-7.22905	2.28e-05	0.000163	2.89587
Abcc2	3200.87	17299.9	6853.54	14568.7	2861.37	25793.9	3428.07	17778.3	1.57155	9.0364	7.52064	1.6e-05	0.000132	3.26172
Abcc3	12695.9	3842.22	7702.72	5549.37	17955.4	3878.62	17384.2	5481.61	-1.05242	8.96312	-5.18733	0.000359	0.00116353	0.0146649
Abcc4	16734.9	7994.81	16986.4	10425.6	10386.4	7563.87	9458.13	10568.5	-0.358241	9.28795	-2.03404	0.0682286	0.104199	-5.29063
Abcc5	6121.64	6238.97	6032.24	9064.03	14739.7	7306.33	10944.6	7829.87	-0.152631	9.00452	-0.723128	0.485531	0.568458	-6.90906
Abcc6	12884.2	13929	10064.2	16479.1	19208.5	19219.9	14294.1	18109.3	0.202062	9.62883	1.25284	0.237675	0.310221	-6.39067
Abcc8	11396.1	628.21	6536.68	1542.09	10291.1	1511.11	12609.1	1227.19	-2.14764	8.12803	-9.56403	1.76e-06	3.63e-05	5.55224
Abcc9	13379.7	4911.22	16862.4	6902.27	13388.4	7476.52	10455.5	5433.37	-0.783158	9.10626	-5.05972	0.000435	0.00135037	-0.184873
Abcd1	17069.7	19354.2	13136	20143.3	22388.9	13862.4	21702.7	18572	-0.0205109	9.79717	-0.127549	0.900936	0.924618	-7.1782
Abcd2	20193.7	2910.18	22878.1	4457.73	21071.2	2540.75	19189.2	5350.6	-1.74132	9.07155	-9.83349	1.35e-06	3.29e-05	5.82239
Abcd3	14314.3	23968.6	12827.5	24378.5	17425.4	20787.6	18544.8	25202.5	0.410192	9.8606	3.04839	0.0117559	0.0219934	-3.57579
Abcd4	26151.7	19809.2	9214.31	19458.9	29400.7	23341.1	26503.4	23592.8	0.0306601	9.95883	0.128068	0.900535	0.924618	-7.17813
Abce1	20679	15552.2	10274.2	20482.6	20926.1	17594.1	21063.1	15356.4	-0.0211	9.75902	-0.115138	0.910526	0.930208	-7.17984
Abcf1	29124.9	37964.1	14977.4	42589.9	41904.5	26656.8	44916.5	31698.2	0.127307	10.376	0.541141	0.599798	0.675808	-7.02969
Abcf2	29622.6	15469.9	17767.7	25521	31642.9	20697.4	27408.7	24622.6	-0.204806	10.0632	-1.17975	0.264357	0.340104	-6.47544
Abcf3	15023.9	14955.5	8118.51	18459.6	14749.9	13977.8	19439.3	18231.8	0.174746	9.61071	0.928983	0.373936	0.458736	-6.73534
Abcg1	10236.5	8374.98	7454.98	8604.23	13961.3	5986.36	13403.9	6051.85	-0.42483	9.08701	-2.42619	0.0347907	0.0575361	-4.64824
Abcg2	13696.5	32990.7	17558.7	25786.1	16661.4	35114	19474.5	25429.1	0.568916	10.0084	4.02509	0.00223074	0.0054435	-1.88201
Abcg4	10505.4	8601.76	5827.54	9292.82	13261.7	8839.82	17115.3	9765.52	-0.175003	9.20509	-0.836012	0.421922	0.505855	-6.81849
Abcg5	15051.2	2041.3	15191.3	3095.76	12870.8	1950.79	12163	2146.1	-1.80251	8.62789	-12.4183	1.42e-07	1.05e-05	8.10915
Abcg8	11317.7	1403.33	12660.2	3069.38	11902.8	2043.07	9792.69	2846.32	-1.62561	8.52576	-8.94789	3.29e-06	5.04e-05	4.90834
Abhd15	8920.9	11191.3	11091	13537.9	21765.6	7712.5	21528.2	11330	-0.313326	9.43715	-1.38624	0.194645	0.261663	-6.22651
Ace	4629.57	8330.07	4359.16	7187.3	10444.9	14529.4	13131.7	6724.14	0.187046	8.98275	0.678721	0.51212	0.598029	-6.94144
Ache	13196.1	13093.7	7619.07	18105	21644.1	12492.8	21254.7	12471	-0.0562539	9.5651	-0.245499	0.810843	0.852619	-7.15431
Ackr2	13611	157.08	10166.2	613.24	8607.49	2358.26	10385.9	798.05	-2.78267	7.87218	-6.2718	7.75e-05	0.00035	1.61702
Acot1	18310	11912.1	8903	18868.8	19998.8	11926.1	20009.8	19911.4	-0.050161	9.65411	-0.23276	0.82046	0.85945	-7.15761
Acot11	20250.2	15027.6	11157.6	15911.1	27246.9	16492.1	25224.2	18243.2	-0.192363	9.79983	-0.995512	0.342063	0.425447	-6.6713
Acot12	2822.68	16694.3	4868.66	17771.6	4390.94	18372.1	4942.06	15784.9	1.41618	9.0403	9.24241	2.43e-06	4.11e-05	5.22079
Acot13	17014.4	22630.3	8493.01	24768.3	23309	23246	17957.4	22798	0.397879	9.85923	1.99193	0.0732569	0.111311	-5.35699
Acot2	25438.2	30228	17307	33416.3	42962	25412.4	45366.1	26744.9	-0.0557622	10.2955	-0.262151	0.798319	0.840434	-7.14973
Acot3	4377.07	23253.5	4404.74	32457.3	9947.51	20597.5	9677.83	30434.4	1.38523	9.48192	6.15437	9.07e-05	0.000392	1.45155
Acot4	7196.01	27957	3463.2	24967.2	10497.4	37699.4	15041.9	29707.7	1.3229	9.63863	4.86041	0.000589	0.00174463	-0.501041
Acot6	11605.6	12201.2	5418.57	22340.4	29460.6	19876.6	25896	16687.2	0.158414	9.68158	0.473447	0.645666	0.711421	-7.06621
Acot7	17247.7	3692.81	10443.6	6126.43	17766.4	3994.29	19109	7210.1	-1.13545	9.09532	-5.74423	0.00016	0.000604	0.858404
Acot8	12885	16055	11450.6	18586.7	22049.6	18229.4	23449.1	18937.4	0.0751002	9.75586	0.413667	0.687511	0.75004	-7.09457
Acot9	20791	26009	13244.3	23422.1	26552.6	22900	27102.6	19902.7	0.0843176	9.99913	0.482257	0.639602	0.708216	-7.06172
Acsbg1	7189.32	1340.68	2803.8	1297.19	10754.2	950.62	8949.97	1529	-1.66079	7.96999	-6.27124	7.75e-05	0.00035	1.61623
Acsbg2	0	0	0	0	0	0	0	0	NA	#NAME?	NA	NA	NA	NA
Acsf2	16975.2	6713.78	14472	11546	17593	5526.61	19124.5	8170.43	-0.790461	9.34313	-4.6378	0.000832	0.00232673	-0.86055
Acsf3	6663.39	3865.8	4984.25	5081.02	10576.4	4345.28	11558.8	4054.28	-0.615609	8.6772	-3.17883	0.00937281	0.0179846	-3.34779
Acsl1	7387.43	18775.5	5441.99	19086.5	8888.91	17413	8128.38	22910.8	0.974067	9.38831	6.6645	4.62e-05	0.000247	2.1565
Acsl3	24698.6	19655.8	17110.3	22223.3	29441.4	22666	32039	24508.3	-0.124097	10.0697	-0.781775	0.451761	0.535659	-6.86346
Acsl4	21458.6	14383.9	16536	17091.9	19590.5	14210.8	22164.3	16468.6	-0.246255	9.77093	-1.91136	0.0838579	0.126562	-5.48219
Acsl5	16976.7	24314.3	17406.8	24779.8	19787.4	18831.3	18867.8	21415.9	0.197385	9.90925	1.56468	0.147524	0.207319	-5.98958
Acsl6	4542.57	7.7	3916.8	4.02	7087.26	1176.13	12518	755.7	-4.46628	6.51567	-3.86954	0.00288791	0.0067185	-2.1478
Acsm1	3619.04	25832.8	5491.76	21464.6	3940.55	33781.2	3600.69	25937.5	1.86294	9.2497	12.1274	1.8e-07	1.15e-05	7.87646
Acsm3	0	0	0	0	0	0	0	0	NA	#NAME?	NA	NA	NA	NA
Acsm4	0	0	0	0	0	0	0	0	NA	#NAME?	NA	NA	NA	NA
Acsm5	5397	32666.2	6737.49	24618.4	6136.06	37543.3	7095.9	27043.3	1.56138	9.53026	11.0175	4.56e-07	1.99e-05	6.93409
Acss1	9566.56	27080.7	11773.3	27610.7	7064.04	22463.3	7130.8	27786.2	1.10248	9.61988	7.24668	2.23e-05	0.000163	2.9183
Acss2	13637.3	21006.6	9374.61	30441.2	19090.3	33872.4	26554.6	30213.9	0.578085	9.9666	2.64145	0.0239137	0.0415367	-4.28195
Acss3	18661.4	16491.2	21472.5	20237.9	8763.92	14418.2	11250.2	19196.8	0.212339	9.65999	1.03833	0.322634	0.403517	-6.62816
Adh4	0	0	0	0	0	0	0	0	NA	#NAME?	NA	NA	NA	NA
Adh5	23175.5	16429.6	21214.6	24722.6	41955.3	21073.8	43337.7	20648.3	-0.405236	10.131	-2.08777	0.0622844	0.0961021	-5.20511
Adh7	4577.6	8762.64	5235.2	8187.96	5642.44	13128.2	5009.53	4558.95	0.461694	8.76816	2.2714	0.0454765	0.0730553	-4.90643
Adhfe1	15098.3	39380.3	14024.7	34743.3	13161.8	38952.3	13304.3	34700.8	0.977386	10.0267	8.22708	7.13e-06	8.32e-05	4.10542
Agxt	0	0	0	0	0	0	0	0	NA	#NAME?	NA	NA	NA	NA
Agxt2	6223.13	14207.8	4625.9	15961.1	6410.36	19330.2	7614.83	26274.1	1.10156	9.27053	6.42296	6.34e-05	0.0003	1.82718
Ahr	8694.05	14260.6	10038.9	13200	12747.3	11641.5	12161.5	9171.71	0.0989294	9.33539	0.656194	0.525937	0.609408	-6.95715
Akap9	9620.05	13806.9	10854.5	13257.6	10231.2	13513.6	10437.3	12304.2	0.251028	9.36308	2.15456	0.055579	0.0869511	-5.09755
Akr1a1	22472.2	37451.5	17960.1	35225.2	18659.3	34763.3	21013.3	33511.1	0.56833	10.1849	4.68576	0.000772	0.00217204	-0.78255
Akr1b10	12196.4	11880.3	6929.52	11098.1	13816.1	10374.5	16358.7	10587.6	-0.0692105	9.33753	-0.379	0.712304	0.767886	-7.10932
Akr1d1	4115.65	27977.6	4058.34	19833.2	5373.3	32749.4	2862.75	23738.9	1.85649	9.2232	10.8738	5.18e-07	1.99e-05	6.80537
Akr1e1	12523.8	19579.3	10401.4	22052.1	11592.7	25454.3	11737.8	21775.3	0.650695	9.67879	5.24754	0.000328	0.00108751	0.108017
Akr7a5	10692.3	14426.1	3707.62	18707	10783.6	17462.8	19601.9	14598.7	0.526342	9.42932	1.81142	0.0989857	0.14644	-5.63401
Alb	0	0	0	0	0	0	0	0	NA	#NAME?	NA	NA	NA	NA
Aldh16a1	25814.4	24271.9	15591.6	26998.2	28608.4	26510.8	30630	25822.8	0.0601386	10.1312	0.368431	0.719934	0.772402	-7.11356
Aldh18a1	15635.2	1828.52	14641.6	3374.62	18461.6	2657.23	15813.9	4199.02	-1.71951	8.82549	-9.53892	1.81e-06	3.63e-05	5.52671
Aldh1a1	0	0	0	0	0	0	0	0	NA	#NAME?	NA	NA	NA	NA
Aldh1a2	14396.3	1736.3	23393.7	3332.38	9856.38	2618.79	12234.9	3383.23	-1.66871	8.72636	-7.75882	1.21e-05	0.00011	3.55278
Aldh1a3	12760.4	4608.85	14457.6	6260.15	15036.1	3835.56	12010.1	4946.34	-1.02715	8.99762	-7.19942	2.36e-05	0.000163	2.8581
Aldh1b1	18103.8	2858.11	21742.7	5522.54	11969.6	3741.47	10580.2	5197.07	-1.27255	8.97567	-6.13714	9.29e-05	0.000395	1.4271
Aldh1l1	8495.55	18241.4	6701.31	17598.1	9293.31	19188.1	9903.53	18268.1	0.766726	9.43213	5.83804	0.00014	0.000536	0.996176
Aldh1l2	0	0	0	0	0	0	0	0	NA	#NAME?	NA	NA	NA	NA
Aldh2	14752.5	30222.6	7345.57	27979.4	17903.5	29169	19366.9	28013.4	0.727945	9.90525	3.59023	0.00462344	0.0100044	-2.6301
Aldh3a1	0	0	0	0	0	0	0	0	NA	#NAME?	NA	NA	NA	NA
Aldh3a2	28023.6	31496.1	12449.7	31610.7	30141.2	30943.3	31502	30817.3	0.263227	10.217	1.30378	0.220402	0.291489	-6.32939
Aldh3b1	15623.2	12912.9	9762.3	16982.8	23119.3	11963.3	22911.3	11661.4	-0.242758	9.61127	-1.19823	0.257395	0.332577	-6.45437
Aldh3b2	18015.6	18961.6	12013.4	19347.2	21468.8	24854.9	20463.5	18530.9	0.143741	9.84525	0.898983	0.388982	0.473956	-6.76299
Aldh4a1	14484.6	14519.8	9458.5	15527.3	17867.4	16725.9	19570.6	17504.9	0.0801366	9.64208	0.471165	0.647242	0.712283	-7.06736
Aldh5a1	10029.9	17219.2	6635.04	17791.9	10751	21182.2	10835.7	18397.6	0.68359	9.4885	4.6181	0.000858	0.00237028	-0.892683
Aldh6a1	11332.7	36568	8080.99	34583.9	12883.6	41527.2	14555.5	38613	1.19284	9.94196	7.86582	1.07e-05	0.000105	3.68132
Aldh7a1	15168.6	16966	6611.46	18763.8	21577.5	20337.9	20033.7	23171.5	0.310362	9.73221	1.29238	0.224173	0.29604	-6.34325
Aldh8a1	2457.63	16755.8	2055.01	17038.9	2918.45	23963.9	3319.66	18727.3	1.96759	8.86415	12.9647	9.32e-08	8.39e-06	8.53138
Aldh9a1	11807.7	35164.7	9002.13	37481.6	17327.2	38548.3	15829	40706.4	1.06546	10.0106	6.59074	5.09e-05	0.000262	2.05678
Alg1	8266.81	1287.82	2750.78	1915.54	9885.18	1755.69	13810.9	2287.45	-1.43685	8.19949	-4.75001	0.000698	0.0020158	-0.678511
Alg10b	33468.3	11258.6	19624.4	21227.4	31790.7	16955.4	24552.9	19837.3	-0.463201	9.963	-2.53822	0.0286307	0.0487863	-4.4585
Alg11	10967.5	12934.9	10230	12611.2	18396.2	16026.5	18029.1	14268.3	0.000601	9.53915	0.0035437	0.99724	0.99724	-7.18705
Alg12	24896.8	18442.6	10199.5	31692.3	27954.7	20684.6	27425.4	27357.2	0.132492	10.0188	0.562045	0.585982	0.663571	-7.01748
Alg13	17608.3	5808.65	10410.9	8738.66	25178.3	3132.75	30576.8	6420.7	-1.23223	9.256	-4.59953	0.000883	0.00243303	-0.923018
Alg14	21934.2	16590.5	15963	18246.9	14049.1	16496.2	19221.3	18607.2	-0.0043508	9.76981	-0.0315559	0.975423	0.978693	-7.18651
Alg2	29789.8	25859.6	18119.6	28241.7	31932.9	23641.1	28841.4	22912.7	-0.0571125	10.1584	-0.370659	0.718322	0.77229	-7.11268
Alg3	17026.1	11718.5	11706.8	17688.9	16829.4	18402.3	20850.3	18065.9	-0.0037023	9.69476	-0.0221577	0.982741	0.983837	-7.18679
Alg5	22411.6	14279	11242.8	21033.2	33460.5	14821	27496.2	15868.9	-0.297104	9.84763	-1.33172	0.211375	0.280791	-6.29503
Alg6	42636.8	11772.8	25243.6	14289.7	46138.8	13519.1	37411.9	17144.6	-0.965953	10.0335	-5.91495	0.000126	0.000494	1.10819
Alg8	35064.2	5937.91	16371.5	7008.87	29855.2	10678.3	32849.2	6810.88	-1.30644	9.56479	-6.55689	5.31e-05	0.000267	2.01077
Alg9	16359.9	14746.6	10267.9	15467.5	12995.1	14006	14203	13276.6	0.0783385	9.5324	0.568649	0.581653	0.659501	-7.01353
Alpi	4869.56	365.64	6752.15	1855.74	7355.26	422.795	12087.6	1075.8	-2.28902	7.75836	-6.62297	4.88e-05	0.000256	2.10044
Alpl	8728.64	15647.3	5384.44	18744.2	11372.9	17459.8	11354.2	20734	0.715479	9.44323	3.95407	0.00250893	0.00599208	-2.00308
Ank	15266.8	3939.07	13273.3	4395.44	13259.7	3086.23	16640.9	3820.3	-1.34731	8.91111	-10.099	1.05e-06	2.86e-05	6.08215
Aoc1	21646.9	68611.8	11518.8	54938.3	22070.3	49341.2	17580.3	64244.7	1.20407	10.3798	7.04453	2.86e-05	0.000183	2.6588
Aox1	12951.8	6833.04	7312.09	10026.5	10801.3	5661.4	14764.9	5247	-0.50109	9.06288	-2.55848	0.0276375	0.0472732	-4.42396
Apoa2	14607.1	13112.3	10895.2	14762.7	15728.3	16478.2	17001.8	15883.5	0.0435922	9.5942	0.310162	0.762558	0.811348	-7.13487
Arnt	21610.7	27460.4	16917.7	24520.7	31559.7	34050.6	34403.8	31340	0.148352	10.2048	0.833083	0.423499	0.507069	-6.82098
Arsa	6757.09	12677.2	4721.91	15603.3	13600.4	12294.9	12401.4	14009.2	0.461368	9.28612	2.04094	0.0674361	0.103517	-5.2797
Arsb	15551.6	7996.21	12590.6	8292.76	15315.9	9110.75	14882.7	7700.53	-0.565276	9.30167	-4.62087	0.000854	0.00236728	-0.888167
Arsg	14864.7	7809.74	11089.2	10545.5	15276.6	11802.8	15378.9	11135.9	-0.318673	9.38949	-2.18409	0.0528393	0.0835382	-5.04959
Arsi	17973.6	3812.77	25763	5879.88	23777.5	3502.49	19899.8	7394	-1.48332	9.24042	-7.94113	9.84e-06	9.71e-05	3.77097
Arsj	10677.6	407.22	11818.2	1422.54	6086.75	392.8	7923.79	1635.15	-2.42561	7.87339	-7.23438	2.26e-05	0.000163	2.90266
Arsk	23199.8	16613	15550.6	19305.2	21836.2	18509.7	22076.8	19680.5	-0.0994639	9.87461	-0.730701	0.481084	0.564953	-6.90335
Arvcf	10615.4	18042.1	8345.41	18981.1	14236.5	19003.1	14945.8	21079.6	0.496201	9.61692	3.19446	0.00912239	0.0177174	-3.32046
As3mt	11405.2	10015.2	11484	12781	13709.3	11557.4	13313.5	12140.6	-0.0714843	9.39248	-0.569082	0.58137	0.659501	-7.01327
Asrgl1	11498.2	6146.04	10082.6	8001.62	10644	5066.81	17170.5	2592.7	-0.872582	8.96176	-3.73377	0.00362633	0.00816151	-2.38152
Atg9b	11939.5	15620	9276.06	15648.2	17266.2	17467.5	18189.4	16315.2	0.173617	9.60878	1.03976	0.321999	0.403285	-6.62669
Atp7a	10962.3	15390.6	14691.7	14526.5	13038	17471.8	16754.1	15094.2	0.129093	9.58937	0.950307	0.363496	0.449614	-6.71521
Atp7b	9080.59	7191.78	8883.63	8128.7	12561.5	8452.16	15995.8	10325.5	-0.288983	9.18659	-1.74223	0.110883	0.161382	-5.73664
Atrip	20376.5	9629.95	12092.5	15011.1	21461.1	10756.2	18833.9	11826.7	-0.422339	9.5738	-2.52933	0.0290777	0.0493606	-4.47364
Atrn	10423.4	13519	8324.42	20187.4	17446.7	15158.4	16447	16671.2	0.254713	9.56575	1.35243	0.204883	0.272975	-6.26923
Atrnl1	14782.1	3671.89	13412.9	6163.89	19476.7	4822.8	21191.5	3368.54	-1.3513	9.06022	-7.73036	1.25e-05	0.000111	3.51837
B3gat1	7002.77	295.24	14004.3	1044.03	7839.9	644.565	7557.73	1409.38	-2.4851	7.83208	-8.08411	8.37e-06	9.05e-05	3.93938
B3gat2	3728.78	15562.2	4238.98	16595.1	11170.5	23803.3	11622.9	18402.7	1.00241	9.31562	3.747	0.00354647	0.00800182	-2.35869
B3gat3	17073.5	17205.9	8726.09	18580.5	23467.5	12441.4	25903.3	15130.6	-0.102179	9.71012	-0.44778	0.663486	0.728375	-7.07883
Baat	4760.79	39587.3	4126.43	29340.2	9351.64	40623.5	6143.87	41119.3	1.86236	9.59615	9.93364	1.23e-06	3.16e-05	5.9211
Bche	0	0	0	0	0	0	0	0	NA	#NAME?	NA	NA	NA	NA
Bdh2	8972.22	23161	8205.11	19441.8	6343.45	24720.2	7878.74	20505.3	1.03193	9.47634	7.75389	1.22e-05	0.00011	3.54682
Cat	10310.9	23307.1	10066.7	25105.7	10235	28507.1	11600.6	28761	0.915431	9.7203	7.48554	1.67e-05	0.000133	3.21824
Cbr1	21097	23298	12432.3	28463	23861.5	18235.5	26935.6	27769.8	0.172288	10.0027	0.91254	0.382131	0.467512	-6.75059
Cbr3	8153.98	3541.4	13996.8	9718.16	9980.79	5048.85	13014.9	7395.68	-0.611379	9.00309	-2.7396	0.0201469	0.0357548	-4.11284
Cbr4	42157.4	39136.3	23123.4	37689.2	32714	38625.2	36081.8	31635.4	0.11219	10.4528	0.730366	0.48128	0.564953	-6.9036
Ccn1	18212.3	8507.09	32144	10863.2	16518.4	10467.9	16256.7	7535.87	-0.767759	9.5152	-4.27675	0.0014785	0.00381521	-1.45717
Cda	6429.88	23994.7	5797.51	21381	6670.1	27891.1	8043.03	22849.8	1.27419	9.44506	9.66622	1.59e-06	3.58e-05	5.65548
Cdkn1c	13398	1523.9	16735.3	2889.53	12945	2193.69	11628.4	2513.96	-1.80924	8.60983	-10.9898	4.68e-07	1.99e-05	6.90937
Ces1d	5489.69	10589.9	5661.05	13201.7	6393.26	16774.6	5389.57	18212.9	0.921512	9.11256	6.16182	8.98e-05	0.000392	1.46209
Ces1g	1301.88	19763.8	3337.89	12802.7	3971.12	27356.5	2828.25	10004.5	1.81441	8.78692	6.5545	5.33e-05	0.000267	2.00751
Ces2c	2815.74	13440.5	5002.9	10669	5380.44	16281.4	3177.59	12278.2	1.19483	8.8762	6.63688	4.79e-05	0.000255	2.11924
Ces4a	0	0	0	0	0	0	0	0	NA	#NAME?	NA	NA	NA	NA
Ces5a	0	0	0	0	0	0	0	0	NA	#NAME?	NA	NA	NA	NA
Cftr	1697.19	6881.31	4352.71	6841.18	3374.05	5374.28	4698.88	10627.2	0.7834	8.49026	3.32842	0.00723763	0.0146713	-3.08629
Chrna2	0	0	0	0	0	0	0	0	NA	#NAME?	NA	NA	NA	NA
Chst1	12667.8	2080.86	9948.42	2191.37	11691.7	1567.48	12579.6	1534.16	-1.85817	8.43553	-13.2537	7.5e-08	8.39e-06	8.74725
Chst10	20973.1	962.5	5012.33	3174.05	18337.2	681.79	12517.4	3148.2	-2.05265	8.40423	-5.05693	0.000436	0.00135137	-0.189249
Chst11	15177.6	16490.9	11033.7	11343.5	12454.9	19515.5	13682.6	7321.23	-0.0163934	9.46431	-0.0792199	0.93836	0.9543	-7.18364
Chst12	23383.2	3557.02	17866.2	6441.04	27938.3	4712.44	27457.6	4554.51	-1.61991	9.26719	-9.75535	1.46e-06	3.45e-05	5.74474
Chst13	13244.7	5348.96	9347.34	7536.84	13739.9	6622.2	12040.9	6563.97	-0.614643	9.08226	-4.33694	0.00134163	0.00348203	-1.3566
Chst14	13249.7	3861.82	9138.25	6312.47	18395.9	3682.59	16437.6	5720.41	-1.0667	9.00144	-5.52787	0.000218	0.000783	0.535859
Chst15	14633.1	9292.57	12027.3	10025.2	15262.2	5974.27	16342.7	6804.84	-0.612552	9.27388	-3.94215	0.00255908	0.00606347	-2.02345
Chst2	23869.6	10373.5	15541.1	11196.6	31016.8	8065.34	32770.3	7317.64	-1.00185	9.61687	-5.32392	0.000293	0.000994	0.225698
Chst3	18243.5	8038.54	12990.6	8114.32	18079.2	11240.5	19111.2	7316.83	-0.681375	9.39534	-4.54541	0.000962	0.00261776	-1.01168
Chst4	0	0	0	0	0	0	0	0	NA	#NAME?	NA	NA	NA	NA
Chst5	9070.96	663.63	7468.9	1421.01	12135.9	1854.38	16334.6	1181.95	-2.19481	8.18667	-9.18918	2.56e-06	4.11e-05	5.16496
Chst7	5813.06	12044.6	7404.9	6404.55	8488.37	12772.2	8312.15	4847.15	0.113155	8.969	0.506549	0.623026	0.695003	-7.04893
Chst8	14351.3	3794.93	15821.5	4814.48	13609.2	4056.99	12763.1	4899.78	-1.1719	8.96744	-9.16852	2.62e-06	4.13e-05	5.14322
Chst9	8735.92	7265.17	18687.9	5500.23	5220.09	3212.91	6434.18	5346.6	-0.519485	8.80038	-1.90388	0.0849115	0.127723	-5.49369
Cltrn	3431.36	11414.9	6713.57	13632.1	3690.34	14525	3663.29	15346.4	1.17823	8.93216	6.86482	3.58e-05	0.000209	2.42365
Cndp1	13299.6	26688.7	7825.69	22644.6	9057.85	33405.3	11545.4	27624.4	0.984129	9.72359	6.26417	7.83e-05	0.000351	1.60631
Cndp2	14155.2	25111.9	10174.2	24770.4	16422.1	31050.6	18580.3	26178	0.610714	9.88578	3.92872	0.00261682	0.00618396	-2.04641
Col18a1	15962.1	16263.3	12426.1	17363.8	16849.4	15245.3	16693.6	15195.7	0.0398056	9.66	0.310882	0.762026	0.811348	-7.13463
Comt	14558.3	21462.7	10581.4	21569.8	20427.9	20588.6	19956.6	17079.2	0.238122	9.78875	1.41238	0.187027	0.254085	-6.19299
Comtd1	11292.4	5221.1	5154.55	7579.56	17269	8710.5	19139.2	8237.79	-0.478309	9.13477	-1.78569	0.103267	0.151774	-5.67243
Cpq	29053.5	29198.5	21274.2	27314.7	20531.2	23925.5	25160	18220.7	0.0213032	10.0869	0.140996	0.890564	0.91817	-7.17623
Crot	28353.3	32583.1	28426.2	28880	22248.5	35169.2	24814.2	31047.2	0.209221	10.2638	1.66232	0.126224	0.181941	-5.85243
Cryz	14566.4	29674.8	11455	24811.9	16549.7	28394.5	19037	19328	0.50987	9.88016	3.23022	0.00857474	0.0169233	-3.25792
Ctns	17962.6	31981.5	13379.2	35673.4	29537.8	29145.3	26187.3	36224.6	0.467164	10.1746	2.56464	0.0273424	0.0468578	-4.41346
Ctsb	14792.4	22152.6	10817.3	23901.9	16822.2	18477.3	17777	21837.9	0.374058	9.78875	2.54138	0.0284735	0.0486106	-4.45311
Ctsk	0	0	0	0	0	0	0	0	NA	#NAME?	NA	NA	NA	NA
Ctsl	37080.9	41240.7	17701.1	41523	37598.4	35175	36247.9	35972.8	0.221176	10.4444	1.20782	0.25384	0.328843	-6.44334
Ctsz	8302.27	3589.07	6934.96	6238.68	12526.3	3759.07	12633.4	3844.9	-0.834424	8.76986	-4.42525	0.00116444	0.00306648	-1.20984
Cyb561	9936.3	9638.62	5781.34	9855.54	9565.92	8962	10845.5	9024.83	0.0635004	9.1127	0.403324	0.694869	0.755378	-7.0991
Cyb561a3	22906.4	35362.9	14109.2	37034.9	27557.7	35055.9	26283.8	30113.6	0.443992	10.2206	2.67622	0.0225052	0.039472	-4.22216
Cyb561d1	20340.2	12825.3	11235.3	14512.4	19349.5	12497	18358.2	12497.4	-0.256743	9.60548	-1.64208	0.1304	0.187353	-5.88126
Cyb561d2	9426.42	9363.46	5011.4	13712.9	14062.3	12680.6	16431.5	10666.8	0.116107	9.29029	0.484114	0.638328	0.707677	-7.06076
Cyb5b	13109.9	28718.1	9628.68	23690.7	11695.1	25745.8	12468.1	21733.3	0.75732	9.74153	5.72147	0.000165	0.000618	0.824785
Cyb5d1	20495.5	25059.2	16482.9	25989.8	25257.3	26325.9	24562.4	21565	0.141926	10.0419	1.01232	0.334335	0.416412	-6.65454
Cyb5d2	20464.9	18818.2	13140.3	22052.3	19234.4	17252.1	28077.1	14512.8	-0.083711	9.83741	-0.473757	0.645452	0.711421	-7.06605
Cyb5r1	26534.6	13672.9	10071.2	14634.2	18793.2	14364.7	21627.6	15460.3	-0.223441	9.69493	-1.14112	0.279391	0.356138	-6.51867
Cyb5r2	13913.1	656.26	7419.8	2341.11	10060.3	2355.17	8909.38	3306.05	-1.66272	8.35957	-5.36182	0.000277	0.000951	0.283775
Cyb5r3	28654.7	27684.3	12723.9	29197.7	31986.8	24196.1	36302.7	22568.7	0.0104253	10.152	0.0479843	0.962637	0.97129	-7.1858
Cyb5r4	10470.5	6852.49	8251.34	6968.61	7753.65	6724.29	9857.47	7404.63	-0.255367	8.9789	-2.01729	0.0701884	0.106829	-5.3171
Cyb5rl	14624.1	23096.7	7598.35	21590.7	16818	16254.5	17862.3	19368.6	0.387058	9.70522	1.97283	0.0756503	0.114753	-5.38688
Cybrd1	11883.4	1001.89	16612.5	3351.81	15857.1	4325.52	16766.8	2603.7	-1.80886	8.7204	-6.58437	5.13e-05	0.000263	2.04814
Cyp11a1	0	0	0	0	0	0	0	0	NA	#NAME?	NA	NA	NA	NA
Cyp11b1	4836.73	165.22	4997.61	477.16	5321.14	910.58	8759.46	921.25	-2.43577	7.44662	-7.08566	2.72e-05	0.00018	2.71202
Cyp11b2	0	0	0	0	0	0	0	0	NA	#NAME?	NA	NA	NA	NA
Cyp17a1	0	0	0	0	0	0	0	0	NA	#NAME?	NA	NA	NA	NA
Cyp19a1	0	0	0	0	0	0	0	0	NA	#NAME?	NA	NA	NA	NA
Cyp1a1	3248.47	5989.1	5337.78	12569.1	14184.6	8469.09	13653.8	10032.9	0.161077	9.01809	0.502409	0.625836	0.696408	-7.05115
Cyp1a2	4318.16	3304	4876.91	5249.71	9915.33	1149.68	6511.04	3295.6	-0.757386	8.33279	-2.49585	0.0308228	0.0519304	-4.53051
Cyp1b1	25555.5	8881.26	22268.9	13547.7	16884.5	7597.49	22033.9	6791.56	-0.882341	9.53234	-5.06351	0.000432	0.00135037	-0.178908
Cyp20a1	30427.9	22754.2	30040.1	24081.8	42831.5	23498.4	46438.4	22972.1	-0.453968	10.2841	-3.18161	0.00932778	0.0179365	-3.34293
Cyp24a1	11937.6	7624.7	22122.8	13652.5	12245.4	10611.1	7771.67	13119.5	-0.137657	9.37191	-0.617447	0.550206	0.631016	-6.98303
Cyp26a1	12828.6	1423.08	26912.2	3798.01	9198.09	1823.31	7366.86	2511.85	-1.71282	8.56641	-5.87552	0.000133	0.000513	1.05086
Cyp26b1	11121.3	1738.66	16698.7	3161.66	8342.45	1963.97	7838.16	2706.93	-1.50739	8.5052	-7.43869	1.77e-05	0.000138	3.15997
Cyp26c1	9886.6	1044.33	24606.9	2562.86	7019.7	1398.5	6543.94	1196.53	-1.95554	8.26035	-6.55924	5.3e-05	0.000267	2.01396
Cyp27a1	27474.8	29252.4	31552.5	27546.7	19443.9	21747.5	26601.2	25030	-0.0054989	10.1584	-0.0376977	0.970642	0.976077	-7.18628
Cyp27b1	10847.3	14582.2	9847.28	14665.6	8933.11	18557.9	10217.5	17119.7	0.485362	9.44668	3.85639	0.00295202	0.00681469	-2.17036
Cyp2e1	2307.84	17598.7	4720.24	14625.4	5385.97	25843.8	3496.22	9496.47	1.43248	8.95491	5.94075	0.000122	0.000481	1.14559
Cyp2r1	10438	8733.72	7891.35	11991.5	17111	14796.8	13888.2	18943.5	0.10132	9.42891	0.478863	0.641935	0.70905	-7.06346
Cyp2s1	19135.4	8034.35	15312.2	11568.7	21087.1	7001.34	21600.4	8021.17	-0.810337	9.45298	-5.33447	0.000289	0.000986	0.241885
Cyp2u1	10292.3	28292.6	10192.2	26070.4	21374.2	20962.1	28096.1	23867	0.441947	9.89144	1.90939	0.0841348	0.126767	-5.48522
Cyp2w1	4503.54	1299.83	3775.17	3242.44	12143.7	3005.11	10055.5	3446.68	-0.965488	8.33457	-3.19443	0.00912279	0.0177174	-3.3205
Cyp39a1	19137.7	13185.9	6563.13	13908.9	20371.6	22480	27024.5	24346	0.0931631	9.74034	0.32325	0.752906	0.803935	-7.1304
Cyp46a1	12926.9	6460.4	6118.84	8175	17343	8613.25	17632	11567.9	-0.381319	9.24049	-1.60421	0.138544	0.196856	-5.93465
Cyp4b1	8224.82	20692.2	9080.84	22251.1	5473.24	31210.7	7861.55	22797.8	1.1561	9.5046	7.36294	1.94e-05	0.000147	3.06518
Cyp4f18	0	0	0	0	0	0	0	0	NA	#NAME?	NA	NA	NA	NA
Cyp4v3	9736.67	6243.55	20197.6	8240.25	13560.1	5030.88	7973.22	5698.27	-0.667087	9.06538	-3.21584	0.00879091	0.017274	-3.28308
Cyp4x1	0	0	0	0	0	0	0	0	NA	#NAME?	NA	NA	NA	NA
Cyp51	10825.7	20273.7	10233.5	18234	12661.8	22126.3	11005.6	19173.7	0.579583	9.60869	4.72953	0.000721	0.00207432	-0.711615
Cyp7a1	0	0	0	0	0	0	0	0	NA	#NAME?	NA	NA	NA	NA
Cyp7b1	16350.7	6603.83	17389.3	7967.99	18853.6	4734.06	17740.8	3006.12	-1.21105	9.16791	-6.07997	0.0001	0.000418	1.34571
Cyp8b1	5406.9	1256.2	2213.57	2627.06	9145.33	1701.32	8415.15	1793.83	-1.12896	8.04966	-3.82835	0.00309376	0.00708723	-2.21854
Dagla	14959	5870.14	11959.8	7603.12	15446	4737.19	15881.8	6267.42	-0.875033	9.14258	-6.0748	0.000101	0.000418	1.33833
Daglb	9343.42	9251.62	7096.23	14185	13905.4	13716.6	11690.3	10549.5	0.141598	9.29987	0.801631	0.44068	0.524147	-6.8473
Dbnl	19909.6	13446.6	10988.2	17788	22530.6	12527.6	18890.7	13432.1	-0.209684	9.66331	-1.19331	0.259235	0.334473	-6.46
Ddhd1	15267.6	15507.4	9542.25	16183.5	20250.1	10667.7	21026.6	12294.2	-0.158437	9.58739	-0.817282	0.432074	0.51596	-6.83432
Ddhd2	15512.2	11375.9	9758.62	14741.2	19785	9854.65	18710.8	12887.8	-0.24186	9.52028	-1.35305	0.204691	0.272975	-6.26845
Ddo	16172.3	28970.9	13159.8	25480.7	14365.2	24679.8	13571.8	25090.5	0.599855	9.866	4.92902	0.00053	0.00160771	-0.391587
Ddost	17467.5	7860.58	6322.24	14789	20254.1	13632.1	25433.2	13769.5	-0.239549	9.52519	-0.848411	0.415291	0.499908	-6.80784
Dhrs1	11192.9	8002.19	13653.6	10475.6	10472.2	11172.9	11341.6	8606.14	-0.202937	9.25791	-1.49952	0.163439	0.226495	-6.07825
Dhrs11	13483.9	20454.6	6689.65	24700.8	16925.1	18047.4	17188.5	24239.5	0.532734	9.7179	2.53085	0.0290008	0.0493234	-4.47105
Dhrs13	10133.8	8513.54	6905.79	12772.7	17257	8723.38	16985	9909.76	-0.195075	9.29242	-0.909614	0.383602	0.468673	-6.75328
Dhrs2	0	0	0	0	0	0	0	0	NA	#NAME?	NA	NA	NA	NA
Dhrs3	16763.9	33749.5	13541.3	32813.5	18164.8	28501.7	18298.9	26951.6	0.605628	10.0184	4.59257	0.000893	0.00245232	-0.934405
Dhrs4	19087.8	13633.3	10853.9	16783.6	16118.8	14119.8	16144.1	14454.1	-0.0359083	9.61358	-0.240284	0.814776	0.855753	-7.15568
Dhrs7	14238.6	10300.9	5574.68	13661.7	11700.2	9897.06	16933.6	12624.9	0.0279109	9.33748	0.123835	0.903804	0.926502	-7.17871
Dhrs7b	0	0	0	0	0	0	0	0	NA	#NAME?	NA	NA	NA	NA
Dhrs7c	0	0	0	0	0	0	0	0	NA	#NAME?	NA	NA	NA	NA
Dhrs9	0	0	0	0	0	0	0	0	NA	#NAME?	NA	NA	NA	NA
Dnase1l3	0	0	0	0	0	0	0	0	NA	#NAME?	NA	NA	NA	NA
Dnttip2	12482.2	7272.2	9016.7	11376.7	13820.1	10566.2	17154.8	12746.2	-0.218314	9.34654	-1.22658	0.246999	0.320991	-6.42156
Dpep1	11569.7	14943.1	5348.01	14680.2	14995.1	12776.2	11852.6	12695	0.293537	9.38087	1.41644	0.185866	0.253275	-6.18775
Dpep2	9838.53	2948.71	5754.9	5029.71	10009.1	5317.87	13275.8	3607.15	-0.81877	8.72982	-4.01109	0.0022829	0.00552572	-1.90583
Dpep3	0	0	0	0	0	0	0	0	NA	#NAME?	NA	NA	NA	NA
Dpp7	5827.69	7004.62	2473.27	11267.8	10710.4	7649.65	11036.3	10520.7	0.32899	8.93239	1.08734	0.301421	0.380698	-6.57698
Dpp8	18902.4	24155.7	16600.9	30152.9	21397.8	14700.7	26284.6	17169.1	0.0101994	9.93311	0.0556404	0.956682	0.967643	-7.18537
Dpyd	7893	3794.44	17576.5	4654.71	4259.08	5128.2	4002	4553	-0.436608	8.63155	-1.51189	0.160307	0.222497	-6.0616
Dpys	9558.73	5081.07	10978.6	9005.13	7657.85	10053	9130.08	11060.1	-0.0915441	9.08716	-0.499562	0.627772	0.696835	-7.05267
Dpysl2	15314.8	8664.26	11034.3	9143.81	14012.7	7986.76	13516	7510.77	-0.476817	9.26277	-3.68921	0.00390948	0.00868723	-2.45854
Dpysl3	14658.7	4691.65	17834.8	5220.9	14855.1	3803.06	14768.9	3545.32	-1.28929	9.00237	-9.39983	2.07e-06	3.72e-05	5.38426
Dpysl4	9418.07	334.125	5421.26	1179.05	12363.3	997.806	12603.1	1140.97	-2.44587	7.93023	-8.27969	6.73e-06	8.17e-05	4.16594
Dpysl5	7550.94	1728.44	4240.9	2991.26	10446.8	2588.05	13594.4	2375.72	-1.24082	8.39295	-5.20155	0.000351	0.00114743	0.0367562
Dtd1	13035.2	3615.43	10307.3	6627.05	12686.3	4596.82	11872.7	4969.21	-0.902568	8.93529	-5.89725	0.000129	0.000503	1.08248
Dtd2	26959.7	23699.5	6793.61	23284.9	47433.8	21250.5	44478.8	14075.1	-0.212657	10.0176	-0.570636	0.580354	0.659501	-7.01234
Duox1	15478.4	4211.09	11197.8	5525.55	18802.1	4196.43	19038.6	4872.44	-1.21767	9.05782	-7.8287	1.12e-05	0.000107	3.63688
Duox2	8709.01	812.534	17975.2	2377.22	6836.21	1326.61	8734.88	2203.14	-1.85302	8.26697	-6.81332	3.82e-05	0.000219	2.35548
Eaf2	8000.9	17045.8	8989.64	19728.9	14841.6	24533	13823.8	21528.9	0.621987	9.61861	3.59963	0.00455014	0.00986962	-2.61377
Elp3	14206.9	7008.81	9276.06	8390.22	18788.8	8293.03	12492.9	8481.05	-0.503025	9.24114	-3.09673	0.0108081	0.0203901	-3.49132
Ephx1	13786.1	16147.1	10027	20225.8	15795.7	12452.4	12403.3	15852.2	0.216819	9.56783	1.40522	0.189086	0.256495	-6.20221
Ephx2	6474.14	16560.1	5196.82	14789.5	8043.39	21426.5	8261.74	13730.2	0.868196	9.26994	5.48511	0.000232	0.000819	0.471311
Ephx3	0	0	0	0	0	0	0	0	NA	#NAME?	NA	NA	NA	NA
Ephx4	0	0	0	0	0	0	0	0	NA	#NAME?	NA	NA	NA	NA
Epx	3726.68	887.26	5001.1	875.77	9881.33	2539.92	4775.66	2015.75	-1.34963	7.92778	-4.71445	0.000738	0.00211103	-0.736024
Ercc4	13201.5	7899.62	10606.3	9291.86	17248.3	7796.56	17726.5	8785.85	-0.535443	9.30617	-3.57978	0.00470627	0.0101106	-2.64823
Esd	13098.4	36285.8	10233.2	30685.5	14001.8	34616.7	14195.4	35700.6	0.986123	9.94837	7.56161	1.53e-05	0.000127	3.31228
Esx1	0	0	0	0	0	0	0	0	NA	#NAME?	NA	NA	NA	NA
Exoc6	8015.86	21989.7	9446.4	21267.3	8178.09	25318.4	9484.59	21550.4	0.942871	9.54874	7.70747	1.29e-05	0.000111	3.49061
Exosc10	34634	15988.4	17560.1	20899.1	29231.8	10499.2	19688.5	11017.3	-0.550856	9.82377	-2.65636	0.0232991	0.0406263	-4.25632
Exosc2	25959.4	8554.54	17191.7	17598.6	25991.3	20001.8	26249.9	11906.9	-0.534791	9.79696	-2.65496	0.0233562	0.0406471	-4.25873
Exosc3	8229.31	8339.44	10455.9	10029.6	12302.6	6694.21	15999.7	7694.79	-0.342231	9.17095	-2.03759	0.0678192	0.103928	-5.285
Exosc4	17045.8	13045.1	8362.96	18195.4	25056	14922.7	23614.5	15029.3	-0.115057	9.6859	-0.503929	0.624804	0.696122	-7.05034
Exosc5	20712.4	48683.3	18843.5	46245	19914.1	46023.4	26434.4	43073.3	0.769587	10.3508	6.0046	0.000111	0.00045	1.2377
Exosc9	0	0	0	0	0	0	0	0	NA	#NAME?	NA	NA	NA	NA
Fa2h	8547.47	12968	6427.12	13880.8	11213.4	12268.2	14961.7	14779	0.31611	9.348	1.7479	0.109861	0.160155	-5.72832
Faah	5177.02	20243.3	5504.77	26470	13286.1	22243.9	14504.7	24268.4	0.991011	9.55602	4.08346	0.00202628	0.00502653	-1.78286
Fcer1g	6403.57	4436.26	4551.8	7210.21	7893.72	6160.46	9057.5	8152.07	-0.0650765	8.78573	-0.344137	0.737594	0.790405	-7.12288
Flvcr1	35262.5	22716.9	12604.6	25739.6	58403.1	20891.2	50718.1	28130.1	-0.335807	10.2625	-1.15563	0.273668	0.350077	-6.50256
Flvcr2	13352.1	12168.3	15038.5	16388.8	14464.6	17975.1	16345.3	18311.1	0.0809997	9.64024	0.587352	0.569486	0.649808	-7.00212
Fmo1	8624.98	21720.1	9877.47	20055	8489.48	23682	6309.37	24636.8	1.00497	9.51669	7.25171	2.22e-05	0.000163	2.92468
Fmo2	6120.95	18647.5	4724.99	19224.6	4988.14	19755.5	4947.06	19774	1.31982	9.21027	10.8227	5.42e-07	1.99e-05	6.75918
Fmo3	0	0	0	0	0	0	0	0	NA	#NAME?	NA	NA	NA	NA
Fmo4	7045.78	26843.1	6916.13	17072.2	6271.39	33444.5	7216.94	30856.8	1.342	9.50343	8.26232	6.86e-06	8.21e-05	4.14599
Fmo5	11676.5	32639.2	10897.2	20769	7831.03	31799.4	7939.94	16360.4	0.949301	9.62643	5.03992	0.000448	0.00137704	-0.216032
Fmo6	16832.9	5812.57	19449.2	5805.65	15284.8	4202.35	14545.5	3139.68	-1.27417	9.06949	-7.63703	1.4e-05	0.00012	3.40481
Folh1	4243.23	27311.2	4993.98	24172.9	4426.49	36832.5	3893.11	30643	1.90524	9.33547	13.8157	4.97e-08	8.39e-06	9.15312
G0s2	19517.3	29285.4	12806.8	26985.2	24543.7	28064.1	18531.4	22707.8	0.372097	10.0041	2.34851	0.0398061	0.0649925	-4.77846
Gal3st1	9139.25	18261.8	9723.45	16114.3	10737.7	15560.6	10921.5	17063.7	0.503651	9.47248	4.1715	0.00175428	0.00441272	-1.63402
Gal3st2	0	0	0	0	0	0	0	0	NA	#NAME?	NA	NA	NA	NA
Gal3st2b	0	0	0	0	0	0	0	0	NA	#NAME?	NA	NA	NA	NA
Gal3st3	13885	10455.3	6368.85	13224	18982.6	11152.3	20146.3	11846.7	-0.153982	9.43796	-0.658357	0.524601	0.608645	-6.95567
Gal3st4	17274.9	3715.7	18078.2	8313.19	17310.2	6002.76	19461.9	8251.63	-1.05767	9.26985	-5.73796	0.000161	0.000607	0.84915
Galns	11834	8472.56	6735.2	10355.4	14919.1	12056.9	15870.1	7888.1	-0.204017	9.2671	-1.01794	0.331782	0.414381	-6.64889
Galnt1	9706.34	11387.3	11294.4	9644.76	15766.4	13657.7	15600.1	6924.9	-0.238475	9.33908	-1.30782	0.219078	0.290165	-6.32446
Galnt10	15083.3	4623.47	16521.9	5464.75	13840.8	3289.92	13638.6	4147.86	-1.22897	8.98297	-8.58452	4.83e-06	6.43e-05	4.51055
Galnt11	9273.38	21789.2	9484.23	20971.4	10639.7	23099.7	11712.3	22805.4	0.772345	9.61943	6.34413	7.03e-05	0.000329	1.71798
Galnt12	10297	1544.15	19031.6	4017.43	11408.8	1022.65	13258.5	3532.38	-1.79687	8.58356	-6.14085	9.24e-05	0.000395	1.43237
Galnt13	3366.71	263.12	2124.1	350.99	9063.09	1295.18	12877	840.95	-2.25591	7.46153	-5.12032	0.000397	0.00126781	-0.0898217
Galnt14	8485.71	13645.5	7095.11	12615.9	8534.04	16339.6	9399.96	14026.5	0.525086	9.29094	4.08526	0.00202031	0.00502559	-1.77981
Galnt15	3025.36	258.72	1299.97	868.21	10011.8	731.03	10414	754.6	-2.02612	7.39877	-4.4868	0.00105565	0.0028189	-1.10811
Galnt16	10981	763.842	8680.62	1688.21	14411.7	1237.16	15564.1	1397.69	-2.29209	8.25428	-11.5176	2.97e-07	1.57e-05	7.36982
Galnt17	19150	1501.91	14720.6	2843.53	33723.1	1161.67	31852.8	1046.65	-2.74341	8.69127	-10.7545	5.76e-07	1.99e-05	6.69726
Galnt18	8618.93	21869.1	6499.19	23205.5	10345.6	22863	9973.11	23787.9	0.966517	9.55654	6.92976	3.3e-05	0.000201	2.50911
Galnt2	10505.4	7879.96	7184.76	8387.56	12805.1	6082.79	13287.7	7845.63	-0.351011	9.09738	-2.12824	0.0581349	0.0906339	-5.1401
Galnt3	5536.44	11026.5	13465.8	10006	5167.47	15877	5464.64	10076.7	0.531598	9.0866	2.376	0.0379558	0.0623114	-4.73253
Galnt4	18046.5	15839.2	11590.6	22244.4	24327.7	16283.4	23069.1	14819.6	-0.0806437	9.78575	-0.437212	0.670888	0.735601	-7.08384
Galnt5	8025.52	124.415	12886.1	1597.04	11760.5	556.36	10856	1017.5	-2.9183	7.82066	-6.57061	5.22e-05	0.000266	2.02943
Galnt6	7888.16	1510.89	9335.16	2292.48	9550.49	1866.51	13111.4	1755.23	-1.67506	8.35253	-10.8974	5.07e-07	1.99e-05	6.82662
Galnt7	15052.1	7381.04	13366.9	8090.17	16190.6	6689.54	16084.2	7571.95	-0.713002	9.2679	-5.84469	0.000139	0.000533	1.00589
Galnt9	4142.04	408.76	1586.14	886.68	8224.87	743.495	9897.83	364.925	-2.15033	7.40308	-5.75867	0.000157	0.000597	0.87969
Galntl5	13454.5	33265.2	15083.1	36260.5	9253.54	27961.2	15991.2	35955.2	0.9246	9.94754	6.01353	0.00011	0.000447	1.25054
Galntl6	15306.2	6392.06	16178.5	6360.76	14010.5	7470.62	14524	6978.23	-0.792145	9.21857	-6.63141	4.83e-05	0.000255	2.11185
Gamt	18296.3	13943	8744.59	17512.7	22382.1	17708.4	24303.2	16779.1	-0.0454814	9.72851	-0.212382	0.83591	0.871831	-7.16253
Gclc	14159.1	22640.2	8465.68	22996.4	16738.7	20190	14959.7	23421	0.526105	9.74817	3.22174	0.00870156	0.017136	-3.27275
Gclm	4865.45	20205.3	4406.07	17915.1	9984.86	21324.9	10005.2	17895	1.04167	9.34592	5.04434	0.000445	0.00137257	-0.209068
Gcnt1	9691.23	9171.14	8111.85	14610.5	23047.2	18742.8	16691.4	16063.1	0.0720382	9.52302	0.294021	0.774521	0.821157	-7.14014
Gcnt2	14414.4	14222.8	19536.3	17568.7	10044.1	13971.5	9721.49	15116.7	0.162989	9.54471	0.939082	0.368966	0.455125	-6.72586
Gcnt3	8210.38	2985.64	7288.74	2493.57	10759.2	3371.84	8584.84	3551.38	-1.03179	8.54623	-7.2544	2.21e-05	0.000163	2.9281
Gcnt7	5041.97	1073.32	2998.79	2443.56	6436.69	1600.42	10096.8	2480.5	-1.13682	8.0619	-4.21747	0.0016277	0.00415248	-1.55662
Get3	24714.3	25325.7	15565.7	25516.9	22954.1	25066.6	23441.2	25577.3	0.173489	10.0546	1.24705	0.239706	0.312418	-6.39753
Gfer	14672.2	10093.6	11516.4	16958.2	46534.7	13825	29472.6	13740.2	-0.490981	9.75061	-1.75231	0.109073	0.159264	-5.72183
Ggt1	13989.2	26339.5	10085.7	24952.4	14802.5	31694.6	15904.3	27253.9	0.709649	9.86528	4.99268	0.000481	0.00147413	-0.290602
Ggt5	25590.9	11919.8	17476	12517.7	22219.8	10315.1	26182.3	7651.41	-0.773823	9.63813	-4.90507	0.00055	0.00164543	-0.429723
Ggt6	9147.4	20687.6	6703.59	21115.9	14315.1	20995.5	10113.7	26183	0.824414	9.59279	4.86271	0.000587	0.00174424	-0.497369
Ggt7	9170.06	10821.7	5720.9	15935.4	13376.9	17445.7	18172.7	15669.3	0.326844	9.43456	1.39239	0.19283	0.260002	-6.21867
Glyat	3376.16	30071.1	4331.63	22865.2	5136.85	40735.4	4164.37	24685.3	1.9252	9.30678	11.783	2.38e-07	1.33e-05	7.59357
Glyatl3	0	0	0	0	0	0	0	0	NA	#NAME?	NA	NA	NA	NA
Gnmt	6735.21	3733.36	3583.19	6226.12	14142.9	5488.44	8709.45	6771.65	-0.308944	8.75259	-1.16816	0.2688	0.344832	-6.48853
Gnpnat1	11292.4	25316.7	10831.8	24288	13016.7	23567	13201	22717.8	0.687823	9.73995	5.69543	0.000171	0.000635	0.786229
Gns	10076.9	11341.4	6909.31	15485.3	11621.3	10037.2	12408.8	9391.25	0.125018	9.27385	0.723953	0.485045	0.568458	-6.90844
Gpc3	9409.59	3382.74	14207.2	4167.05	8169.07	4466.43	9396.04	5420.27	-0.850873	8.79135	-5.22229	0.000341	0.00111751	0.0689249
Gpld1	15268.8	10119.2	8228.58	10186.5	17553.1	10573.9	17568.4	10023	-0.316498	9.3907	-1.77526	0.10505	0.154142	-5.68791
Gpx1	18913.3	46208	16669.3	43392.6	22882.8	47202.1	21993.3	40486.8	0.796075	10.2994	6.18197	8.74e-05	0.000386	1.49062
Gpx2	0	0	0	0	0	0	0	0	NA	#NAME?	NA	NA	NA	NA
Gpx3	8668.15	21296.6	5867.31	22965.7	9182.39	27376.7	10912.9	25245.3	1.04865	9.56615	6.70325	4.4e-05	0.000241	2.2086
Gpx4	20557.3	39380.5	8412.14	37483.2	27232.9	36194.1	29116.4	34187.8	0.647327	10.1886	2.63212	0.0243059	0.0421364	-4.29795
Gpx5	0	0	0	0	0	0	0	0	NA	#NAME?	NA	NA	NA	NA
Gpx6	0	0	0	0	0	0	0	0	NA	#NAME?	NA	NA	NA	NA
Gpx7	38471	9455.59	14150.4	11812.6	37781.1	5982.44	39444.1	6915.7	-1.29199	9.66335	-5.16265	0.000372	0.00119851	-0.0237412
Gpx8	11386.3	5818.54	28388	7366.53	12892.8	4350.02	12522.4	5799.75	-0.969142	9.13882	-4.54881	0.000957	0.00261164	-1.0061
Gsr	18331.8	32290.7	11096.9	25333.1	16942.9	31310.7	20266.5	27358.8	0.576443	9.98451	3.65772	0.0041233	0.00905311	-2.51305
Gss	11188.2	25211.4	9360.25	23573.4	9950.81	29195.6	11974.2	23705.4	0.873848	9.70262	6.89471	3.45e-05	0.000206	2.46306
Gsta1	9727.82	5296.45	8137.18	10974.7	12815.9	9749.48	10817.1	13615.4	-0.0880523	9.18954	-0.43126	0.675073	0.738387	-7.0866
Gsta13	7341.66	7060.31	7376.53	13739.8	10225.2	9687.78	8576.08	20917.6	0.355136	9.20175	1.62487	0.134047	0.19107	-5.90561
Gsta2	7701.3	17632.8	6195.6	25230.1	5552.94	21168.7	8029.89	34292.5	1.25563	9.45125	7.39173	1.87e-05	0.000145	3.10129
Gsta3	5375.01	12134.9	8311.74	17223.7	7089.27	17301.9	6012.41	27159.6	0.98577	9.2886	5.36205	0.000277	0.000951	0.284129
Gsta4	10385.9	8114.99	10246	10692.6	10671.9	7832.38	10313.2	16440.1	-0.0117819	9.24396	-0.0682581	0.946873	0.96113	-7.18452
Gstcd	12696.9	5832.66	18203.9	6282.48	12431.8	4827.06	14402	5198.32	-0.951702	9.08956	-6.85882	3.61e-05	0.000209	2.41573
Gstk1	9347.9	16652.2	7564.77	19970	12809.5	20189.3	17038.5	25907.4	0.605535	9.6216	3.19689	0.00908402	0.0177174	-3.3162
Gstm1	15998.3	14792.5	10115.3	16335	13460.9	16005.3	16963.7	16665.1	0.139066	9.60664	0.959759	0.358937	0.444587	-6.70617
Gstm2	20110.5	11104.1	15165.6	12036	20730.8	6479.87	18299.3	10881.3	-0.626949	9.50897	-3.79979	0.00324542	0.00735956	-2.26768
Gstm3	8186.87	2850.23	11065.9	2545.42	17657.1	2649.29	12918.4	3841.2	-1.4086	8.6875	-7.80072	1.16e-05	0.000108	3.60328
Gstm4	16999.1	12207.3	13150.4	14427.3	18764.8	13852.1	19289.9	15129.9	-0.196225	9.63494	-1.44432	0.178064	0.243752	-6.15146
Gstm5	7389.43	10615.7	4540.19	12871.8	9827.03	16204.1	10850.2	13864.6	0.537409	9.22205	2.71161	0.0211562	0.0373247	-4.16116
Gstm6	3457.42	1002.32	6234.79	2371.95	9027.58	3257.49	12703.9	1902.45	-1.28068	8.22063	-4.19204	0.00169649	0.00429141	-1.59941
Gsto1	19675	8512.18	12592.2	13047.2	22592	9853.36	25745.5	13475.7	-0.569879	9.59239	-3.09506	0.0108395	0.0204065	-3.49424
Gsto2	17617.9	10437.8	11856	12087.3	20725.1	10285.4	21345.5	11583	-0.454021	9.53923	-2.91297	0.0148847	0.027223	-3.812
Gstp1	12815.8	6424	9212.41	10372.2	28681.2	9109.38	30759.3	11500.6	-0.675697	9.45832	-2.4936	0.0309437	0.0520363	-4.53432
Gstt1	6022.41	23437.5	6019.23	23479.4	8736.38	21850.6	7015.83	25973.8	1.23642	9.45249	9.20451	2.52e-06	4.11e-05	5.18106
Gstt2	13214.2	41379.1	7097.02	37586.5	18384.9	36756.1	14988.7	35079.8	1.08789	9.99165	5.59741	0.000197	0.000714	0.640253
Gstz1	21642.3	43066.1	13594.4	37165.8	27600.7	43521	29684.4	38324.7	0.601172	10.3065	3.377	0.00665709	0.0135865	-3.00144
Guca1a	0	0	0	0	0	0	0	0	NA	#NAME?	NA	NA	NA	NA
Gusb	31197.2	16677.6	18976.6	19523.1	38194	14144	40674.8	12038.8	-0.702183	9.98962	-3.68459	0.00394009	0.00871477	-2.46653
Gzmb	0	0	0	0	0	0	0	0	NA	#NAME?	NA	NA	NA	NA
Hagh	8687.83	27518.5	4906.25	28187.1	15493.5	23943.7	20803	23414.8	0.863711	9.7216	3.19218	0.00915846	0.0177248	-3.32444
Hars2	21367.4	17612.3	13680.8	21963.2	23938.7	17402.2	21941	20746.7	-0.0236904	9.88134	-0.153252	0.88113	0.911584	-7.17427
Hgsnat	14631.5	10793.2	9589.66	12230.2	33633.9	8536.18	37183.9	11306.4	-0.655691	9.59873	-2.34349	0.0401534	0.0654406	-4.78683
Hmgcr	30771.7	20860.5	19284.6	27254.8	32748.8	17797.4	32872.8	21241.3	-0.272332	10.1134	-1.66296	0.126095	0.181941	-5.85153
Hnf4a	7206.87	23898	5583.56	22110.8	8859.12	31614.6	9192.74	24289.7	1.2047	9.53379	7.79204	1.17e-05	0.000108	3.59283
Hnmt	8816.93	32626	12724.8	27516.1	8007.98	33359.9	9415.09	37508.4	1.22221	9.7796	8.44281	5.63e-06	7.22e-05	4.35162
Hnrnpa3	36289.6	46539.7	25058.8	43759.9	40272.4	37698	41342.6	38152.7	0.164979	10.5478	1.10987	0.292035	0.369884	-6.55282
Hpgds	22106.5	3297.01	26173.7	5893.3	7772	4937.15	7372.28	5410.82	-1.03921	8.99037	-3.51678	0.00523956	0.0110324	-2.75777
Hs2st1	15113.6	7103.73	10465.2	9035.16	13797.6	7419.21	15054.8	8083.38	-0.536055	9.23969	-3.91098	0.00269519	0.00631928	-2.07678
Hs3st1	0	0	0	0	0	0	0	0	NA	#NAME?	NA	NA	NA	NA
Hs3st2	10153.7	1297.46	16738.5	2213.12	8967.12	1056.68	9068.28	653.308	-2.21241	8.18502	-8.87301	3.55e-06	5.23e-05	4.8275
Hs3st3a1	10027.2	4176.15	18636.7	4812.94	7505.79	4843.34	7665.75	3506.72	-0.862472	8.79724	-4.2047	0.00166187	0.00421571	-1.5781
Hs3st3b1	11226	4231.72	16824.3	6051.04	10880.2	4860.38	10212.8	7631.92	-0.773836	9.00875	-4.47797	0.00107058	0.00284433	-1.12268
Hs3st4	6754.52	4928.18	11889.3	6343.77	4984.06	5461.52	7562.38	6853	-0.237607	8.79277	-1.27505	0.230012	0.301534	-6.36417
Hs3st5	6862.38	160.93	10284.5	1130.44	10990.2	753.935	10486.8	850.85	-2.78799	7.76471	-7.72073	1.27e-05	0.000111	3.5067
Hs3st6	12184.1	2865.27	14437.3	5516.41	16742	4087.92	15703.5	4964.9	-1.24273	8.97183	-7.48867	1.67e-05	0.000133	3.22213
Hs6st1	16362.4	24058.2	10347.6	21302.3	17368.5	19454.4	15950.7	22244.7	0.38839	9.79093	2.61227	0.0251625	0.0433704	-4.33198
Hs6st2	9399.48	1170.71	13122.7	1069.85	10536.3	873.062	10453	548.9	-2.5068	8.03354	-13.9858	4.41e-08	8.39e-06	9.27246
Hs6st3	6716.01	2265.39	5999.92	3242.49	11591.1	3374.36	14934.3	3357.38	-1.10717	8.5667	-5.18765	0.000359	0.00116353	0.0151641
Hsd11b1	9007.07	23826.5	8668.24	19269.9	11297	27129.4	9774.75	20701.5	0.849537	9.59803	6.30516	7.41e-05	0.000339	1.66366
Hsd11b2	12309.2	10196.3	9709.38	10932.8	14943.5	8499.35	14745.4	9594.83	-0.265908	9.31946	-1.86447	0.0906687	0.135026	-5.55393
Hsd17b1	6364.73	8914.75	4967.44	9457.81	14270.4	10660.1	13394.9	8644.1	0.0627981	9.11584	0.268925	0.793242	0.83607	-7.14778
Hsd17b10	26900	21449.1	17976.1	22492.8	22663.2	17314.3	29102.9	24084.6	-0.115192	10.0183	-0.770811	0.457956	0.541111	-6.87222
Hsd17b11	20507.7	13920.9	16202.4	13284.4	14190.3	18455.6	12979.3	11958.6	-0.101268	9.61259	-0.660578	0.523231	0.607841	-6.95413
Hsd17b12	17651.3	16088	13511.2	18244.7	19986.2	21514.8	18390.8	17157.5	0.0529731	9.77955	0.382134	0.710047	0.767443	-7.10803
Hsd17b13	0	0	0	0	0	0	0	0	NA	#NAME?	NA	NA	NA	NA
Hsd17b14	31360.7	33168.2	20876.1	28824.4	28389.8	27350.8	26916.1	31534	0.124929	10.2509	0.924347	0.376234	0.460925	-6.73966
Hsd17b2	11068.5	19189.9	9729.94	12639.9	10889	23360.9	14148.1	11554.7	0.343188	9.50851	1.89911	0.0855909	0.128529	-5.50102
Hsd17b3	0	0	0	0	0	0	0	0	NA	#NAME?	NA	NA	NA	NA
Hsd17b4	13395.8	24502.3	5815.33	27428.7	18315.3	14262.6	19209	18202	0.462744	9.69377	1.75512	0.108573	0.158793	-5.71769
Hsd17b6	0	0	0	0	0	0	0	0	NA	#NAME?	NA	NA	NA	NA
Hsd3b1	0	0	0	0	0	0	0	0	NA	#NAME?	NA	NA	NA	NA
Hsd3b7	5621.7	3319.1	4577.68	5832.61	12936.1	3481.47	11503.9	5428.71	-0.587055	8.67686	-2.32879	0.0411876	0.0668834	-4.81132
Hsdl1	12117.8	18626.8	5398.34	18592.8	18275.4	16806.9	20176.1	20237.8	0.396475	9.6287	1.54889	0.151251	0.211562	-6.01128
Hsdl2	11435.1	23292.8	10526.3	30253.3	16280.2	26848.3	15100.9	31347	0.749451	9.8563	5.06804	0.000429	0.00134752	-0.171795
Iapp	0	0	0	0	0	0	0	0	NA	#NAME?	NA	NA	NA	NA
Ids	0	0	0	0	0	0	0	0	NA	#NAME?	NA	NA	NA	NA
Igf2bp1	21116.3	3542.97	19571.4	3548.73	18505.4	4730.8	19567.4	3847.37	-1.62075	9.07639	-12.8373	1.03e-07	8.39e-06	8.43463
Igf2r	17159.4	6930.09	12801.7	8890.43	17755.8	6752.98	16681.6	7835.82	-0.748402	9.30434	-5.52118	0.00022	0.000787	0.525776
Inmt	10738.5	29752.4	8574.18	27951.5	8366.8	30536.4	9414.16	24273.6	1.11065	9.68535	8.72385	4.16e-06	5.75e-05	4.66472
Ints12	16312.3	9357.42	19001.9	9181.39	17481	7507.92	18123.9	7807.52	-0.742604	9.41016	-6.01459	0.00011	0.000447	1.25207
Kat14	15395	17584.8	14910.8	18334.8	18918.4	16109.4	19218.7	16424.9	0.00547349	9.74353	0.0433569	0.966237	0.973829	-7.18603
Kat2a	6500.65	4388.24	4455.26	6572.82	12810.6	5251.85	13698.1	4997.6	-0.476026	8.80312	-1.95253	0.0782747	0.118534	-5.41852
Kat2b	17242.3	31442.4	11850.2	31404.8	18029.2	20647.4	16404.4	26528.6	0.547918	9.93403	3.55463	0.0049121	0.0104528	-2.69194
Kcnab1	8704.84	5755.68	6734.88	9040.44	9452.49	9813.65	11363.6	6660.84	-0.153989	9.01773	-0.907831	0.384501	0.469133	-6.75491
Kcnab2	9042.05	719.808	6449.3	1583.46	12656	1130.49	16066.9	1158.03	-2.24513	8.13037	-9.95537	1.21e-06	3.16e-05	5.94239
Kcnab3	13540.8	6253.44	10843.1	9720.46	18157.1	7879.12	17178.7	8211.45	-0.613715	9.28389	-3.82947	0.00308797	0.00708723	-2.21662
Kcnj11	0	0	0	0	0	0	0	0	NA	#NAME?	NA	NA	NA	NA
Kyat1	9296.85	17962.9	4336.6	15907	11152.9	19714.3	12602	13191	0.643404	9.39004	2.87067	0.016025	0.0289547	-3.8856
Kyat3	19257.8	28629.1	13804.1	27464.6	13994.6	26538.1	16584.6	33797.1	0.609063	9.96979	4.53006	0.000986	0.00266596	-1.03689
Ldah	9086.52	1048.21	16650	3881.49	6773.05	1805.48	6381.82	3636.38	-1.37512	8.4166	-4.43211	0.00115176	0.00305097	-1.19848
Letm1	13300.7	14347.7	8165.25	17329.9	18208.7	15791.9	21842.2	15205.9	0.0809414	9.61659	0.402223	0.695655	0.755378	-7.09957
Letm2	15139.2	17672.3	11028.2	19731.3	26503.1	17272.2	21802.7	18033.3	0.0296227	9.79183	0.157955	0.877515	0.90994	-7.17348
Letmd1	10478.8	19842.4	5009.75	21650.1	17045.4	17210.9	18384.9	19499.5	0.542652	9.60612	2.1174	0.0592201	0.0918474	-5.15756
Liph	0	0	0	0	0	0	0	0	NA	#NAME?	NA	NA	NA	NA
Lpo	0	0	0	0	0	0	0	0	NA	#NAME?	NA	NA	NA	NA
Lsm8	37055.2	24130.6	37237	24542.6	36932.7	15551.8	37370.9	19798.5	-0.586508	10.2294	-4.2114	0.00164386	0.00418184	-1.56683
Lypla1	12157.3	26931.4	11180.3	22687.7	17023.5	25595	10850.6	21988.4	0.654285	9.76762	4.58566	0.000903	0.00247161	-0.945713
Magt1	20158.4	17259.3	13079.7	22656.2	21761.9	17219.6	25914.9	18119.3	-0.0494608	9.86044	-0.298444	0.771236	0.81961	-7.13873
Maoa	23816	8000.14	21098.1	14757	22294.9	9960.05	27926.3	11881.7	-0.777177	9.68253	-4.94312	0.000519	0.00158418	-0.369169
Maob	0	0	0	0	0	0	0	0	NA	#NAME?	NA	NA	NA	NA
Mat1a	0	0	0	0	0	0	0	0	NA	#NAME?	NA	NA	NA	NA
Metap1	19649.2	13383.2	12408.3	22086.3	32236.8	19339.2	30177	19243.8	-0.192076	9.90586	-0.879617	0.398916	0.484996	-6.78043
Mgat1	13685.9	27519.3	10130.5	25772.1	16390.2	30662.9	17466.6	24966.8	0.653973	9.88196	4.34847	0.00131696	0.00343788	-1.33739
Mgat2	14859.7	33202.3	9537.95	31346.4	22449.8	29683.5	20656.8	29684	0.658916	10.0105	3.52111	0.005201	0.0109894	-2.75024
Mgat3	9779.69	14687.2	8122.54	14810.4	12446.1	18505.8	12707.3	16269.3	0.412784	9.47378	2.84522	0.0167533	0.0301492	-3.92984
Mgat4a	23025.1	35448.7	15576.5	24217	25283.8	22635.2	16978.4	41345.7	0.413041	10.1004	2.27359	0.0453056	0.0729111	-4.90282
Mgat4b	9745.64	21375.5	7205.79	23249.5	16259.8	20623.4	14891.6	24115.8	0.669155	9.67763	3.60911	0.00447747	0.00973551	-2.59732
Mgat4d	17282.8	922.02	7673.03	2696.57	26658	585.25	24150.5	2100.45	-2.5594	8.46676	-7.05208	2.83e-05	0.000183	2.66858
Mgat5	14638.8	21441.8	10876.8	22442.8	11325.8	25398.1	13365.4	23717.1	0.621778	9.74116	4.8518	0.000597	0.00175627	-0.514818
Mgat5b	3388.5	1635.39	3536.78	3196.76	11257.9	2129.28	13029.1	2676.85	-1.01935	8.26604	-3.20965	0.00888552	0.0174218	-3.29389
Mgst1	23549.6	12010.6	26638.2	17990	14221.1	11853.4	20218.6	16428	-0.363893	9.75151	-2.09741	0.0612711	0.0947013	-5.18967
Mgst2	0	0	0	0	0	0	0	0	NA	#NAME?	NA	NA	NA	NA
Mgst3	6770.39	25230.6	5618.65	27385.1	9032.48	28503.9	9282.4	28854.4	1.29569	9.5725	8.78988	3.88e-06	5.53e-05	4.73707
Mpc1	28177.5	53447.5	16729.1	54119.1	35196.5	49916.9	39398.2	43628.7	0.566405	10.5385	3.02472	0.0122502	0.0227288	-3.61712
Mpc2	13756.9	35647.5	10010.7	33626.8	14549.2	35468.1	16645.8	33312.3	0.937167	9.98006	6.67466	4.56e-05	0.000245	2.17019
Mpdu1	15438.4	11454.8	9049.06	12215.5	16902.7	11397.2	18817.7	12589.8	-0.198605	9.4839	-1.17748	0.265222	0.340728	-6.47801
Mpo	0	0	0	0	0	0	0	0	NA	#NAME?	NA	NA	NA	NA
Msh2	14566.9	11284.6	10435.8	11526	28770.8	12092.9	29614.8	11348.8	-0.495462	9.60293	-2.18639	0.0526322	0.0833575	-5.04586
Mtch1	16583.3	12041.2	8268.63	13345.1	21836.7	10869.8	22028.2	11630.7	-0.294415	9.53474	-1.39649	0.191627	0.258769	-6.21342
Mtch2	22016.3	25325.9	18361.6	27381.7	25793.8	21956	26287.7	24449	0.0765126	10.0763	0.569178	0.581307	0.659501	-7.01322
Mthfr	21023.4	20712.7	12552.6	23653	26117	22171	27229.2	22464.8	0.0656329	9.97618	0.369764	0.71897	0.77229	-7.11303
Mus81	13302.8	13222.4	7440.45	15341.1	19898.5	14281	21121.4	13688.4	-0.0119771	9.56073	-0.0554013	0.956868	0.967643	-7.18538
Naa10	22886.7	14781.2	11572	17486.1	21871.2	16181.8	24724.9	14449.6	-0.215704	9.76794	-1.21339	0.251793	0.326748	-6.4369
Naa11	0	0	0	0	0	0	0	0	NA	#NAME?	NA	NA	NA	NA
Naa15	22880.8	25973.8	15737.1	25313.2	32575.5	19796.8	35196.6	20285.8	-0.111744	10.0846	-0.59383	0.565305	0.64668	-6.99809
Naa16	30682.5	41194.7	20463.7	41251	45065.5	31100.3	49617	31748	0.0445604	10.4687	0.223001	0.82785	0.865435	-7.16002
Naa20	29260	34807.7	17450.5	32321.6	45735.4	28720.4	40704.8	22901	-0.0626106	10.3177	-0.296785	0.772467	0.819948	-7.13926
Naa25	5328.79	2991.89	3183.19	4132.45	7095.05	13951.9	7543.9	8814.3	0.128905	8.67499	0.39574	0.700286	0.759489	-7.10235
Naa30	17146.6	22217.7	11722.7	27476.8	19616.3	18063.6	21171.5	20969.5	0.254714	9.8682	1.54624	0.151884	0.211789	-6.01491
Naa35	18990.9	23065.8	15890.6	22227.8	26985	22968	28986.7	21799.5	0.0209712	10.0112	0.133355	0.896455	0.923185	-7.17737
Naa38	20495.5	25059.2	16482.9	25989.8	25257.3	26325.9	24562.4	21565	0.141926	10.0419	1.01232	0.334335	0.416412	-6.65454
Naa40	12111.7	14455.6	5974.07	19391.2	14995.1	17254.7	16708.5	15789	0.359516	9.53882	1.67776	0.123119	0.178324	-5.8303
Naa50	17908	32435.6	11374.6	29654.7	17691.9	28598.4	18599.8	27226.6	0.603383	9.98767	4.12429	0.00189502	0.00475344	-1.71373
Naa60	25185.9	33230.3	14985	34632.7	33972.7	24026.8	29265.3	26096.7	0.163487	10.1983	0.864606	0.406736	0.49225	-6.79372
Naa80	22422	17797.8	13487.3	24013.8	23111.3	19937.2	23167.3	17968.5	-0.0139853	9.89948	-0.0871385	0.932215	0.949126	-7.18292
Naalad2	8031.64	1977.28	14122.3	3134.8	11218.3	1825.71	9973.63	609.4	-1.87941	8.33021	-6.2555	7.92e-05	0.000354	1.59415
Naaladl1	11773.7	9397.6	8659.39	12046.9	21656.3	8722.16	21651	9682.02	-0.402365	9.40029	-1.87924	0.0884703	0.13219	-5.53143
Naaladl2	806.78	4549.24	4505.17	2320.32	3617.98	14102.9	1609.29	3249.95	0.782363	8.06199	1.79101	0.102368	0.150699	-5.6645
Nags	10424.8	1672.99	17966.4	3750.49	10242.3	3984.59	10788.9	3190.82	-1.38963	8.69737	-6.4656	5.99e-05	0.000291	1.88589
Nanos3	11000.2	777.483	7835.54	2306.36	11747.6	1064.05	8000.89	1491.42	-1.9885	8.16345	-8.84395	3.66e-06	5.31e-05	4.79597
Nat1	7202.91	18648.3	6660.63	20027.1	8279.9	22772.5	5834.17	12463.8	0.955741	9.32269	5.96303	0.000118	0.00047	1.1778
Nat10	10011.8	4106.43	6881.45	5783.55	11249.7	6094.27	10038	6516.65	-0.527508	8.88383	-3.29919	0.00761171	0.0153258	-3.13736
Nat14	18482.5	3155.63	11301.8	4982.38	24341.2	3401.81	23080.2	3935.29	-1.58089	9.03554	-8.29664	6.6e-06	8.12e-05	4.18537
Nat2	4485.48	16580.9	5061.31	16470.1	5984.91	19759.6	4166.21	9722.37	1.13229	9.05858	6.53514	5.47e-05	0.000271	1.98112
Nat8	6622.28	20466.6	7812.02	19758.1	8426.58	30251.2	8571.53	19681.3	1.04141	9.48494	7.16741	2.46e-05	0.000167	2.81717
Nat8l	5265.15	551.785	1718.52	3112.37	10059.4	956.22	12930.1	1661.96	-1.51665	7.91709	-3.31709	0.00738034	0.0149269	-3.10608
Nat9	12152.1	18665.6	7630.97	19381.8	15417.8	24002.1	16033.1	20689.5	0.514722	9.67509	2.90503	0.0150924	0.0275309	-3.82583
Nceh1	17031.4	26078.8	11555.8	27059.9	17230.6	28067.4	18987.7	26222.6	0.52192	9.9369	3.69487	0.00387226	0.00862852	-2.44875
Ndst1	22024.9	24382.2	12558.2	25749.2	21069.6	18682.9	21811.9	21435.2	0.170518	9.93122	1.04741	0.318617	0.400165	-6.61881
Ndst2	13980.5	7320.35	8538.12	11347.2	20188.1	7876.81	19510.5	8957.68	-0.520547	9.33705	-2.56584	0.0272853	0.0468493	-4.41141
Ndst3	0	0	0	0	0	0	0	0	NA	#NAME?	NA	NA	NA	NA
Ndst4	0	0	0	0	0	0	0	0	NA	#NAME?	NA	NA	NA	NA
Nfe2l2	12917.4	24786.5	11653.7	26323.4	18754.2	23991.9	15350.2	23846	0.538336	9.84611	3.86427	0.00291344	0.00674296	-2.15684
Nhlrc1	0	0	0	0	0	0	0	0	NA	#NAME?	NA	NA	NA	NA
Nipa1	23246.7	9352.56	9503.77	15103.4	21790.3	8352.58	22611.1	10988.3	-0.531947	9.54122	-2.39401	0.0367887	0.060506	-4.70233
Nipa2	17755.6	20841.5	21686.4	21416	31908.8	13028.3	25757.6	20602.1	-0.242848	9.95258	-1.40259	0.18985	0.257143	-6.2056
Nnmt	3296.08	87.56	6309.13	1323.81	3947.04	1775.63	11658.1	485.1	-2.29197	7.4777	-4.02295	0.00223862	0.00544792	-1.88564
Nos1	0	0	0	0	0	0	0	0	NA	#NAME?	NA	NA	NA	NA
Nos3	7023.11	3835.74	5484.48	5569.82	13167.9	4176.77	12981.4	3505.92	-0.761677	8.72502	-3.52183	0.00519464	0.0109894	-2.74899
Npc1	16316.6	8016.39	11092.5	9568.18	23365.1	10045.9	20245.5	9143.53	-0.624372	9.43498	-3.64423	0.00421861	0.00919492	-2.53643
Npc1l1	3603.89	231.44	2499.36	1392.53	7377.84	914.42	9981.06	1275.17	-1.86898	7.59757	-4.51818	0.00100435	0.00270347	-1.05642
Nqo1	23473	25080.1	22589	31198	21698	45815	22780.9	42339.8	0.439079	10.2464	2.8231	0.017413	0.0311495	-3.96824
Nqo2	43425.2	44857.4	34872.2	40249.8	36418.7	44474.4	31096.9	43354.2	0.176997	10.585	1.40081	0.190367	0.257454	-6.20788
Nr1i2	11564.6	13469	9368.22	23384.2	10329.4	15948.4	9049.43	24651.7	0.62592	9.52646	3.80587	0.00321249	0.00732188	-2.25721
Nr1i3	22810.7	21788.4	17238.6	22315.2	23562.9	26796	24946	23615	0.0715031	10.0312	0.533241	0.605064	0.680034	-7.03419
Nr3c1	3875.45	15125.6	5982.85	16092.8	6070.2	19261.7	5642.53	17518.5	1.15971	9.15693	8.01793	9.02e-06	9.23e-05	3.86172
Olah	0	0	0	0	0	0	0	0	NA	#NAME?	NA	NA	NA	NA
Orm1	11521.1	716.32	19725.6	2347.36	4188.64	1587.17	8175.24	1188	-1.95142	8.17194	-5.89601	0.000129	0.000503	1.08069
Orm2	9271.9	896.28	9296.35	2129.88	8960.43	1733.37	9812.58	1004.3	-1.93304	8.17451	-9.87774	1.3e-06	3.24e-05	5.86611
Pdcd6	19759.4	28624.9	21219.2	29172.8	31309.7	25000.5	22754.9	23280	0.12169	10.1204	0.850207	0.414336	0.499428	-6.80628
Pde10a	9488.98	4404.54	6301.28	5742.8	13140.8	3183.34	13167.8	4554.16	-0.834956	8.80137	-4.23232	0.0015889	0.00407667	-1.53167
Pde11a	11993.9	3805.51	12453.2	5022.37	14326.4	4893.48	15481.3	5352.25	-1.04809	8.98574	-7.78268	1.18e-05	0.000108	3.58156
Pde1a	6369.56	16462.8	8825.27	16293.1	5591.13	16124.6	6130	15713.2	0.890793	9.24403	6.5314	5.49e-05	0.000271	1.97601
Pde1b	9434.08	5109.97	6113.6	6574.83	11901.3	5568.36	11086.3	5419.33	-0.503922	8.8901	-3.04477	0.0118301	0.0220861	-3.5821
Pde1c	0	0	0	0	0	0	0	0	NA	#NAME?	NA	NA	NA	NA
Pde2a	13148.8	4365.91	13974.5	5964.55	10987.5	4779.56	10938.4	3885.48	-0.955338	8.93074	-6.7823	3.98e-05	0.000226	2.31425
Pde3a	14166.5	4483.6	17223.8	5505.08	15318.1	3126.7	15175.4	3321.27	-1.34987	8.96929	-8.73267	4.12e-06	5.75e-05	4.67441
Pde3b	9127.73	7233.86	8719.82	12182.9	14761.6	9277.29	15115.9	10119	-0.190973	9.25844	-1.06056	0.312876	0.393506	-6.60518
Pde4a	11338.4	6585.31	7952.61	8789.38	15479.2	5974.69	16912.3	7363.38	-0.556699	9.14671	-3.03473	0.0120387	0.0224289	-3.59964
Pde4b	8838.81	9944.14	9494	11435	8143.75	9144.69	9027.06	11831.4	0.172576	9.17587	1.38497	0.195021	0.261777	-6.22813
Pde4c	15432.6	29689	13022.7	25656.3	20064.3	23613	20675.6	24725.6	0.418534	9.94979	2.86912	0.0160683	0.0289746	-3.88829
Pde4d	8029.54	17862	8562.77	17733.8	7967.82	21084.9	8746.75	19531.2	0.826019	9.43943	6.94979	3.22e-05	0.000198	2.53536
Pde5a	22872.8	2790.15	20961.2	4143.53	23315.2	3151.55	23908.6	3414.01	-1.91813	9.07268	-14.5878	2.9e-08	8.39e-06	9.68234
Pde6a	6168.32	10450.1	6308.44	8999.62	5980.17	13896	10490.2	13466.8	0.493852	9.10473	2.8789	0.0157966	0.0285994	-3.87129
Pde6b	7157.45	7774.02	6797.35	9746.42	9241.44	7253.48	15518.8	6978.66	-0.149604	9.04556	-0.781846	0.451721	0.535659	-6.8634
Pde6c	7294.34	586.74	14978	2098.37	3828.38	0	6730.1	437.8	-2.19168	#NAME?	-5.46378	0.000341	0.00111751	0.218268
Pde6d	25455.6	25668.7	14055.5	27453.8	30799.2	25565.3	28970.1	28580	0.119505	10.1359	0.669545	0.517722	0.602287	-6.9479
Pde6g	0	0	0	0	0	0	0	0	NA	#NAME?	NA	NA	NA	NA
Pde6h	0	0	0	0	0	0	0	0	NA	#NAME?	NA	NA	NA	NA
Pde7a	11698	14813.1	10370.7	13405.6	17365.7	14280	17260.4	13641.4	0.0154607	9.54081	0.101255	0.921271	0.939048	-7.18147
Pde7b	15009.2	6529.23	18915.1	8894.99	9724.4	5752.19	7719.18	6725.48	-0.562428	9.11828	-2.75999	0.019442	0.0345721	-4.07758
Pde8a	9000.57	28828	10040.7	25951.8	10820	27647.5	11390.9	26176	0.970956	9.72277	8.00714	9.13e-06	9.23e-05	3.84901
Pde8b	6257.53	3291.68	6829.59	4200.94	7035.26	3850.92	9946.77	2861.76	-0.744195	8.53647	-4.90764	0.000548	0.00164445	-0.425626
Pde9a	11854.7	10042	9429.32	10196.1	13187.4	11215.1	15264.5	12368.4	-0.115038	9.35557	-0.811077	0.435472	0.51864	-6.83949
Pepd	17098.4	11050.2	9468.38	11174.9	16209.9	11762	14859.4	12239.9	-0.196377	9.45237	-1.27731	0.229244	0.300967	-6.36146
Pkd2	10935.7	27323	8980.58	23837.8	11840.8	30048.6	13890.5	24485.2	0.847509	9.75397	6.11379	9.59e-05	0.000406	1.39392
Pla1a	24726.7	8049.58	13697.8	8678.39	23189.4	7655.14	21051.5	10071.9	-0.85605	9.48368	-5.40175	0.000262	0.000911	0.344751
Plaat1	0	0	0	0	0	0	0	0	NA	#NAME?	NA	NA	NA	NA
Plbd1	0	0	0	0	0	0	0	0	NA	#NAME?	NA	NA	NA	NA
Plbd2	7213.28	3923.9	4241.24	7630.87	14025	6689.95	20516.4	7728.97	-0.434494	8.96122	-1.3871	0.194389	0.261663	-6.22541
Plg	20202.9	6245.19	13452.7	8890.46	25639.4	10099	24460.7	6736.55	-0.952358	9.44313	-5.26696	0.000319	0.00106455	0.138013
Pm20d2	11732	20628.4	4041.13	25947.5	19208.7	12964.4	19534	17542.7	0.480806	9.59475	1.49255	0.165226	0.228618	-6.08759
Pnmt	14169.4	4955.55	8960.06	5935.48	16432.9	6476.31	15922	6354.35	-0.828025	9.09645	-5.10206	0.000408	0.00129384	-0.118417
Pnpla1	0	0	0	0	0	0	0	0	NA	#NAME?	NA	NA	NA	NA
Pnpla5	0	0	0	0	0	0	0	0	NA	#NAME?	NA	NA	NA	NA
Pnpla7	18055.4	5123.82	18685.9	7645.09	12156.1	5224.36	13368.3	6365.27	-0.934945	9.16827	-5.96047	0.000118	0.00047	1.1741
Pon1	0	0	0	0	0	0	0	0	NA	#NAME?	NA	NA	NA	NA
Pon2	32834.1	14830.9	36862	17107.6	35235.3	12945.3	28930.3	12006.8	-0.860787	9.98376	-6.42209	6.34e-05	0.0003	1.82598
Pon3	11445.1	5858.85	10559.4	5237.93	8461.1	4701.32	8756.16	6585.32	-0.560811	8.9023	-4.07541	0.00205328	0.00506551	-1.79652
Por	19133.5	19691.9	10799.9	20527.9	24359.4	23490.3	25129.8	21601.2	0.120844	9.90517	0.639423	0.536364	0.616716	-6.96853
Ppara	5644.8	18903.4	5780.96	18192.6	7885.57	22734	7442.38	23889.4	1.14503	9.36965	8.16239	7.66e-06	8.82e-05	4.03058
Ppard	15971.6	6902.82	9733.91	8343.89	21062.5	6055.52	19571.2	7616.59	-0.795806	9.27685	-4.38063	0.00125068	0.00327436	-1.28388
Pparg	6886.46	3999.12	6823.8	5532.65	14077.3	4916.8	13388	4910.95	-0.702007	8.82898	-3.5687	0.00479584	0.010254	-2.66749
Ppp1r9a	11796.2	3782.7	8461.33	5567.84	16790	2311.21	16152	3144.39	-1.29382	8.81237	-5.96859	0.000117	0.000469	1.18582
Ppt1	14696.9	8272.65	18518.7	7945.64	12534.5	8383.73	10674.7	9304.22	-0.490109	9.28839	-3.34602	0.00702157	0.0142979	-3.05555
Ppt2	14542.5	17681.9	7281.14	18704.3	20792.6	17102.9	18364.7	14602.1	0.178579	9.64889	0.831833	0.424173	0.5072	-6.82205
Prkab2	11942.1	11748	7326.05	14877.7	17257.7	10524.7	13279.7	12335.5	0.0309401	9.39972	0.166888	0.870655	0.904808	-7.1719
Prpf8	22429	33564	12396	29458.6	24029	30194.4	25579.5	28678.5	0.402865	10.1214	2.34059	0.0403557	0.0656511	-4.79167
Psmb8	5959.85	4134.09	8445.82	8469.45	7208.35	6296.01	6180.39	5711.2	-0.144315	8.76443	-0.845951	0.416601	0.500813	-6.80996
Ptgis	13831.4	1298.03	19041.6	2927.43	14962.7	1046.86	16277.9	2643.03	-2.17906	8.58546	-9.44433	1.98e-06	3.63e-05	5.43004
Pxdn	15086.9	5976.22	11348.3	6876.83	15958	5090.81	15068.8	4125.64	-0.966219	9.08102	-6.34295	7.04e-05	0.000329	1.71633
Ralbp1	28190	19890.8	16554.8	20069.6	27838.2	13817.7	22528.9	18419.3	-0.264509	9.92221	-1.63431	0.132035	0.188802	-5.89228
Rhag	0	0	0	0	0	0	0	0	NA	#NAME?	NA	NA	NA	NA
Rhbg	2788.44	1888.56	4069.28	4368.74	11004.4	1978.49	11701.6	5053.09	-0.718586	8.3702	-2.0271	0.0690336	0.10525	-5.3016
Rhcg	5775.4	544.065	9571.65	2196.74	6256.19	1525.55	9662.08	2261.05	-1.67443	8.09909	-5.65764	0.000181	0.000666	0.73011
Rmdn2	18959.1	11493.5	12568.9	18515.3	27651.2	11388.3	31004.5	12937.7	-0.46855	9.73031	-2.22428	0.0493184	0.0788041	-4.98395
Rxra	13069.8	14716.8	8797.43	16009.8	15540	14518.5	16056.6	14489.7	0.136684	9.54217	0.879219	0.399122	0.484996	-6.78078
Sat1	10596.9	18679.5	5359.18	19282.9	8901.34	16973.3	9094.01	19950.5	0.819587	9.42585	5.06096	0.000434	0.00135037	-0.182923
Sat2	15677.6	13471.7	14683.8	16337.5	17233	20514.7	13352.9	15927	0.0764188	9.66535	0.557056	0.589264	0.665609	-7.02044
Scrn1	10449	2692.76	6105.98	3795.87	13570.6	3157.62	12166	1867.53	-1.29086	8.57791	-6.1534	9.09e-05	0.000392	1.45017
Scrn2	15615.1	14882.6	7768.39	17231	17424.2	14976.4	18725.6	18573.9	0.147272	9.6279	0.754095	0.467506	0.550224	-6.88538
Scrn3	19081.3	17506.7	13352.9	21749	20243.4	14838.7	22800.9	21111.2	0.0035303	9.82829	0.022301	0.98263	0.983837	-7.18679
Serpina7	0	0	0	0	0	0	0	0	NA	#NAME?	NA	NA	NA	NA
Sfxn1	10300.9	19085.2	8487.24	19508.5	11847.3	20904.3	10101.9	25395.2	0.734666	9.58899	5.4798	0.000234	0.000822	0.463292
Sfxn2	13070.7	18364.5	9193.28	21210.1	26015.8	20227.4	29918	22346.2	0.158147	9.84833	0.649953	0.529803	0.612308	-6.96142
Sfxn3	43223.4	29079.8	24725.8	26450.1	35430.9	19459.6	36080.6	21369	-0.362995	10.2581	-2.26431	0.046036	0.073822	-4.91814
Sfxn4	39880.2	29653.1	22345.2	26270.8	40526.8	29089.6	30757.2	35444.5	-0.081052	10.3474	-0.499616	0.627736	0.696835	-7.05264
Sfxn5	11399.3	22541.2	8526.2	19564.6	12680.8	22231.1	12932	21318.5	0.643409	9.64858	4.69835	0.000757	0.00214994	-0.762115
Sgo2a	18295.7	7030.08	11043.4	9901.91	26961.5	8643.02	33624.2	9063.53	-0.878553	9.49802	-3.91979	0.00265598	0.00624886	-2.0617
Sgsh	10271.1	4055.98	5712.59	6805.49	14335.4	5327.52	15396.5	5260.43	-0.704465	8.92274	-3.19062	0.00918329	0.0177309	-3.32717
Shbg	0	0	0	0	0	0	0	0	NA	#NAME?	NA	NA	NA	NA
Slc10a1	0	0	0	0	0	0	0	0	NA	#NAME?	NA	NA	NA	NA
Slc10a2	3486.76	24992.5	4272.26	19177.7	3448.05	29775.1	5357.99	21854.8	1.75823	9.19125	11.3107	3.54e-07	1.77e-05	7.19179
Slc10a3	13344.9	11326.8	7373.01	11200.3	13578.4	12604.2	18118	10250.8	-0.0974617	9.38261	-0.525362	0.610338	0.685104	-7.03862
Slc10a4	13062.9	1526.14	26856.6	4903.1	11732.7	2431.33	12775	2358.95	-1.77772	8.73643	-6.8292	3.75e-05	0.000216	2.37654
Slc10a5	6751.24	25015.5	4538.36	22246.6	9494.26	28345.2	6209.18	24957.2	1.34607	9.45554	8.11433	8.09e-06	8.97e-05	3.97467
Slc10a6	0	0	0	0	0	0	0	0	NA	#NAME?	NA	NA	NA	NA
Slc10a7	19700.8	5992.41	13756.9	6655.75	20367.3	5220.52	18907.3	5783.75	-1.11551	9.23892	-8.09154	8.3e-06	9.05e-05	3.94806
Slc11a1	59854.8	67927.7	35020.6	63212.5	64416.8	60739.1	59628.7	57326.8	0.154733	10.9605	0.978112	0.350201	0.434966	-6.6884
Slc11a2	13040.4	32482.8	6244.09	29016.6	15671.8	29230.4	12812.6	31760.2	0.995007	9.83075	5.16575	0.000371	0.00119726	-0.0189092
Slc12a1	0	0	0	0	0	0	0	0	NA	#NAME?	NA	NA	NA	NA
Slc12a2	12591.9	6628.65	7321.26	9246.79	22871	6435.54	20798.1	5249.75	-0.763218	9.19829	-3.1062	0.0106318	0.0201847	-3.47478
Slc12a3	6091.7	19146.6	3929.45	22531	10142.8	17493.3	8798.64	20049	1.06505	9.35698	5.30287	0.000302	0.00101715	0.193345
Slc12a4	10840.8	4078.59	11383.4	5843.61	17367	4063.61	13873.4	4064.15	-1.08116	8.94218	-6.94824	3.22e-05	0.000198	2.53333
Slc12a5	0	0	0	0	0	0	0	0	NA	#NAME?	NA	NA	NA	NA
Slc12a6	12746.9	20188.5	11079.4	20575.6	12990	23405.3	15481.5	19751.6	0.477806	9.71021	3.73141	0.00364077	0.00817354	-2.38559
Slc12a7	16760.9	14550.4	14744.9	15723	13493	14667.4	12512.6	16113	0.0647842	9.59986	0.520513	0.613596	0.687901	-7.04131
Slc12a8	25852.6	10163.8	19428.3	11319.5	30194.8	8394.23	29755.6	7420.93	-1.03566	9.64489	-6.68015	4.53e-05	0.000245	2.17757
Slc12a9	20566.9	12690.3	11280.8	18601.9	26539.6	14107.3	27396.3	16068.4	-0.287046	9.77319	-1.41523	0.186212	0.253362	-6.18931
Slc13a1	3453.6	12161.2	4967.99	12966.9	3341.66	14181.7	2791.16	13860.6	1.31657	8.83488	8.88537	3.51e-06	5.23e-05	4.84089
Slc13a2	5780.81	17089.5	4709.05	17134	7676.64	18495.6	8700.86	20767.4	1.0312	9.29977	6.50709	5.67e-05	0.000278	1.94278
Slc13a3	6643.7	15644.6	4440.23	14679.6	8721.48	16404.8	10001.6	14141.4	0.757589	9.24978	4.23914	0.00157142	0.00404336	-1.52023
Slc13a4	11145.4	13281.9	7683.87	10777.1	12950.3	17352.7	11102.1	13245.6	0.245707	9.38521	1.54004	0.153376	0.213538	-6.0234
Slc13a5	15370.8	3411.47	19727.7	8371.06	11601	9016.02	12871	6872.06	-0.810545	9.18263	-3.66349	0.00408326	0.00898718	-2.50306
Slc14a1	14240.3	1538.68	16640.9	2844.28	5763.01	1107.01	5716.98	2694.45	-1.59844	8.34925	-5.32797	0.000291	0.000991	0.231905
Slc14a2	16495.7	3795.65	20120.4	4958.4	13278.5	4624.85	13774.5	4469.09	-1.26256	9.02993	-8.94131	3.31e-06	5.04e-05	4.90126
Slc15a1	13932	2662.16	23614.9	4401.93	5092.67	1801.83	9828.96	3293.4	-1.36682	8.65164	-4.48548	0.00105787	0.0028189	-1.11029
Slc15a2	4990.35	30114.6	4437.76	22690.8	5176.87	33157.8	4632.56	26594.7	1.7585	9.35575	13.322	7.13e-08	8.39e-06	8.79759
Slc15a3	9304.75	4062.67	6327.73	5956.51	14435.4	2666.08	15869	3018.4	-1.05946	8.7554	-4.42845	0.00115851	0.00305983	-1.20454
Slc15a4	16149.2	20740.9	7775.81	19188.3	15643.3	16300	17195.7	15850.8	0.278302	9.6538	1.48203	0.167957	0.231683	-6.10165
Slc15a5	0	0	0	0	0	0	0	0	NA	#NAME?	NA	NA	NA	NA
Slc16a1	21505.7	11490.5	11996.7	19028.7	28157.1	13715.9	30980.9	15096.9	-0.400902	9.78833	-1.88081	0.0882392	0.132065	-5.52903
Slc16a10	7236.71	29448	7107.52	26998.3	9871.34	29286	9779.5	30549.7	1.24115	9.65589	9.24889	2.41e-06	4.11e-05	5.22757
Slc16a11	7422.71	30225.1	2998.96	28718.8	9922.56	26661.9	9161.36	27826	1.4407	9.53126	6.03992	0.000106	0.000435	1.28843
Slc16a12	6134.88	23760	8173.64	20841.8	7203.4	25839.4	6138.68	24244.6	1.23525	9.4514	9.52952	1.82e-06	3.63e-05	5.51714
Slc16a13	9008.51	34088.5	4560.14	31254.9	12238.7	32283.5	12058.5	30389.3	1.28747	9.72897	6.13979	9.25e-05	0.000395	1.43086
Slc16a14	3512.86	22771	3494.11	14619.3	8405.95	20483.5	9901.6	16816.5	1.18017	9.23012	4.69634	0.000759	0.00214994	-0.765378
Slc16a2	11178.8	11352.2	15024.1	10293.2	10219.4	10953.4	10940.5	10926.3	-0.0736781	9.33103	-0.560435	0.58704	0.663932	-7.01844
Slc16a3	15303	3169.21	8131.92	4767.88	15861.5	4600.43	18982.9	4436.47	-1.19997	8.94059	-6.17865	8.78e-05	0.000386	1.48591
Slc16a4	7968.36	14714.2	9160.64	14996.6	8664.48	24914.2	9102	23991.9	0.782919	9.46374	4.91143	0.000544	0.00164445	-0.419583
Slc16a5	14611.5	23186.1	9149.42	21006.3	16754.8	14937.6	13488.6	21129.8	0.406725	9.69013	2.43366	0.0343426	0.0568997	-4.63567
Slc16a6	15428	6622.65	11081	10432.7	27717.2	8200.42	22959.6	11933.1	-0.694563	9.45977	-3.20835	0.00890561	0.0174232	-3.29617
Slc16a7	7938.18	11995.5	8185.82	12680.1	3394.02	11743.1	3833.92	13674.9	0.840851	9.01318	3.96616	0.00245912	0.00590451	-1.98243
Slc16a8	5594.78	3093.86	9328.9	6214.15	13012.4	3140.52	12394.1	4651.9	-0.850039	8.74225	-3.77306	0.00339436	0.00767793	-2.31373
Slc16a9	7887.51	22216	7367.08	21921.1	10160.8	29798.4	7661.65	25236.3	1.09848	9.56126	8.00423	9.16e-06	9.23e-05	3.84558
Slc17a1	7119.21	29027.8	7639.4	22820	4691.19	37039.6	5941.96	26735.5	1.51751	9.49747	9.49257	1.89e-06	3.63e-05	5.47945
Slc17a2	0	0	0	0	0	0	0	0	NA	#NAME?	NA	NA	NA	NA
Slc17a3	3618.31	19288	5642.52	16397.8	4503.3	28211.3	4626.36	19821.5	1.50755	9.17476	9.50906	1.86e-06	3.63e-05	5.49629
Slc17a4	5696.17	10214.3	7142.61	9197.75	7999.7	16672.5	6243.06	9876.02	0.507467	9.06568	3.10639	0.0106281	0.0201847	-3.47443
Slc17a5	14180.3	14721.9	10077.7	16313.4	13373.3	17079.3	15109.3	16269.5	0.209434	9.58016	1.56051	0.148501	0.208365	-5.99533
Slc17a6	10044.4	280.757	19246.8	1474.69	5189.85	1885.79	5624.96	1959.56	-2.05326	8.0407	-4.71415	0.000738	0.00211103	-0.736503
Slc17a7	8099.06	6058.28	5621.7	10384.1	14748	8679.76	16925.4	9937.58	-0.18482	9.14992	-0.755305	0.466811	0.550126	-6.88443
[truncated: 378 more rows]

## Sheet: H3K27ac liver
Coordinate	liverH3K27acEARLY1	liverH3K27acLATE1	liverH3K27acEARLY2	liverH3K27acLATE2	liverH3K27acEARLY3	liverH3K27acLATE3	liverH3K27acEARLY4	liverH3K27acLATE4	logFC	AveExpr	t	P.Value	adj.P.Val	B
[truncated: 1,011 more rows]

[truncated: 7 more sheets: H3K27ac brain, H3K9ac kidney, H3K9ac liver, H3K9ac brain, H3K27me3 kidney, H3K27me3 liver, H3K27me3 brain]
