# Supplementary material for: Developmentally dynamic chromatin state at loci regulating organ crosstalk by remote sensing and signaling
Source: Epigenetics Chromatin. 2025 Dec 3;18:82. doi: 10.1186/s13072-025-00648-9 (PMC12720468; doi:10.1186/s13072-025-00648-9)
Supplement: Supplementary file 2 — Supplementary Material 2. Table S1: List of ADME genes and their categorization. Table S2: Quantitation of histone modifications. Table S3: Statistical analysis of CUT&RUN data. Table S4: Hierarchical clustering. Table S5: Hub genes. [file 13072_2025_648_MOESM2_ESM.zip › New folder/Table S4 - hierarchical clustering.xlsx]

## Sheet: kidney (Figure 6A)
Coordinate	cluster
Sod3	1
Slco3a1	1
Slc9a2	1
Slc7a8	1
Slc6a19	1
Slc6a18	1
Slc66a2	1
Slc4a4	1
Slc46a3	1
Slc27a2	1
Slc25a48	1
Slc25a23	1
Slc22a18	1
Slc16a13	1
Slc16a12	1
Slc16a11	1
Slc16a10	1
Slc11a2	1
Ppara	1
Pde4c	1
Nr3c1	1
Mgst3	1
Inmt	1
Gstt2	1
Gstt1	1
Gstk1	1
Exoc6	1
Cda	1
Alpl	1
Acot12	1
Acot3	1
Ugt8a	1
Slc6a20a	1
Slc48a1	1
Slc47a1	1
Slc35f2	1
Slc35e4	1
Slc34a3	1
Slc34a1	1
Slc30a2	1
Slc25a39	1
Slc22a4	1
Slc22a12	1
Slc1a1	1
Sfxn5	1
Pde8a	1
Pde4d	1
Galnt18	1
Gal3st1	1
Faah	1
Cyp27b1	1
Acss1	1
Abca3	1
Abca4	1
Slc6a17	1
Slc27a1	1
Slc25a33	1
Slc16a14	1
Pde6a	1
Mgat4b	1
Cftr	1
Abcb1a	1
Acss2	1
Slc9a6	1
Slc40a1	1
Slc25a30	1
Slc19a2	1
Slc16a9	1
Hagh	1
B3gat2	1
Eaf2	1
Tst	1
Tbxas1	1
Slc9a3	1
Slc5a2	1
Slc52a2	1
Slc51a	1
Slc43a2	1
Slc36a1	1
Slc35f3	1
Slc25a42	1
Slc25a25	1
Slc25a20	1
Slc22a8	1
Slc22a5	1
Slc13a3	1
Slc13a2	1
Slc12a3	1
Pde1a	1
Nqo1	1
Nat9	1
Nat8	1
Mgat1	1
Gsta2	1
Ggt6	1
Galnt14	1
Fmo5	1
Ephx2	1
Cyb5b	1
Ctsb	1
Aldh2	1
Ces2c	1
Ttr	1
Spns3	1
Slc7a13	1
Slc5a9	1
Slc51b	1
Slc45a2	1
Slc35a3	1
Slc25a5	1
Slc25a43	1
Slc17a4	1
Sfxn1	1
Pkd2	1
Mpc1	1
Mgat5	1
Mgat3	1
Kyat1	1
Kat2b	1
Hsdl2	1
Hsd11b1	1
Gstm5	1
Gss	1
Gpx4	1
Galntl5	1
Dhrs11	1
Cyb561a3	1
Ctns	1
Ces1g	1
Akr1d1	1
Acot4	1
Agxt2	1
Xpr1	1
Ugt2a2	1
Ugt2a1	1
Sult1c2	1
Sod2	1
Slc5a12	1
Slc33a1	1
Slc31a1	1
Slc30a9	1
Slc25a51	1
Slc25a17	1
Slc22a13	1
Slc18a1	1
Slc17a3	1
Slc16a7	1
Slc16a4	1
Slc13a1	1
Slc12a6	1
Naa50	1
Mpc2	1
Mgat2	1
Kyat3	1
Gsta3	1
Gsr	1
Glyat	1
Gclc	1
Galnt11	1
Exosc5	1
Cyp51	1
Cltrn	1
Baat	1
Aoc1	1
Aldh9a1	1
Aldh6a1	1
Akr1e1	1
Akr1a1	1
Adhfe1	1
Abcd3	1
Ugt3a2	1
Ugt3a1	1
Them4	1
Slc7a9	1
Slc6a6	1
Slc5a3	1
Slc5a11	1
Slc44a4	1
Slc3a1	1
Slc37a4	1
Slc35e3	1
Slc35d2	1
Slc35b4	1
Slc30a1	1
Slc2a2	1
Slc26a1	1
Slc25a37	1
Slc25a15	1
Slc25a13	1
Slc25a10	1
Slc23a3	1
Slc23a1	1
Slc22a1	1
Slc18b1	1
Slc17a1	1
Slc15a2	1
Slc10a5	1
Slc10a2	1
Sat1	1
Nr1i2	1
Nfe2l2	1
Nceh1	1
Nat2	1
Nat1	1
Lypla1	1
Hs6st1	1
Hnmt	1
Hnf4a	1
Gstz1	1
Gpx3	1
Gpx1	1
Gnpnat1	1
Gclm	1
Folh1	1
Fmo4	1
Fmo2	1
Fmo1	1
Esd	1
Dhrs3	1
Ddo	1
Cyp4b1	1
Cyp2e1	1
Cryz	1
Cndp2	1
Cndp1	1
Ces1d	1
Cat	1
Bdh2	1
Aldh8a1	1
Aldh5a1	1
Aldh1l1	1
Acsm5	1
Acsm1	1
Abcc2	1
Acsl1	1
Sult1a1	1
Ugt1a9	1
Ugt1a10	1
Ugt1a7c	1
Slc5a5	2
Slc41a2	2
Slc37a2	2
Slc23a2	2
Slc16a6	2
Pde4a	2
Kcnab3	2
Hs3st3b1	2
Ggt5	2
Cyp4v3	2
Abcb4	2
Alg10b	2
Ttbk1	2
Srrt	2
Slc6a15	2
Slc49a4	2
Slc45a4	2
Slc45a1	2
Slc35c1	2
Slc30a4	2
Slc26a10	2
Slc25a1	2
Slc22a21	2
Slc17a7	2
Slc16a2	2
Sfxn3	2
Pde9a	2
Nhlrc1	2
Hsdl1	2
Hsd17b10	2
Hsd17b1	2
Ggt7	2
Gfer	2
Gcnt2	2
Esx1	2
Dpyd	2
Daglb	2
Cyp27a1	2
Atg9b	2
Aldh1l2	2
Alb	2
Ache	2
Abhd15	2
Abcg4	2
Abcd4	2
Abcc10	2
Abcb8	2
Abca5	2
Abca7	2
Tap2	2
Tap1	2
Spns2	2
Slc5a8	2
Slc52a3	2
Slc45a3	2
Slc39a3	2
Slc35g2	2
Slc34a2	2
Slc2a5	2
Slc25a21	2
Scrn2	2
Rxra	2
Rhbg	2
Psmb8	2
Ppt2	2
Pm20d2	2
Pepd	2
Gnmt	2
Galnt3	2
Flvcr2	2
Fa2h	2
Dhrs7	2
Cyp2r1	2
Cyp24a1	2
Cyp1a1	2
Cyb561	2
Col18a1	2
Abcb9	2
Abcc4	2
Unc93b1	2
Tnip1	2
Sult6b1	2
Slco4a1	2
Slc6a13	2
Slc5a1	2
Slc4a2	2
Slc39a5	2
Slc35b3	2
Slc2a9	2
Slc25a45	2
Slc22a6	2
Slc20a2	2
Slc19a3	2
Slc15a4	2
Slc12a7	2
Slc12a5	2
Sfxn4	2
Ndst1	2
Hsd3b7	2
Hgsnat	2
Dpp7	2
Dpep1	2
Cyb561d1	2
Comt	2
As3mt	2
Aldh4a1	2
Aldh3b2	2
Aldh3b1	2
Acss3	2
Acsm3	2
Acot9	2
Abcc6	2
Acot11	2
Slc44a3	2
Abca13	2
Abcg1	2
Dpys	2
Ephx1	2
Ugt2a3	3
Ucp3	3
Uchl5	3
Sult1e1	3
Slc5a6	3
Slc39a9	3
Slc39a10	3
Slc39a1	3
Slc38a7	3
Slc35g3	3
Slc35f5	3
Slc35e1	3
Slc35a5	3
Slc35a2	3
Slc30a5	3
Slc28a1	3
Slc25a41	3
Slc25a40	3
Slc25a32	3
Slc25a3	3
Slc25a12	3
Slc10a1	3
Sfxn2	3
Scrn3	3
Pde7a	3
Pde6d	3
Naa30	3
Mtch2	3
Mgat4a	3
Metap1	3
Kat14	3
Ids	3
Hsd17b2	3
Hsd17b14	3
Hnrnpa3	3
Galnt4	3
Galnt1	3
Exosc9	3
Dtd2	3
Dhrs1	3
Ctsl	3
Crot	3
Cbr4	3
Atrn	3
Alg9	3
Alg5	3
Alg2	3
Aldh7a1	3
Akap9	3
Adh7	3
Acsl4	3
Acot13	3
Abcb6	3
Abce1	3
Xdh	3
Slc8b1	3
Slc6a8	3
Slc25a4	3
Slc25a36	3
Slc25a34	3
Slc22a2	3
Slc11a1	3
Naaladl2	3
Gstm1	3
Cyb5r4	3
Akr1b10	3
Cpq	3
Pde4b	3
Gpld1	3
Chst7	3
Abca1	3
Ahr	3
Tpmt	3
Slc26a2	3
Alg11	3
Arsk	3
Vkorc1	3
Ttbk2	3
Tspo	3
Trex2	3
Tpst2	3
Tomm40l	3
Sult2a1	3
Stk19	3
Spns1	3
Spg7	3
Sod1	3
Slx4	3
Slco4c1	3
Slco1c1	3
Slc9b2	3
Slc9a8	3
Slc9a7	3
Slc7a6os	3
Slc50a1	3
Slc4a9	3
Slc4a1ap	3
Slc3a2	3
Slc39a7	3
Slc39a4	3
Slc39a14	3
Slc39a13	3
Slc38a6	3
Slc38a2	3
Slc38a10	3
Slc37a3	3
Slc36a3	3
Slc36a2	3
Slc35g1	3
Slc35e2	3
Slc35d1	3
Slc35b2	3
Slc35b1	3
Slc35a4	3
Slc31a2	3
Slc30a7	3
Slc30a6	3
Slc2a8	3
Slc2a1	3
Slc29a3	3
Slc29a2	3
Slc29a1	3
Slc27a5	3
Slc26a8	3
Slc26a6	3
Slc26a11	3
Slc25a46	3
Slc25a44	3
Slc25a38	3
Slc25a35	3
Slc25a29	3
Slc25a28	3
Slc25a26	3
Slc25a22	3
Slc25a19	3
Slc25a16	3
Slc25a14	3
Slc25a11	3
Slc22a19	3
Slc22a16	3
Slc22a14	3
Slc20a1	3
Slc1a4	3
Slc19a1	3
Slc17a5	3
Slc16a5	3
Slc16a1	3
Slc13a4	3
Slc12a9	3
Slc10a3	3
Shbg	3
Sat2	3
Rmdn2	3
Ralbp1	3
Prpf8	3
Prkab2	3
Por	3
Plbd2	3
Pdcd6	3
Olah	3
Nr1i3	3
Nqo2	3
Nos1	3
Nipa2	3
Nipa1	3
Naaladl1	3
Naa80	3
Naa60	3
Naa40	3
Naa38	3
Naa35	3
Naa25	3
Naa20	3
Naa16	3
Naa15	3
Naa11	3
Mus81	3
Mthfr	3
Mtch1	3
Msh2	3
Mpdu1	3
Mgst1	3
Maob	3
Liph	3
Letmd1	3
Letm2	3
Letm1	3
Kcnj11	3
Iapp	3
Hsd17b6	3
Hsd17b4	3
Hsd17b3	3
Hsd17b13	3
Hsd17b12	3
Hsd17b11	3
Hmgcr	3
Hars2	3
Guca1a	3
Gstp1	3
Gstm4	3
Gsta1	3
Gpx6	3
Gpx5	3
Gns	3
Glyatl3	3
Gamt	3
Galnt2	3
Galns	3
G0s2	3
Fmo3	3
Flvcr1	3
Fcer1g	3
Exosc4	3
Exosc3	3
Dpp8	3
Dnttip2	3
Dhrs9	3
Dhrs7c	3
Dhrs7b	3
Dhrs4	3
Dhrs13	3
Ddost	3
Ddhd2	3
Ddhd1	3
Dbnl	3
Cyp4x1	3
Cyp4f18	3
Cyp46a1	3
Cyp2u1	3
Cyp1a2	3
Cyp17a1	3
Cyb5rl	3
Cyb5r3	3
Cyb5r1	3
Cyb5d2	3
Cyb5d1	3
Cyb561d2	3
Comtd1	3
Chst4	3
Chst11	3
Ces4a	3
Cbr1	3
B3gat3	3
Arnt	3
Apoa2	3
Alg3	3
Alg14	3
Alg12	3
Aldh3a2	3
Aldh3a1	3
Aldh16a1	3
Akr7a5	3
Adh5	3
Adh4	3
Acsm4	3
Acsl5	3
Acsl3	3
Acsbg2	3
Acot8	3
Acot6	3
Acot2	3
Acot1	3
Abcf3	3
Abcf2	3
Abcf1	3
Abcd1	3
Abcc5	3
Abcc1	3
Abcb7	3
Abcb11	3
Abcb10	3
Abca9	3
Abca6	3
Aacs	3
Aasdh	3
Tpst1	3
Sult2b1	3
Slx4ip	3
Slc6a9	3
Slc4a7	3
Slc46a1	3
Slc39a8	3
Slc38a9	3
Slc38a11	3
Slc36a4	3
Slc35c2	3
Slc2a12	3
Slc27a4	3
Slc27a3	3
Slc26a3	3
Slc25a53	3
Slc25a18	3
Slc24a5	3
Slc22a15	3
Slc10a7	3
Sgsh	3
Sgo2a	3
Ppt1	3
Ppp1r9a	3
Pon3	3
Pon2	3
Plg	3
Npc1	3
Ndst2	3
Nat10	3
Ldah	3
Ints12	3
Hs3st2	3
Hs2st1	3
Hpgds	3
Gusb	3
Gstm6	3
Gstm3	3
Gstcd	3
Gcnt7	3
Gcnt3	3
Fmo6	3
Exosc2	3
Exosc10	3
Ercc4	3
Elp3	3
Dpep2	3
Dpep2	3
Cyp20a1	3
Atrip	3
Alg13	3
Alg6	3
Slc35a1	3
Slc12a2	3
Maoa	3
Lsm8	3
Alg1	3
Galnt7	3
Tyms	3
Slc9a5	3
Slc44a2	3
Slc39a6	3
Slc22a17	3
Igf2r	3
Alg8	3
Chst3	3
Galntl6	3
Slc8a1	3
Ccn1	3
Gcnt1	3
Hsd11b2	3
Cyp39a1	3
Naa10	3
Ucp2	3
Slc2a4	3
Slc25a27	3
Slc1a5	3
Slc1a2	3
Magt1	3
Gsta4	3
Atp7a	3
Gal3st3	3
Zbp1	4
Uroc1	4
Uchl1	4
Slc9b1	4
Slc9a4	4
Slc4a8	4
Slc4a5	4
Slc39a12	4
Slc38a5	4
Slc22a7	4
Slc10a6	4
Pnpla1	4
Pde6g	4
Pde3b	4
Mpo	4
Lpo	4
Kat2a	4
Hsd3b1	4
Dpep3	4
Dnase1l3	4
Ctsk	4
Chrna2	4
Arsa	4
Aldh1a1	4
Agxt	4
Abca8b	4
Abcb1b	4
Slc6a4	4
Slc47a2	4
Plbd1	4
Plaat1	4
Ace	4
Arsg	4
Ephx3	4
Ephx4	4
Ucp1	4
Hs3st4	4
Slc41a1	4
Slc35d3	4
Slc32a1	4
Slc30a10	4
Slc16a8	4
Slc16a3	4
Pparg	4
Cybrd1	4
Chst5	4
Acot7	4
Arsi	4
Tmem63a	4
Sulf2	4
Slc4a11	4
Slc46a2	4
Slc37a1	4
Slc30a3	4
Slc24a4	4
Slc24a1	4
Slc18a3	4
Slc15a1	4
Slc10a4	4
Pnmt	4
Nags	4
Hs3st6	4
Hs3st3a1	4
Galnt6	4
Galnt12	4
Cyp2w1	4
Cyp2s1	4
Cyp26c1	4
Cyp26b1	4
Cyp26a1	4
Acsf3	4
Abca2	4
Acsf2	4
Sult4a1	4
Slc7a4	4
Slc7a14	4
Slc7a10	4
Slc7a1	4
Slc6a5	4
Slc6a3	4
Slc4a1	4
Slc39a2	4
Slc38a8	4
Slc38a3	4
Slc35f1	4
Slc2a6	4
Slc28a3	4
Slc25a47	4
Slc22a3	4
Slc17a8	4
Slc17a6	4
Slc14a2	4
Slc12a4	4
Pnpla7	4
Pde5a	4
Pde1b	4
Npc1l1	4
Nos3	4
Nanos3	4
Naalad2	4
Mgat5b	4
Gsto2	4
Gsto1	4
Gpx7	4
Galnt9	4
Galnt15	4
Galnt10	4
Duox2	4
Duox1	4
Dtd1	4
Dagla	4
Ctsz	4
Chst8	4
Chst13	4
Atrnl1	4
Aldh1b1	4
Aldh1a3	4
Acsl6	4
Abcg8	4
Aanat	4
Abcc3	4
Cbr3	4
Srd5a2	4
Slco2a1	4
Slc39a11	4
Slc13a5	4
Slc26a4	4
Trex1	4
Slc9a1	4
Slc35f6	4
Arsb	4
Ppard	4
Slc17a9	4
Slc15a3	4
Rhcg	4
Gstm2	4
Pde7b	4
Slc8a2	5
Slc7a6	5
Slc7a5	5
Slc7a3	5
Slc6a7	5
Slc4a3	5
Slc41a3	5
Slc38a4	5
Slc2a3	5
Slc2a10	5
Slc29a4	5
Slc25a24	5
Slc1a6	5
Slc18a2	5
Ptgis	5
Pla1a	5
Nat8l	5
Hs6st2	5
Hs3st5	5
Gpc3	5
Galnt17	5
Galnt16	5
Galnt13	5
Gal3st4	5
Dpysl5	5
Cyp1b1	5
Chst14	5
Chst12	5
Cdkn1c	5
B3gat1	5
Asrgl1	5
Arsj	5
Aldh1a2	5
Aldh18a1	5
Abcd2	5
Abcg5	5
Ust	5
Sulf1	5
Slco5a1	5
Slc9a9	5
Slc8a3	5
Slc6a2	5
Slc5a7	5
Slc44a5	5
Slc43a3	5
Slc43a1	5
Slc38a1	5
Slc27a6	5
Slc24a3	5
Slc24a2	5
Slc1a3	5
Pxdn	5
Pde3a	5
Igf2bp1	5
Gpx8	5
Galnt5	5
Dpysl4	5
Dpysl3	5
Chst2	5
Chst10	5
Chst1	5
Abcc9	5
Ank	5
Slc7a2	5
Slc7a11	5
Slc26a7	5
Nnmt	5
Cyp7b1	5
Chst15	5
Abca12	5
Abcb5	5
Slc9c1	5
Ugt1a6a	5
Ugt1a5	5
Ugt1a1	5
Slx1b	5
Slc6a14	5
Slc35f4	5
Slc2a13	5
Rhag	5
Pde6h	5
Ndst3	5
Mat1a	5
Hs3st1	5
Gzmb	5
Gpx2	5
Gal3st2b	5
Dhrs2	5
Cyp7a1	5
Cyp19a1	5
Chst9	5
Atp7b	5
Aadacl4fm1	5
Aadacl3	5
Aadacl4	5
Tpsg1	5
Tpo	5
Slc6a16	5
Slc6a11	5
Slc6a1	5
Slc1a7	5
Slc14a1	5
Slc12a8	5
Scrn1	5
Pde6c	5
Pde2a	5
Pde11a	5
Pde10a	5
Orm2	5
Orm1	5
Nat14	5
Mgat4d	5
Kcnab2	5
Hs6st3	5
Epx	5
Cyp8b1	5
Cyp11b1	5
Cyb5r2	5
Aox1	5
Alpi	5
Acsbg1	5
Ackr2	5
Abcc12	5
Abcc8	5
Them5	5
Slco2b1	5
Slc28a2	5
Slc26a9	5
Slc26a5	5
Slc15a5	5
Slc12a1	5
Pon1	5
Pnpla5	5
Pde6b	5
Ndst4	5
Mgst2	5
Gal3st2	5
Cyp11a1	5
Cyp11b2	5
Slc4a10	5
Pde1c	5
Bche	5
Kcnab1	5

## Sheet: liver (Figure 6B)
Coordinate	cluster
Ucp3	1
Ucp2	1
Tyms	1
Tspo	1
Tbxas1	1
Spg7	1
Slx4	1
Slc9a1	1
Slc7a5	1
Slc6a16	1
Slc5a2	1
Slc51a	1
Slc4a1ap	1
Slc4a1	1
Slc49a4	1
Slc44a5	1
Slc43a3	1
Slc41a3	1
Slc3a2	1
Slc39a8	1
Slc38a9	1
Slc38a5	1
Slc38a1	1
Slc35g3	1
Slc35b4	1
Slc34a3	1
Slc25a40	1
Slc25a38	1
Slc25a28	1
Slc25a24	1
Slc25a12	1
Slc25a11	1
Slc24a4	1
Slc20a1	1
Slc1a5	1
Slc1a4	1
Slc18a3	1
Slc18a2	1
Slc18a1	1
Slc16a6	1
Slc16a3	1
Slc16a1	1
Sgo2a	1
Sfxn4	1
Rhag	1
Pon2	1
Pnpla7	1
Nqo1	1
Nipa1	1
Naa40	1
Naa16	1
Mthfr	1
Mpc2	1
Mgst3	1
Mgat4a	1
Liph	1
Letm2	1
Gpx1	1
Gpc3	1
Gcnt1	1
Galnt3	1
Galnt1	1
Gal3st4	1
Dhrs11	1
Ddost	1
Cyb5d2	1
Cyb561a3	1
Comtd1	1
B3gat3	1
Atp7a	1
Arsg	1
Aldh18a1	1
Acsl5	1
Acot8	1
Abcc5	1
Abca7	1
Abcb10	1
Slc9a9	1
Slc9a4	1
Slc7a14	1
Slc6a17	1
Slc4a3	1
Slc36a3	1
Rhcg	1
Pde4d	1
Pde10a	1
Ndst3	1
Ggt5	1
Nanos3	1
Tpsg1	1
Slc4a5	1
Slc44a2	1
Slc35f3	1
Slc2a3	1
Slc26a9	1
Slc12a1	1
Slc25a4	1
Slco5a1	1
Slco4c1	1
Slc7a1	1
Slc6a3	1
Slc36a2	1
Slc25a43	1
Slc25a36	1
Slc24a3	1
Slc14a2	1
Slc14a1	1
Pde2a	1
Mgst2	1
Mgat5b	1
Kcnab2	1
Igf2bp1	1
Hsd3b1	1
Chst3	1
Chst11	1
Acss1	1
Abcc1	1
Abcc4	1
Slc6a1	1
Galnt14	1
Cyp26b1	1
Chst8	1
Chst15	1
Abca13	1
Chst1	1
Slc9a3	1
Slc52a3	1
Slc22a8	1
Ppp1r9a	1
Gsto2	1
Galnt15	1
Cyp4x1	1
Cltrn	1
Arsi	1
Aanat	1
Acsl6	1
Tap2	2
Slc7a8	2
Slc4a2	2
Pnmt	2
Mgat3	2
Kcnab3	2
Igf2r	2
Hs3st3a1	2
Hs2st1	2
Gstm5	2
Galnt7	2
Chst5	2
Acss2	2
Acsf3	2
Abca2	2
Abcc10	2
Ugt8a	2
Slc66a2	2
Slc5a5	2
Slc38a2	2
Slc35a2	2
Slc34a1	2
Ctns	2
Nfe2l2	2
Uchl5	2
Spns3	2
Slc7a6	2
Slc6a9	2
Slc43a2	2
Slc43a1	2
Slc2a1	2
Slc25a51	2
Slc25a21	2
Slc11a2	2
Sfxn3	2
Mgat4b	2
Hagh	2
Cyb5r4	2
Cyb561d1	2
Arsk	2
Ank	2
Aldh6a1	2
Abca3	2
Acsl4	2
Xpr1	2
Ttbk2	2
Tmem63a	2
Srrt	2
Slc6a20a	2
Slc48a1	2
Slc46a3	2
Slc35d3	2
Slc35a3	2
Slc32a1	2
Slc30a10	2
Slc2a4	2
Slc25a41	2
Slc22a4	2
Slc16a13	2
Slc10a4	2
Galnt6	2
Galnt10	2
Gal3st3	2
Exoc6	2
Cybrd1	2
Arnt	2
Alg11	2
Ache	2
Abcg4	2
Abcg1	2
Abcb7	2
Abcb9	2
Slc26a4	2
Slc16a8	2
Gal3st1	2
Cyp1b1	2
Ephx3	2
Slc4a11	2
Slc15a3	2
Pde6a	2
Duox2	2
Cdkn1c	2
Sod3	2
Slc7a9	2
Slc7a3	2
Galnt12	2
Esx1	2
Chst4	2
Dagla	2
Slc6a15	2
Slc35e2	2
Cyp24a1	2
Slc1a3	2
Slc30a2	2
Cyp2s1	2
Slc15a1	2
Tnip1	2
Sult6b1	2
Slc6a7	2
Slc6a19	2
Slc6a18	2
Slc4a7	2
Slc45a4	2
Slc39a3	2
Slc39a13	2
Slc39a11	2
Slc38a8	2
Slc35f6	2
Slc35d1	2
Slc35c2	2
Slc35a1	2
Slc30a1	2
Slc28a1	2
Slc26a2	2
Slc25a18	2
Slc1a7	2
Slc10a3	2
Sat1	2
Ppt1	2
Pnpla1	2
Pepd	2
Pde7a	2
Npc1l1	2
Nos3	2
Naaladl1	2
Naa30	2
Maoa	2
Hs6st2	2
Hs6st1	2
Gusb	2
Gsta4	2
Gpx4	2
Galnt4	2
Galns	2
Flvcr1	2
Exosc9	2
Exosc10	2
Duox1	2
Dtd2	2
Dtd1	2
Dpep2	2
Dpep2	2
Ddhd2	2
Daglb	2
Cyp4f18	2
Cyb5r1	2
Ctsz	2
Ctsk	2
Chst14	2
Atrip	2
Alg6	2
Alg5	2
Alg13	2
Alg10b	2
Aldh3b1	2
Abcd1	2
Acsbg2	2
Sod2	2
Slc5a6	2
Slc46a2	2
Slc35a4	2
Slc31a1	2
Slc26a8	2
Slc25a5	2
Slc25a46	2
Slc25a37	2
Slc25a32	2
Slc25a19	2
Slc16a14	2
Slc16a10	2
Slc11a1	2
Prkab2	2
Pde6g	2
Naa60	2
Mpdu1	2
Gclc	2
Galnt17	2
Dpp8	2
Dhrs7b	2
Cftr	2
Alg14	2
Akr1a1	2
Abca12	2
Abcf1	2
Spns1	2
Slx4ip	2
Slc9a8	2
Slc9a6	2
Slc7a6os	2
Slc39a9	2
Slc39a5	2
Slc38a10	2
Slc35e1	2
Slc35b1	2
Slc35a5	2
Slc30a9	2
Slc30a6	2
Slc30a5	2
Slc25a53	2
Slc25a30	2
Slc25a3	2
Slc25a16	2
Slc23a3	2
Slc12a6	2
Slc10a7	2
Scrn3	2
Ralbp1	2
Pde6d	2
Pdcd6	2
Nipa2	2
Ndst2	2
Nat8l	2
Naa50	2
Naa38	2
Naa35	2
Naa15	2
Naa10	2
Mus81	2
Mtch2	2
Mgat2	2
Metap1	2
Magt1	2
Lsm8	2
Kat14	2
Ints12	2
Hsdl2	2
Hsdl1	2
Hnrnpa3	2
Hars2	2
Gstcd	2
Gss	2
Gsr	2
Gclm	2
Galnt16	2
Exosc4	2
Exosc2	2
Dnttip2	2
Dhrs13	2
Ddhd1	2
Dbnl	2
Cyb5d1	2
Cyb561d2	2
Ctsb	2
Chst12	2
Alg8	2
Alg2	2
Aldh9a1	2
Akr1b10	2
Acot9	2
Acot13	2
Acot11	2
Abcf3	2
Abcf2	2
Abce1	2
Aasdh	2
Abcb6	2
Xdh	3
Ttbk1	3
Sulf2	3
Slco2b1	3
Slc7a2	3
Slc4a4	3
Slc47a1	3
Slc46a1	3
Slc45a3	3
Slc41a2	3
Slc39a14	3
Slc38a4	3
Slc38a3	3
Slc34a2	3
Slc29a1	3
Slc27a2	3
Slc25a48	3
Slc23a2	3
Slc22a7	3
Slc22a1	3
Slc18b1	3
Slc16a2	3
Slc16a12	3
Slc16a11	3
Slc13a2	3
Slc12a7	3
Rxra	3
Ppara	3
Pon1	3
Pm20d2	3
Plg	3
Plbd1	3
Pkd2	3
Pde9a	3
Pde8a	3
Pde4c	3
Pde3b	3
Nr1i2	3
Nnmt	3
Ndst1	3
Nceh1	3
Inmt	3
Hs3st3b1	3
Hnf4a	3
Gstt1	3
Gpld1	3
Gnmt	3
Galnt2	3
Galnt11	3
Faah	3
Ephx1	3
Dpys	3
Dpyd	3
Dhrs3	3
Ddo	3
Cyp7b1	3
Cyp46a1	3
Cyp2u1	3
Cyp2r1	3
Cyp27a1	3
Chst13	3
Cda	3
Arsb	3
Aldh5a1	3
Aldh1l1	3
Ahr	3
Agxt	3
Acss3	3
Acsm3	3
Acot4	3
Acot3	3
Acot12	3
Abcg8	3
Abcg5	3
Abcc3	3
Abca1	3
Abcb1a	3
Ugt1a1	3
Cyp2e1	3
Pde4b	3
Uroc1	3
Ugt3a2	3
Ugt3a1	3
Ugt2a3	3
Ugt1a9	3
Ugt1a7c	3
Ugt1a6a	3
Ugt1a5	3
Ugt1a10	3
Ttr	3
Tomm40l	3
Them4	3
Sult1e1	3
Sult1a1	3
Slc8b1	3
Slc6a6	3
Slc36a1	3
Slc35d2	3
Slc35b3	3
Slc2a2	3
Slc27a5	3
Slc25a47	3
Slc25a34	3
Slc25a26	3
Slc25a15	3
Slc25a13	3
Slc25a10	3
Slc22a14	3
Slc20a2	3
Slc19a2	3
Slc17a3	3
Slc17a1	3
Slc15a5	3
Slc10a5	3
Slc10a2	3
Slc10a1	3
Sat2	3
Rmdn2	3
Pparg	3
Pon3	3
Pde7b	3
Orm1	3
Nr1i3	3
Npc1	3
Naaladl2	3
Mgst1	3
Mat1a	3
Maob	3
Kyat1	3
Hsd17b4	3
Hsd17b2	3
Hsd17b11	3
Hsd11b1	3
Hnmt	3
Gstz1	3
Gstm6	3
Gstm2	3
Gstm1	3
Gsta3	3
Gsta2	3
Glyat	3
Ggt6	3
Gamt	3
G0s2	3
Fmo5	3
Fmo4	3
Fmo3	3
Fmo2	3
Fmo1	3
Fcer1g	3
Ephx2	3
Cyp8b1	3
Cyp7a1	3
Cyp4v3	3
Cyp1a2	3
Crot	3
Cpq	3
Ces2c	3
Ces1g	3
Ces1d	3
Bche	3
Baat	3
Apoa2	3
Aox1	3
Aldh8a1	3
Aldh7a1	3
Aldh1a1	3
Alb	3
Akr1e1	3
Akr1d1	3
Adh7	3
Adh4	3
Acsm5	3
Acsm1	3
Ackr2	3
Abcd3	3
Abcc6	3
Abcc2	3
Abcb11	3
Abca8b	3
Abca9	3
Ust	4
Uchl1	4
Tst	4
Trex2	4
Sult2b1	4
Stk19	4
Slco4a1	4
Slco1c1	4
Slc9b2	4
Slc9b1	4
Slc9a7	4
Slc8a3	4
Slc8a2	4
Slc7a4	4
Slc7a13	4
Slc5a12	4
Slc5a11	4
Slc5a1	4
Slc52a2	4
Slc51b	4
Slc4a8	4
Slc4a10	4
Slc44a4	4
Slc39a7	4
Slc39a4	4
Slc39a2	4
Slc39a12	4
Slc39a1	4
Slc38a6	4
Slc37a1	4
Slc35f5	4
Slc35f1	4
Slc35b2	4
Slc33a1	4
Slc30a7	4
Slc2a13	4
Slc29a3	4
Slc26a5	4
Slc26a11	4
Slc25a44	4
Slc25a17	4
Slc25a14	4
Slc24a5	4
Slc22a6	4
Slc22a19	4
Slc22a16	4
Slc19a3	4
Slc19a1	4
Slc17a5	4
Slc16a9	4
Slc16a4	4
Slc15a2	4
Slc13a3	4
Slc13a1	4
Slc12a8	4
Slc12a4	4
Slc10a6	4
Shbg	4
Sgsh	4
Plaat1	4
Pla1a	4
Pde6h	4
Pde6b	4
Pde3a	4
Pde1b	4
Olah	4
Ndst4	4
Nat2	4
Nat1	4
Naalad2	4
Naa25	4
Naa20	4
Naa11	4
Mtch1	4
Msh2	4
Mpc1	4
Lypla1	4
Kcnj11	4
Kat2a	4
Ids	4
Iapp	4
Hsd17b14	4
Hmgcr	4
Hgsnat	4
Gpx2	4
Gns	4
Glyatl3	4
Gcnt3	4
Galntl5	4
Galnt9	4
Gal3st2b	4
Folh1	4
Fmo6	4
Exosc5	4
Exosc3	4
Esd	4
Ercc4	4
Dpp7	4
Dpep3	4
Cyp4b1	4
Cyp2w1	4
Cyp20a1	4
Cyp19a1	4
Cyp11b2	4
Cyp11b1	4
Cyb5rl	4
Cyb5r3	4
Cyb5r2	4
Cryz	4
Cndp2	4
Chst7	4
Chst2	4
Cbr4	4
Atrn	4
Asrgl1	4
Arsa	4
Alg9	4
Alg3	4
Alg12	4
Alg1	4
Aldh3a2	4
Aldh1a3	4
Acsm4	4
Acot6	4
Acot2	4
Abcb8	4
Aadacl3	4
Aadacl4fm1	4
Ucp1	4
Sult4a1	4
Sult2a1	4
Sulf1	4
Slco3a1	4
Slc7a11	4
Slc6a14	4
Slc2a6	4
Slc2a12	4
Slc2a10	4
Slc28a3	4
Slc28a2	4
Slc26a7	4
Slc26a3	4
Slc22a2	4
Slc1a6	4
Scrn1	4
Ptgis	4
Pnpla5	4
Pde1c	4
Pde11a	4
Nos1	4
Mgat4d	4
Lpo	4
Hs6st3	4
Hs3st1	4
Gzmb	4
Galntl6	4
Galnt5	4
Galnt13	4
Epx	4
Dpysl4	4
Dpysl3	4
Dhrs7c	4
Dhrs2	4
Cyp11a1	4
Chst10	4
B3gat2	4
Aldh3a1	4
Aldh1b1	4
Aadacl4	4
Abcb5	4
Abcc9	4
Slc1a2	4
Slc5a9	4
Kcnab1	4
Slc38a11	4
Tpo	4
Slc9a2	4
Slc6a2	4
Slc6a11	4
Slc5a8	4
Slc5a7	4
Slc27a6	4
Pxdn	4
Hs3st4	4
Hs3st2	4
Hpgds	4
Galnt18	4
Gal3st2	4
B3gat1	4
Acsbg1	4
Alpi	4
Slc8a1	4
Slc35f4	4
Mpo	4
Abcc8	4
Gpx3	4
Slc6a5	4
Slc24a2	4
Slc22a3	4
Hs3st5	4
Slc17a6	4
Tpst1	5
Slc6a4	5
Slc6a13	5
Slc50a1	5
Slc41a1	5
Slc26a10	5
Slc25a33	5
Slc25a25	5
Slc17a8	5
Sfxn2	5
Prpf8	5
Pde4a	5
Dpep1	5
Cyp51	5
Cyp26c1	5
Cyp26a1	5
Aldh16a1	5
Akr7a5	5
Acot7	5
Abca5	5
Acot1	5
Them5	5
Slc13a4	5
Sfxn5	5
Hsd17b13	5
Hsd17b12	5
Gstt2	5
Gstm3	5
Chrna2	5
Col18a1	5
Sult1c2	5
Slc3a1	5
Slc35e3	5
Slc22a13	5
Slc16a7	5
Sfxn1	5
Pde1a	5
Orm2	5
Nr3c1	5
Nat8	5
Hsd17b6	5
Gnpnat1	5
Gcnt7	5
Dhrs9	5
Cyp17a1	5
Comt	5
Cndp1	5
Bdh2	5
Aoc1	5
Akap9	5
Agxt2	5
Abca6	5
Adhfe1	5
Ugt2a2	5
Ugt2a1	5
Sod1	5
Slx1b	5
Slc45a2	5
Slc2a9	5
Slc25a20	5
Plbd2	5
Pde6c	5
Ldah	5
Hsd17b3	5
Gstp1	5
Gstm4	5
Dnase1l3	5
Dhrs7	5
Abcc12	5
Adh5	5
Gcnt2	5
Por	5
Nat10	5
Cyb5b	5
Kat2b	5
Tpst2	5
Tpmt	5
Tap1	5
Srd5a2	5
Slc9a5	5
Slc7a10	5
Slc6a8	5
Slc5a3	5
Slc4a9	5
Slc47a2	5
Slc45a1	5
Slc40a1	5
Slc39a6	5
Slc37a3	5
Slc35f2	5
Slc35e4	5
Slc35c1	5
Slc30a3	5
Slc2a8	5
Slc29a4	5
Slc29a2	5
Slc27a4	5
Slc27a3	5
Slc26a6	5
Slc25a45	5
Slc25a42	5
Slc25a39	5
Slc25a35	5
Slc25a29	5
Slc25a1	5
Slc22a21	5
Slc22a17	5
Slc22a12	5
Slc1a1	5
Slc16a5	5
Slc12a9	5
Slc12a5	5
Ppt2	5
Pde5a	5
Nhlrc1	5
Nat14	5
Letmd1	5
Letm1	5
Hsd17b10	5
Hsd17b1	5
Hsd11b2	5
Hs3st6	5
Gsto1	5
Gpx8	5
Gpx6	5
Gpx5	5
Ggt7	5
Gfer	5
Fa2h	5
Ephx4	5
Eaf2	5
Dhrs4	5
Cyp27b1	5
Chst9	5
Ces4a	5
Cbr3	5
Cbr1	5
Atp7b	5
Atg9b	5
Alpl	5
Aldh1l2	5
Aldh1a2	5
Ace	5
Abcd4	5
Abcd2	5
Abca4	5
Abcb4	5
Slc38a7	5
Slc37a4	5
Slc35g1	5
Slc22a5	5
Slc15a4	5
Slc12a3	5
Ppard	5
Nqo2	5
Nat9	5
Gsta1	5
Dhrs1	5
As3mt	5
Aldh3b2	5
Aacs	5
Aldh2	5
Zbp1	5
Slc2a5	5
Slc25a23	5
Slc25a22	5
Slc22a18	5
Scrn2	5
Nags	5
Gstk1	5
Cyp1a1	5
Ccn1	5
Aldh4a1	5
Abhd15	5
Acsf2	5
Kyat3	5
Slc9c1	5
Slc39a10	5
Cat	5
Acsl3	5
Arsj	5
Slc25a27	5
Slc17a4	5
Acsl1	5
Cyp39a1	5
Slco2a1	5
Slc30a4	5
Slc22a15	5
Slc12a2	5
Flvcr2	5
Gpx7	5
Unc93b1	5
Spns2	5
Slc35g2	5
Slc27a1	5
Slc24a1	5
Slc17a7	5
Slc13a5	5
Psmb8	5
Mgat5	5
Guca1a	5
Cyb561	5
Abcb1b	5
Atrnl1	5
Vkorc1	5
Trex1	5
Slc36a4	5
Slc31a2	5
Slc26a1	5
Mgat1	5
Hsd3b7	5
Elp3	5
Ctsl	5
Dpysl5	5
Slc23a1	5
Naa80	5
Slc17a9	5
Slc44a3	5
Rhbg	5
Slc37a2	5

## Sheet: brain (Figure 6C)
Coordinate	cluster
Vkorc1	1
Spns3	1
Slc7a5	1
Slc4a1ap	1
Slc45a4	1
Slc41a1	1
Slc35b1	1
Slc30a1	1
Slc27a4	1
Slc25a44	1
Slc25a29	1
Slc25a19	1
Slc25a18	1
Slc20a1	1
Slc16a7	1
Sfxn2	1
Scrn1	1
Nat8l	1
Naa38	1
Naa25	1
Mus81	1
Kat2a	1
Gss	1
Gamt	1
Galnt2	1
Exosc5	1
Dhrs7b	1
Cyb5d1	1
Alg12	1
Aldh6a1	1
Aldh3b1	1
Acsl6	1
Aacs	1
Acot8	1
Trex1	1
Sult4a1	1
Slc9a1	1
Slc4a3	1
Slc35c2	1
Slc25a25	1
Nqo1	1
Hs6st1	1
Abca8b	1
Abcg1	1
Slc43a2	1
Slc35f6	1
Slc25a35	1
Slc23a2	1
Slc11a1	1
Gal3st2b	1
Daglb	1
Apoa2	1
Ctsk	1
Slc48a1	1
Slc2a6	1
Slc24a2	1
Kcnj11	1
Hsd3b7	1
Ggt7	1
Galnt9	1
G0s2	1
Dagla	1
Cyb561d1	1
Chst1	1
Acss2	1
Ank	1
Slc11a2	1
Sfxn5	1
Kcnab2	1
Dpysl4	1
Galnt16	1
Slc7a8	1
Slc39a3	1
Slc36a1	1
Slc2a13	1
Fa2h	1
Pparg	1
Slc6a6	1
Slc6a17	1
Slc25a39	1
Slc17a9	1
Cda	1
Abcb9	1
Akr1b10	1
Slc35f3	1
Slc16a11	1
Slc12a5	1
Nr3c1	1
Kcnab1	1
Acot7	1
Acsl1	1
Tap2	2
Tap1	2
Srrt	2
Slco3a1	2
Slc9a5	2
Slc9a2	2
Slc8a3	2
Slc8a1	2
Slc6a7	2
Slc66a2	2
Slc4a8	2
Slc4a11	2
Slc45a1	2
Slc41a2	2
Slc40a1	2
Slc35a3	2
Slc34a3	2
Slc30a4	2
Slc30a3	2
Slc30a2	2
Slc2a1	2
Slc27a1	2
Slc26a8	2
Slc26a4	2
Slc26a2	2
Slc26a10	2
Slc25a41	2
Slc25a33	2
Slc25a23	2
Slc25a1	2
Slc23a3	2
Slc22a5	2
Slc22a4	2
Slc22a21	2
Slc19a2	2
Slc16a8	2
Slc16a6	2
Slc16a3	2
Slc16a13	2
Slc16a10	2
Sfxn3	2
Scrn2	2
Psmb8	2
Ppara	2
Pnmt	2
Pepd	2
Nhlrc1	2
Nags	2
Mgst3	2
Mgat4b	2
Kyat3	2
Hsd17b1	2
Hsd11b2	2
Hs6st3	2
Hs3st6	2
Hs3st4	2
Hs3st2	2
Gusb	2
Gstt2	2
Gsto1	2
Gnmt	2
Gfer	2
Galnt13	2
Galnt12	2
Exosc3	2
Esx1	2
Dhrs7	2
Dhrs3	2
Cyp4x1	2
Cyp46a1	2
Cyp2w1	2
Cyp2s1	2
Cyp1a1	2
Cyb561	2
Cbr3	2
Atg9b	2
Arsk	2
Arsg	2
Alg14	2
Aldh4a1	2
Akr7a5	2
Ahr	2
Acot3	2
Ache	2
Abhd15	2
Abcg4	2
Abcc10	2
Abcb8	2
Abcb4	2
Abcb1b	2
Abcb11	2
Abca7	2
Abca1	2
Abca3	2
Slc2a9	2
Gpld1	2
Galnt18	2
Folh1	2
Ddo	2
Aldh5a1	2
Arsj	2
Tmem63a	2
Slc8a2	2
Slc35c1	2
Slc17a7	2
Ppt2	2
Ephx4	2
Gstt1	2
Sult6b1	2
Slc9b2	2
Slc39a8	2
Slc37a2	2
Slc26a1	2
Slc25a4	2
Slc25a22	2
Slc20a2	2
Ppp1r9a	2
Plaat1	2
Nqo2	2
Nat2	2
Nat1	2
Cyp27a1	2
Cpq	2
Abcc8	2
Arsb	2
Ttbk1	2
Slc9a9	2
Slc4a4	2
Slc4a2	2
Slc29a1	2
Gpx6	2
Cyp27b1	2
Abca2	2
Acot12	2
Ust	2
Slc7a14	2
Slc5a5	2
Slc46a3	2
Slc39a14	2
Slc35g2	2
Slc2a3	2
Pde8a	2
Pde4c	2
Pde4b	2
Pde4a	2
Hsd17b11	2
Hs3st1	2
Gal3st1	2
Cyb5r4	2
Faah	2
Ugt8a	2
Tbxas1	2
Slc6a8	2
Slc5a11	2
Slc51b	2
Slc51a	2
Slc35e4	2
Slc34a1	2
Slc25a26	2
Slc1a1	2
Slc15a4	2
Pde6b	2
Pde2a	2
Nipa1	2
Ndst1	2
Nceh1	2
Mtch2	2
Hsd11b1	2
Gal3st2	2
Cyb5b	2
Ctsl	2
Arsi	2
Arnt	2
Aldh2	2
Acsl5	2
Aldh1a1	2
Xdh	3
Uroc1	3
Ugt3a2	3
Sult1c2	3
Slco2b1	3
Slc9c1	3
Slc6a2	3
Slc5a9	3
Slc45a3	3
Slc41a3	3
Slc38a5	3
Slc2a2	3
Slc28a2	3
Slc22a18	3
Slc17a4	3
Slc17a1	3
Slc12a3	3
Sgsh	3
Pon3	3
Pde6c	3
Pde3a	3
Pde1c	3
Nnmt	3
Ndst4	3
Nat9	3
Nat8	3
Nat10	3
Mat1a	3
Letm1	3
Hsd3b1	3
Hsd17b2	3
Hnf4a	3
Gzmb	3
Gsto2	3
Gsta2	3
Gsta1	3
Gcnt3	3
Galnt15	3
Galnt14	3
Gal3st4	3
Fmo4	3
Epx	3
Ephx2	3
Dhrs2	3
Cyp24a1	3
Cyp19a1	3
Cyp11b2	3
Cyp11b1	3
Chst13	3
Chrna2	3
Ces2c	3
Ces1d	3
B3gat1	3
Alpi	3
Alb	3
Agxt	3
Adh7	3
Acss3	3
Acsm4	3
Acsm1	3
Abcc2	3
Abcg8	3
Nr1i3	3
Tomm40l	3
Mgat4d	3
Abcc12	3
Slc28a1	3
Zbp1	3
Ugt1a9	3
Ugt1a7c	3
Ugt1a6a	3
Ugt1a5	3
Ugt1a10	3
Ugt1a1	3
Slc7a11	3
Slc6a13	3
Slc44a3	3
Slc43a3	3
Slc2a5	3
Slc26a9	3
Slc1a7	3
Slc14a2	3
Slc14a1	3
Slc12a1	3
Pde9a	3
Pde11a	3
Orm2	3
Nr1i2	3
Hsd17b6	3
Galnt10	3
Col18a1	3
Aoc1	3
Aldh1b1	3
Abcg5	3
Aanat	3
Abca12	3
Slc45a2	3
Slc28a3	3
Slc26a3	3
Slc25a21	3
Slc25a13	3
Slc22a1	3
Slc17a8	3
Slc10a6	3
Pde1a	3
Orm1	3
Hsd17b3	3
Gstm2	3
Gpx8	3
Gcnt2	3
Cyb5r2	3
Acsm5	3
Abcb5	3
Abcc9	3
Slc7a2	3
Slc38a3	3
Slc35f1	3
Slc27a6	3
Slc1a3	3
Slc15a5	3
Fmo1	3
Ctsz	3
Abca13	3
Acss1	3
Hpgds	3
Pde7b	3
Aox1	3
Tpo	3
Unc93b1	4
Ugt3a1	4
Ugt2a3	4
Ugt2a2	4
Ugt2a1	4
Ucp3	4
Uchl5	4
Uchl1	4
Ttr	4
Ttbk2	4
Tst	4
Tspo	4
Trex2	4
Tpst2	4
Tpst1	4
Tpmt	4
Tnip1	4
Them4	4
Sult2b1	4
Sult2a1	4
Sult1e1	4
Sult1a1	4
Sulf2	4
Stk19	4
Spns2	4
Spns1	4
Spg7	4
Sod2	4
Sod1	4
Slx4ip	4
Slx4	4
Slx1b	4
Slco4c1	4
Slco4a1	4
Slco2a1	4
Slco1c1	4
Slc9b1	4
Slc9a8	4
Slc9a7	4
Slc9a6	4
Slc9a4	4
Slc7a9	4
Slc7a4	4
Slc7a3	4
Slc7a13	4
Slc7a1	4
Slc6a9	4
Slc6a4	4
Slc6a19	4
Slc6a18	4
Slc6a16	4
Slc6a15	4
Slc6a14	4
Slc5a6	4
Slc5a3	4
Slc5a2	4
Slc5a12	4
Slc5a1	4
Slc52a3	4
Slc52a2	4
Slc50a1	4
Slc4a9	4
Slc4a5	4
Slc4a10	4
Slc4a1	4
Slc49a4	4
Slc46a2	4
Slc46a1	4
Slc44a4	4
Slc44a2	4
Slc39a9	4
Slc39a7	4
Slc39a6	4
Slc39a5	4
Slc39a4	4
Slc39a2	4
Slc39a13	4
Slc39a12	4
Slc39a10	4
Slc39a1	4
Slc38a9	4
Slc38a8	4
Slc38a7	4
Slc38a6	4
Slc38a10	4
Slc37a4	4
Slc37a3	4
Slc37a1	4
Slc36a3	4
Slc36a2	4
Slc35g1	4
Slc35f5	4
Slc35f2	4
Slc35e3	4
Slc35e2	4
Slc35e1	4
Slc35d2	4
Slc35d1	4
Slc35b3	4
Slc35b2	4
Slc35a5	4
Slc35a4	4
Slc35a2	4
Slc35a1	4
Slc33a1	4
Slc31a2	4
Slc31a1	4
Slc30a9	4
Slc30a7	4
Slc30a6	4
Slc30a5	4
Slc2a8	4
Slc2a12	4
Slc29a2	4
Slc27a5	4
Slc26a6	4
Slc26a5	4
Slc26a11	4
Slc25a53	4
Slc25a51	4
Slc25a48	4
Slc25a46	4
Slc25a45	4
Slc25a42	4
Slc25a38	4
Slc25a37	4
Slc25a36	4
Slc25a34	4
Slc25a32	4
Slc25a30	4
Slc25a3	4
Slc25a28	4
Slc25a27	4
Slc25a20	4
Slc25a17	4
Slc25a16	4
Slc25a15	4
Slc25a14	4
Slc25a12	4
Slc25a10	4
Slc24a5	4
Slc24a4	4
Slc24a3	4
Slc24a1	4
Slc23a1	4
Slc22a8	4
Slc22a7	4
Slc22a6	4
Slc22a3	4
Slc22a2	4
Slc22a19	4
Slc22a17	4
Slc22a16	4
Slc22a14	4
Slc1a6	4
Slc1a2	4
Slc19a1	4
Slc18b1	4
Slc18a1	4
Slc17a3	4
Slc16a9	4
Slc16a5	4
Slc16a4	4
Slc16a1	4
Slc15a3	4
Slc15a1	4
Slc13a5	4
Slc13a4	4
Slc13a3	4
Slc13a1	4
Slc12a9	4
Slc12a6	4
Slc12a2	4
Slc10a5	4
Slc10a3	4
Slc10a2	4
Slc10a1	4
Shbg	4
Sfxn4	4
Sfxn1	4
Scrn3	4
Sat2	4
Sat1	4
Rxra	4
Rmdn2	4
Rhag	4
Ralbp1	4
Pxdn	4
Ptgis	4
Prpf8	4
Prkab2	4
Ppt1	4
Ppard	4
Por	4
Pnpla7	4
Pnpla1	4
Pm20d2	4
Plg	4
Plbd2	4
Plbd1	4
Pkd2	4
Pde6h	4
Pde6g	4
Pde6d	4
Pde6a	4
Pde4d	4
Pde3b	4
Pdcd6	4
Olah	4
Npc1l1	4
Npc1	4
Nos3	4
Nos1	4
Nipa2	4
Nfe2l2	4
Ndst2	4
Naaladl2	4
Naaladl1	4
Naa80	4
Naa60	4
Naa50	4
Naa40	4
Naa35	4
Naa30	4
Naa20	4
Naa16	4
Naa15	4
Naa10	4
Mthfr	4
Mtch1	4
Msh2	4
Mpdu1	4
Mpc2	4
Mpc1	4
Mgst2	4
Mgat4a	4
Mgat3	4
Mgat2	4
Mgat1	4
Metap1	4
Maob	4
Maoa	4
Lypla1	4
Lpo	4
Letm2	4
Ldah	4
Kyat1	4
Kcnab3	4
Kat14	4
Inmt	4
Igf2r	4
Ids	4
Iapp	4
Hsdl2	4
Hsdl1	4
Hsd17b4	4
Hsd17b14	4
Hsd17b13	4
Hs2st1	4
Hnmt	4
Hmgcr	4
Hgsnat	4
Hars2	4
Hagh	4
Guca1a	4
Gstz1	4
Gstp1	4
Gstm6	4
Gstm5	4
Gstm3	4
Gstm1	4
Gstk1	4
Gsta4	4
Gsta3	4
Gsr	4
Gpx7	4
Gpx5	4
Gpx4	4
Gpx3	4
Gpx2	4
Gpx1	4
Gns	4
Glyatl3	4
Glyat	4
Ggt6	4
Ggt5	4
Gcnt7	4
Gclm	4
Gclc	4
Galntl6	4
Galntl5	4
Galnt7	4
Galnt5	4
Galnt4	4
Galnt3	4
Galnt11	4
Galnt1	4
Galns	4
Gal3st3	4
Fmo6	4
Fmo5	4
Fmo3	4
Fmo2	4
Flvcr2	4
Flvcr1	4
Fcer1g	4
Exosc9	4
Exosc4	4
Exosc2	4
Exosc10	4
Esd	4
Ercc4	4
Ephx1	4
Elp3	4
Dtd2	4
Dtd1	4
Dpys	4
Dpp8	4
Dpp7	4
Dpep3	4
Dpep2	4
Dpep2	4
Dpep1	4
Dnttip2	4
Dnase1l3	4
Dhrs9	4
Dhrs7c	4
Dhrs13	4
Dhrs11	4
Dhrs1	4
Ddost	4
Ddhd2	4
Ddhd1	4
Dbnl	4
Cyp7a1	4
Cyp51	4
Cyp4f18	4
Cyp4b1	4
Cyp39a1	4
Cyp2u1	4
Cyp2r1	4
Cyp2e1	4
Cyp26b1	4
Cyp20a1	4
Cyp1a2	4
Cyp17a1	4
Cyp11a1	4
Cybrd1	4
Cyb5rl	4
Cyb5r3	4
Cyb5r1	4
Cyb5d2	4
Cyb561d2	4
Cyb561a3	4
Ctsb	4
Ctns	4
Cryz	4
Crot	4
Comtd1	4
Comt	4
Cndp2	4
Cndp1	4
Cltrn	4
Chst4	4
Chst2	4
Chst15	4
Chst12	4
Chst11	4
Chst10	4
Ces4a	4
Ces1g	4
Cbr4	4
Cbr1	4
Cat	4
Bche	4
Baat	4
B3gat3	4
B3gat2	4
Atrn	4
Atrip	4
Asrgl1	4
As3mt	4
Arsa	4
Alg8	4
Alg6	4
Alg2	4
Alg13	4
Alg10b	4
Alg1	4
Aldh9a1	4
Aldh8a1	4
Aldh7a1	4
Aldh3b2	4
Aldh3a2	4
Aldh3a1	4
Aldh16a1	4
Akr1e1	4
Akr1d1	4
Akr1a1	4
Agxt2	4
Adhfe1	4
Adh5	4
Adh4	4
Acsl4	4
Acsl3	4
Acsf2	4
Acot9	4
Acot6	4
Acot4	4
Acot2	4
Acot13	4
Acot11	4
Ackr2	4
Ace	4
Abcf3	4
Abcf2	4
Abcf1	4
Abce1	4
Abcd4	4
Abcd2	4
Abcd1	4
Abcc6	4
Abcc5	4
Abcc4	4
Abcc3	4
Abcc1	4
Abcb7	4
Abcb6	4
Abcb10	4
Abca9	4
Abca6	4
Abca5	4
Aasdh	4
Aadacl4fm1	4
Aadacl3	4
Aadacl4	4
Slc8b1	5
Slc6a11	5
Galnt17	5
Cyp26c1	5
Chst5	5
Cyp26a1	5
Xpr1	5
Ucp2	5
Tpsg1	5
Slc7a10	5
Slc6a5	5
Slc6a1	5
Slc4a7	5
Slc44a5	5
Slc3a1	5
Slc39a11	5
Slc38a2	5
Slc38a1	5
Slc36a4	5
Slc35g3	5
Slc35b4	5
Slc2a10	5
Slc29a3	5
Slc25a47	5
Slc25a43	5
Slc25a11	5
Slc22a13	5
Slc1a4	5
Slc16a2	5
Slc16a14	5
Slc13a2	5
Slc12a8	5
Slc12a4	5
Sgo2a	5
Rhcg	5
Rhbg	5
Pnpla5	5
Pde7a	5
Pde1b	5
Ndst3	5
Nat14	5
Nanos3	5
Mpo	5
Mgat5b	5
Mgat5	5
Lsm8	5
Ints12	5
Hsd17b12	5
Hsd17b10	5
Hs3st5	5
Hnrnpa3	5
Gstcd	5
Ephx3	5
Duox1	5
Dpysl5	5
Dhrs4	5
Chst8	5
Chst3	5
Cdkn1c	5
Atrnl1	5
Alpl	5
Alg9	5
Alg5	5
Aldh1l1	5
Aldh18a1	5
Akap9	5
Acsf3	5
Acsbg2	5
Acsbg1	5
Abcd3	5
Acot1	5
Mgst1	5
Slc5a7	5
Slc22a12	5
Slc38a4	5
Slco5a1	5
Slc12a7	5
Pde5a	5
Dpysl3	5
Igf2bp1	5
Slc18a2	5
Aldh1l2	5
Slc17a6	5
Slc7a6os	5
Slc7a6	5
Slc25a5	5
Alg3	5
Letmd1	5
Pde10a	5
Slc32a1	5
Slc30a10	5
Slc29a4	5
Magt1	5
Slc27a3	5
Tyms	5
Them5	5
Sulf1	5
Slc38a11	5
Slc2a4	5
Slc26a7	5
Slc25a24	5
Slc17a5	5
Slc15a2	5
Slc10a7	5
Slc10a4	5
Pon2	5
Pla1a	5
Hs6st2	5
Hs3st3b1	5
Hs3st3a1	5
Gpc3	5
Chst9	5
Cftr	5
Ccn1	5
Abca4	5
Bdh2	5
Slc18a3	5
Srd5a2	5
Cyp7b1	5
Dpyd	5
Slc6a20a	5
Slc35d3	5
Exoc6	5
Cyp4v3	5
Cyp1b1	5
Alg11	5
Chst14	5
Ucp1	5
Sod3	5
Slc9a3	5
Slc6a3	5
Slc5a8	5
Slc47a2	5
Slc47a1	5
Slc43a1	5
Slc3a2	5
Slc35f4	5
Slc34a2	5
Slc27a2	5
Slc25a40	5
Slc22a15	5
Slc1a5	5
Slc19a3	5
Slc16a12	5
Pon1	5
Naalad2	5
Naa11	5
Liph	5
Kat2b	5
Gstm4	5
Gnpnat1	5
Gcnt1	5
Galnt6	5
Eaf2	5
Duox2	5
Cyp8b1	5
Chst7	5
Atp7b	5
Atp7a	5
Aldh1a3	5
Aldh1a2	5
Abcb1a	5
Acsm3	5
