# Supplementary material for: Developmentally dynamic chromatin state at loci regulating organ crosstalk by remote sensing and signaling
Source: Epigenetics Chromatin. 2025 Dec 3;18:82. doi: 10.1186/s13072-025-00648-9 (PMC12720468; doi:10.1186/s13072-025-00648-9)
Supplement: Supplementary file 2 — Supplementary Material 2. Table S1: List of ADME genes and their categorization. Table S2: Quantitation of histone modifications. Table S3: Statistical analysis of CUT&RUN data. Table S4: Hierarchical clustering. Table S5: Hub genes. [file 13072_2025_648_MOESM2_ESM.zip › New folder/Table S5 - hub genes.csv]

Kidney	Liver	Brain
Aanat	Aacs	Aanat
Abca12	Aasdh	Abca12
Abcc12	Abca5	Ackr2
Abcc3	Abca7	Acsbg1
Abcc8	Abcb10	Aoc1
Abcg5	Abcb6	Bdh2
Abcg8	Abcb8	Ctsk
Ackr2	Abcc1	Gal3st2
Acsbg1	Abcc4	Gal3st2b
Acsl6	Abce1	Hsd17b6
Adhfe1	Abcf2	Npc1l1
Agxt2	Abcf3	Nr1i2
Akr1a1	Abcg2	Pnpla5
Akr1e1	Abcg5	Slc12a1
Akr7a5	Abhd15	Slc22a13
Alb	Ace	Slc24a1
Aldh18a1	Acot11	Slc39a2
Aldh1a2	Acot12	Slc4a1
Aldh1a3	Acot13	Slc5a11
Aldh5a1	Acot4	Slc5a2
Aldh9a1	Acot8	Them5
Alpi	Acsbg2	Zbp1
Ank	Acsf2
Aox1	Acsl6
Arsi	Acss1
Asrgl1	Acss3
Atp7a	Adh7
Atp7b	Agxt2
B3gat1	Akr1b10
B3gat2	Aldh1l1
Baat	Aldh2
Cat	Aldh4a1
Cdkn1c	Aldh9a1
Cftr	Alg10b
Chst12	Alg13
Chst14	Alg2
Chst15	Alg8
Chst3	Alpl
Chst5	Aoc1
Chst9	Arsa
Cltrn	As3mt
Cryz	Atp7a
Ctsb	B3gat2
Cyb5r2	Bdh2
Cybrd1	Ccn1
Cyp11b1	Ces1d
Cyp4x1	Cftr
Dhrs3	Chst1
Dpep2	Chst11
Dpysl3	Chst9
Dpysl5	Cndp1
Duox2	Comtd1
Eaf2	Cyb561d2
Elp3	Cyb5d2
Ephx4	Cyb5r1
Esd	Cybrd1
Flvcr1	Cyp17a1
G0s2	Cyp1a1
Gal3st4	Cyp20a1
Galnt10	Cyp26a1
Galnt15	Cyp26c1
Galnt16	Cyp27a1
Galnt3	Cyp2r1
Gclc	Cyp46a1
Gclm	Cyp7b1
Gcnt1	Daglb
Get3	Dbnl
Ggt7	Ddhd1
Glyat	Dhrs1
Gnpnat1	Dhrs11
Gpx1	Dhrs13
Gpx4	Dhrs7
Gpx7	Dnase1l3
Gss	Dnttip2
Gsta3	Dpep1
Gstm5	Dpyd
Gstm6	Dtd1
Gstp1	Dtd2
Gstt2	Duox1
Hagh	Ephx3
Hpgds	Ephx4
Hs6st3	Exosc10
Hsd17b2	Exosc2
Hsd17b4	Exosc4
Kat2a	Fmo1
Kat2b	Fmo5
Kcnab2	Gal3st1
Kyat1	Galns
Kyat3	Galnt1
Letmd1	Galnt13
Lypla1	Galnt17
Mgat2	Galnt9
Mgat4b	Gfer
Mgat4d	Gpc3
Mgst3	Gpx1
Mpc1	Gpx4
Naa40	Gpx8
Naalad2	Gsr
Naaladl1	Gss
Nanos3	Gsta1
Nat14	Gsta13
Nat8l	Gsta2
Nnmt	Gstcd
Nos3	Gstk1
Npc1l1	Gstm4
Nr3c1	Gstp1
Orm1	Gstt1
Orm2	Hars2
Pde10a	Hnf4a
Pde11a	Hnmt
Pde2a	Hs3st1
Pde6c	Hs3st3b1
Pkd2	Hs6st3
Pla1a	Hsd11b1
Pnpla1	Hsd17b1
Pon3	Hsd17b10
Ppp1r9a	Hsd17b2
Prpf8	Hsd17b6
Sat1	Hsdl1
Scrn1	Hsdl2
Sfxn1	Ints12
Slc10a5	Kat14
Slc12a4	Kcnab2
Slc12a6	Kcnj11
Slc12a8	Letm2
Slc13a1	Liph
Slc13a4	Lsm8
Slc14a1	Magt1
Slc14a2	Mgat2
Slc16a10	Mgat5b
Slc16a14	Mgst2
Slc16a4	Mtch2
Slc16a5	Mthfr
Slc16a7	Mus81
Slc16a9	Naa15
Slc17a3	Naa16
Slc17a4	Naa25
Slc18a1	Naa35
Slc18b1	Naa50
Slc19a2	Naaladl1
Slc1a3	Nags
Slc1a6	Nat8
Slc1a7	Nceh1
Slc22a13	Ndst2
Slc23a3	Ndst3
Slc24a2	Nipa1
Slc24a3	Npc1l1
Slc24a4	Nqo1
Slc25a10	Nqo2
Slc25a12	Pdcd6
Slc25a13	Pde11a
Slc25a17	Pde4a
Slc25a18	Pde4d
Slc25a19	Pde6d
Slc25a23	Pde8a
Slc25a28	Pde9a
Slc25a3	Plbd1
Slc25a30	Plbd2
Slc25a35	Plg
Slc25a47	Pm20d2
Slc25a5	Pnpla5
Slc26a7	Pnpla7
Slc26a8	Pon2
Slc27a1	Ppard
Slc27a3	Rmdn2
Slc28a3	Sat1
Slc29a1	Sat2
Slc29a4	Scrn3
Slc2a10	Slc10a4
Slc2a13	Slc10a7
Slc30a1	Slc12a4
Slc30a10	Slc12a6
Slc32a1	Slc12a7
Slc35c1	Slc15a5
Slc35d2	Slc16a12
Slc36a4	Slc16a2
Slc38a8	Slc16a3
Slc39a2	Slc16a5
Slc40a1	Slc17a8
Slc41a1	Slc18a3
Slc41a3	Slc1a5
Slc46a3	Slc22a7
Slc4a1	Slc23a3
Slc4a3	Slc25a11
Slc5a12	Slc25a16
Slc5a9	Slc25a18
Slc66a1	Slc25a20
Slc66a2	Slc25a23
Slc6a1	Slc25a25
Slc6a11	Slc25a3
Slc6a12	Slc25a30
Slc6a15	Slc25a38
Slc6a16	Slc25a4
Slc6a7	Slc25a40
Slc7a1	Slc25a48
Slc7a11	Slc26a10
Slc7a13	Slc26a2
Slc7a14	Slc27a1
Slc7a6	Slc28a3
Slc7a8	Slc29a2
Slc8a3	Slc2a3
Slc9a5	Slc2a5
Slc9a6	Slc30a10
Slc9a7	Slc30a3
Slc9a8	Slc30a5
Slc9a9	Slc30a6
Slco3a1	Slc30a9
Slco4c1	Slc32a1
Sod2	Slc34a3
Sult1b1	Slc35a1
Sult1c2	Slc35b1
Sult2b1	Slc35b4
Sult4a1	Slc35d2
Them4	Slc35d3
Tpo	Slc35e1
Tpsg1	Slc35f3
Tst	Slc35f4
Ugt1a1	Slc35g1
Ugt2a1	Slc35g3
Ugt2a2	Slc36a3
Xpr1	Slc38a9
	Slc39a8
	Slc39a9
	Slc3a2
	Slc41a2
	Slc43a3
	Slc44a2
	Slc44a5
	Slc45a3
	Slc46a2
	Slc47a2
	Slc4a1
	Slc4a3
	Slc4a4
	Slc4a5
	Slc5a10
	Slc5a2
	Slc5a9
	Slc6a13
	Slc6a20a
	Slc6a4
	Slc6a7
	Slc7a1
	Slc7a10
	Slc7a5
	Slc7a6os
	Slc8b1
	Slc9a1
	Slc9a4
	Slc9a5
	Slc9a8
	Slco3a1
	Slco4c1
	Spns1
	Srd5a2
	Sulf2
	Sult1b1
	Sult1c2
	Sult6b1
	Tbxas1
	Tpst1
	Tspo
	Tusc3
	Tyms
	Ucp2
	Ust
